# Supplementary material for: The Role of Housing Conditions on the Success of Artificial Insemination in Intensively Reared Dairy Ewes in Greece
Source: Animals (Basel). 2022 Oct 7;12(19):2693. doi: 10.3390/ani12192693 (PMC9559479; doi:10.3390/ani12192693)
Supplement: Supplementary file 1 [file animals-12-02693-s001.zip]

Archive with 1 entries (1 files):
- Dataset S1.xlsx
