# Supplementary material for: The Role of Housing Conditions on the Success of Artificial Insemination in Intensively Reared Dairy Ewes in Greece
Source: Animals (Basel). 2022 Oct 7;12(19):2693. doi: 10.3390/ani12192693 (PMC9559479; doi:10.3390/ani12192693)
Supplement: Supplementary file 1 [file animals-12-02693-s001.zip › Dataset S1.xlsx]

## Sheet: Sheet1
FARM	A/A	ORDER	EWE	AGE	BCS_AI	BCS_AI_SYMB	PREGNANCY	RAM	LENGTH	WIDTH	HEIGHT	M2/AN	M2_CAT	M3/AN	M3_CAT	CM_FEED/AN	RENEW	RENEW_CAT	LIGHT	YARD	THI_MAX_D-14	THI_MAX_D-7	THI_MAX_D-2	THI_MAX_D0	THI_MAX_D+2	THI_MAX_D+7	THI_MAX_D+14	THI_AV_D-14	THI_AV_D-7	THI_AV_D-2	THI_AV_D0	THI_AV_D+2	THI_AV_D+7	THI_AV_D+14	AV_THI_MAX_D-15-6	AV_THI_AV_D-15-6	AV_THI_MAX_D-5+4	AV_THI_AV_D-5+4	AV_THI_MAX_D+5+14	AV_THI_AV_D+5+14	AV_T_MAX_D-15-6	AV_T_MAX_D-5+4	AV_T_MAX_D+5+14	AV_T_AV_D-15-6	AV_T_AV_D-5+4	AV_T_AV_D+5+14	T_MAX_D-14	T_MAX_D-7	T_MAX_D-2
1	1	1	1	4	2.5	2	1	8	16	6	5	2	2	13	2	0.3	3	1	1	1	24.3	24.3	23.7	23	24.1	25.8	28.6	21.6	20.5	22.3	21	22.6	25.1	26.9	24.9	21.7	24.5	22.6	27.6	25.8	28.3	29.9	36.6	23.7	25.5	31.3	28	27	28
1	2	1	2	2	2.5	2	0	8	16	6	5	2	2	13	2	0.3	3	1	1	1	24.3	24.3	23.7	23	24.1	25.8	28.6	21.6	20.5	22.3	21	22.6	25.1	26.9	24.9	21.7	24.5	22.6	27.6	25.8	28.3	29.9	36.6	23.7	25.5	31.3	28	27	28
1	3	1	3	4	2.25	2	0	8	16	6	5	2	2	13	2	0.3	3	1	1	1	24.3	24.3	23.7	23	24.1	25.8	28.6	21.6	20.5	22.3	21	22.6	25.1	26.9	24.9	21.7	24.5	22.6	27.6	25.8	28.3	29.9	36.6	23.7	25.5	31.3	28	27	28
1	4	1	4	4	2	1	1	8	16	6	5	2	2	13	2	0.3	3	1	1	1	24.3	24.3	23.7	23	24.1	25.8	28.6	21.6	20.5	22.3	21	22.6	25.1	26.9	24.9	21.7	24.5	22.6	27.6	25.8	28.3	29.9	36.6	23.7	25.5	31.3	28	27	28
1	5	1	5	4	1.75	1	1	8	16	6	5	2	2	13	2	0.3	3	1	1	1	24.3	24.3	23.7	23	24.1	25.8	28.6	21.6	20.5	22.3	21	22.6	25.1	26.9	24.9	21.7	24.5	22.6	27.6	25.8	28.3	29.9	36.6	23.7	25.5	31.3	28	27	28
1	6	1	6	4	2	1	0	8	16	6	5	2	2	13	2	0.3	3	1	1	1	24.3	24.3	23.7	23	24.1	25.8	28.6	21.6	20.5	22.3	21	22.6	25.1	26.9	24.9	21.7	24.5	22.6	27.6	25.8	28.3	29.9	36.6	23.7	25.5	31.3	28	27	28
1	7	1	7	2	2	1	1	8	16	6	5	2	2	13	2	0.3	3	1	1	1	24.3	24.3	23.7	23	24.1	25.8	28.6	21.6	20.5	22.3	21	22.6	25.1	26.9	24.9	21.7	24.5	22.6	27.6	25.8	28.3	29.9	36.6	23.7	25.5	31.3	28	27	28
1	8	1	8	2	2	1	0	8	16	6	5	2	2	13	2	0.3	3	1	1	1	24.3	24.3	23.7	23	24.1	25.8	28.6	21.6	20.5	22.3	21	22.6	25.1	26.9	24.9	21.7	24.5	22.6	27.6	25.8	28.3	29.9	36.6	23.7	25.5	31.3	28	27	28
1	9	1	9	4	1.75	1	0	8	16	6	5	2	2	13	2	0.3	3	1	1	1	24.3	24.3	23.7	23	24.1	25.8	28.6	21.6	20.5	22.3	21	22.6	25.1	26.9	24.9	21.7	24.5	22.6	27.6	25.8	28.3	29.9	36.6	23.7	25.5	31.3	28	27	28
1	10	1	10	2	2.25	2	1	8	16	6	5	2	2	13	2	0.3	3	1	1	1	24.3	24.3	23.7	23	24.1	25.8	28.6	21.6	20.5	22.3	21	22.6	25.1	26.9	24.9	21.7	24.5	22.6	27.6	25.8	28.3	29.9	36.6	23.7	25.5	31.3	28	27	28
1	11	1	11	4	2.5	2	0	8	16	6	5	2	2	13	2	0.3	3	1	1	1	24.3	24.3	23.7	23	24.1	25.8	28.6	21.6	20.5	22.3	21	22.6	25.1	26.9	24.9	21.7	24.5	22.6	27.6	25.8	28.3	29.9	36.6	23.7	25.5	31.3	28	27	28
1	12	1	12	2	2.5	2	1	8	16	6	5	2	2	13	2	0.3	3	1	1	1	24.3	24.3	23.7	23	24.1	25.8	28.6	21.6	20.5	22.3	21	22.6	25.1	26.9	24.9	21.7	24.5	22.6	27.6	25.8	28.3	29.9	36.6	23.7	25.5	31.3	28	27	28
1	13	1	13	4	2.25	2	0	8	16	6	5	2	2	13	2	0.3	3	1	1	1	24.3	24.3	23.7	23	24.1	25.8	28.6	21.6	20.5	22.3	21	22.6	25.1	26.9	24.9	21.7	24.5	22.6	27.6	25.8	28.3	29.9	36.6	23.7	25.5	31.3	28	27	28
1	14	1	14	2	2	1	1	8	16	6	5	2	2	13	2	0.3	3	1	1	1	24.3	24.3	23.7	23	24.1	25.8	28.6	21.6	20.5	22.3	21	22.6	25.1	26.9	24.9	21.7	24.5	22.6	27.6	25.8	28.3	29.9	36.6	23.7	25.5	31.3	28	27	28
1	15	1	15	4	2.25	2	1	8	16	6	5	2	2	13	2	0.3	3	1	1	1	24.3	24.3	23.7	23	24.1	25.8	28.6	21.6	20.5	22.3	21	22.6	25.1	26.9	24.9	21.7	24.5	22.6	27.6	25.8	28.3	29.9	36.6	23.7	25.5	31.3	28	27	28
1	16	1	16	4	2	1	0	8	16	6	5	2	2	13	2	0.3	3	1	1	1	24.3	24.3	23.7	23	24.1	25.8	28.6	21.6	20.5	22.3	21	22.6	25.1	26.9	24.9	21.7	24.5	22.6	27.6	25.8	28.3	29.9	36.6	23.7	25.5	31.3	28	27	28
1	17	1	17	4	2	1	0	12	16	6	5	2	2	13	2	0.3	3	1	1	1	24.3	24.3	23.7	23	24.1	25.8	28.6	21.6	20.5	22.3	21	22.6	25.1	26.9	24.9	21.7	24.5	22.6	27.6	25.8	28.3	29.9	36.6	23.7	25.5	31.3	28	27	28
1	18	1	18	4	2	1	0	12	16	6	5	2	2	13	2	0.3	3	1	1	1	24.3	24.3	23.7	23	24.1	25.8	28.6	21.6	20.5	22.3	21	22.6	25.1	26.9	24.9	21.7	24.5	22.6	27.6	25.8	28.3	29.9	36.6	23.7	25.5	31.3	28	27	28
1	19	1	19	3	1.75	1	0	12	16	6	5	2	2	13	2	0.3	3	1	1	1	24.3	24.3	23.7	23	24.1	25.8	28.6	21.6	20.5	22.3	21	22.6	25.1	26.9	24.9	21.7	24.5	22.6	27.6	25.8	28.3	29.9	36.6	23.7	25.5	31.3	28	27	28
1	20	1	20	4	2.25	2	1	12	16	6	5	2	2	13	2	0.3	3	1	1	1	24.3	24.3	23.7	23	24.1	25.8	28.6	21.6	20.5	22.3	21	22.6	25.1	26.9	24.9	21.7	24.5	22.6	27.6	25.8	28.3	29.9	36.6	23.7	25.5	31.3	28	27	28
1	21	1	21	5	1.5	1	1	12	16	6	5	2	2	13	2	0.3	3	1	1	1	24.3	24.3	23.7	23	24.1	25.8	28.6	21.6	20.5	22.3	21	22.6	25.1	26.9	24.9	21.7	24.5	22.6	27.6	25.8	28.3	29.9	36.6	23.7	25.5	31.3	28	27	28
1	22	1	22	3	2.5	2	1	12	16	6	5	2	2	13	2	0.3	3	1	1	1	24.3	24.3	23.7	23	24.1	25.8	28.6	21.6	20.5	22.3	21	22.6	25.1	26.9	24.9	21.7	24.5	22.6	27.6	25.8	28.3	29.9	36.6	23.7	25.5	31.3	28	27	28
1	23	1	23	5	1.75	1	0	12	16	6	5	2	2	13	2	0.3	3	1	1	1	24.3	24.3	23.7	23	24.1	25.8	28.6	21.6	20.5	22.3	21	22.6	25.1	26.9	24.9	21.7	24.5	22.6	27.6	25.8	28.3	29.9	36.6	23.7	25.5	31.3	28	27	28
1	24	1	24	3	2.75	2	1	12	16	6	5	2	2	13	2	0.3	3	1	1	1	24.3	24.3	23.7	23	24.1	25.8	28.6	21.6	20.5	22.3	21	22.6	25.1	26.9	24.9	21.7	24.5	22.6	27.6	25.8	28.3	29.9	36.6	23.7	25.5	31.3	28	27	28
1	25	1	25	5	2.5	2	0	12	16	6	5	2	2	13	2	0.3	3	1	1	1	24.3	24.3	23.7	23	24.1	25.8	28.6	21.6	20.5	22.3	21	22.6	25.1	26.9	24.9	21.7	24.5	22.6	27.6	25.8	28.3	29.9	36.6	23.7	25.5	31.3	28	27	28
1	26	2	26	3	2.5	2	1	12	16	6	5	2	2	13	2	0.3	3	1	1	1	24.3	24.3	23.7	23	24.1	25.8	28.6	21.6	20.5	22.3	21	22.6	25.1	26.9	24.9	21.7	24.5	22.6	27.6	25.8	28.3	29.9	36.6	23.7	25.5	31.3	28	27	28
1	27	2	27	5	3.25	2	1	12	16	6	5	2	2	13	2	0.3	3	1	1	1	24.3	24.3	23.7	23	24.1	25.8	28.6	21.6	20.5	22.3	21	22.6	25.1	26.9	24.9	21.7	24.5	22.6	27.6	25.8	28.3	29.9	36.6	23.7	25.5	31.3	28	27	28
1	28	2	28	3	2.75	2	1	12	16	6	5	2	2	13	2	0.3	3	1	1	1	24.3	24.3	23.7	23	24.1	25.8	28.6	21.6	20.5	22.3	21	22.6	25.1	26.9	24.9	21.7	24.5	22.6	27.6	25.8	28.3	29.9	36.6	23.7	25.5	31.3	28	27	28
1	29	2	29	3	2.25	2	1	12	16	6	5	2	2	13	2	0.3	3	1	1	1	24.3	24.3	23.7	23	24.1	25.8	28.6	21.6	20.5	22.3	21	22.6	25.1	26.9	24.9	21.7	24.5	22.6	27.6	25.8	28.3	29.9	36.6	23.7	25.5	31.3	28	27	28
1	30	2	30	3	2	1	0	12	16	6	5	2	2	13	2	0.3	3	1	1	1	24.3	24.3	23.7	23	24.1	25.8	28.6	21.6	20.5	22.3	21	22.6	25.1	26.9	24.9	21.7	24.5	22.6	27.6	25.8	28.3	29.9	36.6	23.7	25.5	31.3	28	27	28
1	31	2	31	3	2	1	0	8	16	6	5	2	2	13	2	0.3	3	1	1	1	24.3	24.3	23.7	23	24.1	25.8	28.6	21.6	20.5	22.3	21	22.6	25.1	26.9	24.9	21.7	24.5	22.6	27.6	25.8	28.3	29.9	36.6	23.7	25.5	31.3	28	27	28
1	32	2	32	3	1.75	1	1	8	16	6	5	2	2	13	2	0.3	3	1	1	1	24.3	24.3	23.7	23	24.1	25.8	28.6	21.6	20.5	22.3	21	22.6	25.1	26.9	24.9	21.7	24.5	22.6	27.6	25.8	28.3	29.9	36.6	23.7	25.5	31.3	28	27	28
1	33	2	33	5	2	1	0	8	16	6	5	2	2	13	2	0.3	3	1	1	1	24.3	24.3	23.7	23	24.1	25.8	28.6	21.6	20.5	22.3	21	22.6	25.1	26.9	24.9	21.7	24.5	22.6	27.6	25.8	28.3	29.9	36.6	23.7	25.5	31.3	28	27	28
1	34	2	34	5	2	1	0	8	16	6	5	2	2	13	2	0.3	3	1	1	1	24.3	24.3	23.7	23	24.1	25.8	28.6	21.6	20.5	22.3	21	22.6	25.1	26.9	24.9	21.7	24.5	22.6	27.6	25.8	28.3	29.9	36.6	23.7	25.5	31.3	28	27	28
1	35	2	35	2	3.25	2	1	8	16	6	5	2	2	13	2	0.3	3	1	1	1	24.3	24.3	23.7	23	24.1	25.8	28.6	21.6	20.5	22.3	21	22.6	25.1	26.9	24.9	21.7	24.5	22.6	27.6	25.8	28.3	29.9	36.6	23.7	25.5	31.3	28	27	28
1	36	2	36	5	2	1	1	8	16	6	5	2	2	13	2	0.3	3	1	1	1	24.3	24.3	23.7	23	24.1	25.8	28.6	21.6	20.5	22.3	21	22.6	25.1	26.9	24.9	21.7	24.5	22.6	27.6	25.8	28.3	29.9	36.6	23.7	25.5	31.3	28	27	28
1	37	2	37	5	2.5	2	0	8	16	6	5	2	2	13	2	0.3	3	1	1	1	24.3	24.3	23.7	23	24.1	25.8	28.6	21.6	20.5	22.3	21	22.6	25.1	26.9	24.9	21.7	24.5	22.6	27.6	25.8	28.3	29.9	36.6	23.7	25.5	31.3	28	27	28
1	38	2	38	3	2.5	2	1	4	16	6	5	2	2	13	2	0.3	3	1	1	1	24.3	24.3	23.7	23	24.1	25.8	28.6	21.6	20.5	22.3	21	22.6	25.1	26.9	24.9	21.7	24.5	22.6	27.6	25.8	28.3	29.9	36.6	23.7	25.5	31.3	28	27	28
1	39	2	39	3	3	2	1	4	16	6	5	2	2	13	2	0.3	3	1	1	1	24.3	24.3	23.7	23	24.1	25.8	28.6	21.6	20.5	22.3	21	22.6	25.1	26.9	24.9	21.7	24.5	22.6	27.6	25.8	28.3	29.9	36.6	23.7	25.5	31.3	28	27	28
1	40	2	40	3	2.25	2	0	4	16	6	5	2	2	13	2	0.3	3	1	1	1	24.3	24.3	23.7	23	24.1	25.8	28.6	21.6	20.5	22.3	21	22.6	25.1	26.9	24.9	21.7	24.5	22.6	27.6	25.8	28.3	29.9	36.6	23.7	25.5	31.3	28	27	28
1	41	2	41	5	3	2	0	4	16	6	5	2	2	13	2	0.3	3	1	1	1	24.3	24.3	23.7	23	24.1	25.8	28.6	21.6	20.5	22.3	21	22.6	25.1	26.9	24.9	21.7	24.5	22.6	27.6	25.8	28.3	29.9	36.6	23.7	25.5	31.3	28	27	28
1	42	2	42	3	2.5	2	1	4	16	6	5	2	2	13	2	0.3	3	1	1	1	24.3	24.3	23.7	23	24.1	25.8	28.6	21.6	20.5	22.3	21	22.6	25.1	26.9	24.9	21.7	24.5	22.6	27.6	25.8	28.3	29.9	36.6	23.7	25.5	31.3	28	27	28
1	43	2	43	5	2.75	2	1	4	16	6	5	2	2	13	2	0.3	3	1	1	1	24.3	24.3	23.7	23	24.1	25.8	28.6	21.6	20.5	22.3	21	22.6	25.1	26.9	24.9	21.7	24.5	22.6	27.6	25.8	28.3	29.9	36.6	23.7	25.5	31.3	28	27	28
1	44	2	44	5	3	2	1	4	16	6	5	2	2	13	2	0.3	3	1	1	1	24.3	24.3	23.7	23	24.1	25.8	28.6	21.6	20.5	22.3	21	22.6	25.1	26.9	24.9	21.7	24.5	22.6	27.6	25.8	28.3	29.9	36.6	23.7	25.5	31.3	28	27	28
1	45	2	45	5	3.75	3	0	4	16	6	5	2	2	13	2	0.3	3	1	1	1	24.3	24.3	23.7	23	24.1	25.8	28.6	21.6	20.5	22.3	21	22.6	25.1	26.9	24.9	21.7	24.5	22.6	27.6	25.8	28.3	29.9	36.6	23.7	25.5	31.3	28	27	28
1	47	2	46	5	2	1	0	4	16	6	5	2	2	13	2	0.3	3	1	1	1	24.3	24.3	23.7	23	24.1	25.8	28.6	21.6	20.5	22.3	21	22.6	25.1	26.9	24.9	21.7	24.5	22.6	27.6	25.8	28.3	29.9	36.6	23.7	25.5	31.3	28	27	28
1	48	2	47	5	3.25	2	0	4	16	6	5	2	2	13	2	0.3	3	1	1	1	24.3	24.3	23.7	23	24.1	25.8	28.6	21.6	20.5	22.3	21	22.6	25.1	26.9	24.9	21.7	24.5	22.6	27.6	25.8	28.3	29.9	36.6	23.7	25.5	31.3	28	27	28
1	48	2	48	5	2.25	2	1	4	16	6	5	2	2	13	2	0.3	3	1	1	1	24.3	24.3	23.7	23	24.1	25.8	28.6	21.6	20.5	22.3	21	22.6	25.1	26.9	24.9	21.7	24.5	22.6	27.6	25.8	28.3	29.9	36.6	23.7	25.5	31.3	28	27	28
1	49	2	49	5	3.25	2	0	4	16	6	5	2	2	13	2	0.3	3	1	1	1	24.3	24.3	23.7	23	24.1	25.8	28.6	21.6	20.5	22.3	21	22.6	25.1	26.9	24.9	21.7	24.5	22.6	27.6	25.8	28.3	29.9	36.6	23.7	25.5	31.3	28	27	28
1	50	2	50	5	1.75	1	0	4	16	6	5	2	2	13	2	0.3	3	1	1	1	24.3	24.3	23.7	23	24.1	25.8	28.6	21.6	20.5	22.3	21	22.6	25.1	26.9	24.9	21.7	24.5	22.6	27.6	25.8	28.3	29.9	36.6	23.7	25.5	31.3	28	27	28
1	51	2	51	5	2.25	2	1	4	16	6	5	2	2	13	2	0.3	3	1	1	1	24.3	24.3	23.7	23	24.1	25.8	28.6	21.6	20.5	22.3	21	22.6	25.1	26.9	24.9	21.7	24.5	22.6	27.6	25.8	28.3	29.9	36.6	23.7	25.5	31.3	28	27	28
2	1	1	52	1	3	2	0	7		4	5	1.5	2	8	1	0.4	5	2	1	1	27.1	24.5	25.9	27	23.2	29.7	31.3	22.8	20.4	22.5	21.4	19.4	23.3	25.9	26	21.3	25.5	20.7	29.3	24	31.5	30.4	37.7	22.7	22.8	27.3	33	30	33
2	2	1	53	0.8	2.5	2	1	7		4	5	1.5	2	8	1	0.4	5	2	1	1	27.1	24.5	25.9	27	23.2	29.7	31.3	22.8	20.4	22.5	21.4	19.4	23.3	25.9	26	21.3	25.5	20.7	29.3	24	31.5	30.4	37.7	22.7	22.8	27.3	33	30	33
2	3	1	54	0.8	3	2	1	7		4	5	1.5	2	8	1	0.4	5	2	1	1	27.1	24.5	25.9	27	23.2	29.7	31.3	22.8	20.4	22.5	21.4	19.4	23.3	25.9	26	21.3	25.5	20.7	29.3	24	31.5	30.4	37.7	22.7	22.8	27.3	33	30	33
2	4	1	55	0.8	2.5	2	1	7		4	5	1.5	2	8	1	0.4	5	2	1	1	27.1	24.5	25.9	27	23.2	29.7	31.3	22.8	20.4	22.5	21.4	19.4	23.3	25.9	26	21.3	25.5	20.7	29.3	24	31.5	30.4	37.7	22.7	22.8	27.3	33	30	33
2	5	1	56	0.8	2.75	2	0	7		4	5	1.5	2	8	1	0.4	5	2	1	1	27.1	24.5	25.9	27	23.2	29.7	31.3	22.8	20.4	22.5	21.4	19.4	23.3	25.9	26	21.3	25.5	20.7	29.3	24	31.5	30.4	37.7	22.7	22.8	27.3	33	30	33
2	6	1	57	0.8	2.25	2	1	7		4	5	1.5	2	8	1	0.4	5	2	1	1	27.1	24.5	25.9	27	23.2	29.7	31.3	22.8	20.4	22.5	21.4	19.4	23.3	25.9	26	21.3	25.5	20.7	29.3	24	31.5	30.4	37.7	22.7	22.8	27.3	33	30	33
2	7	1	58	4	2.5	2	1	7		4	5	1.5	2	8	1	0.4	5	2	1	1	27.1	24.5	25.9	27	23.2	29.7	31.3	22.8	20.4	22.5	21.4	19.4	23.3	25.9	26	21.3	25.5	20.7	29.3	24	31.5	30.4	37.7	22.7	22.8	27.3	33	30	33
2	8	1	59	2	2.5	2	1	7		4	5	1.5	2	8	1	0.4	5	2	1	1	27.1	24.5	25.9	27	23.2	29.7	31.3	22.8	20.4	22.5	21.4	19.4	23.3	25.9	26	21.3	25.5	20.7	29.3	24	31.5	30.4	37.7	22.7	22.8	27.3	33	30	33
2	9	1	60	2	3	2	1	7		4	5	1.5	2	8	1	0.4	5	2	1	1	27.1	24.5	25.9	27	23.2	29.7	31.3	22.8	20.4	22.5	21.4	19.4	23.3	25.9	26	21.3	25.5	20.7	29.3	24	31.5	30.4	37.7	22.7	22.8	27.3	33	30	33
2	10	1	61	3	2.75	2	1	7		4	5	1.5	2	8	1	0.4	5	2	1	1	27.1	24.5	25.9	27	23.2	29.7	31.3	22.8	20.4	22.5	21.4	19.4	23.3	25.9	26	21.3	25.5	20.7	29.3	24	31.5	30.4	37.7	22.7	22.8	27.3	33	30	33
2	11	1	62	2	3	2	1	7		4	5	1.5	2	8	1	0.4	5	2	1	1	27.1	24.5	25.9	27	23.2	29.7	31.3	22.8	20.4	22.5	21.4	19.4	23.3	25.9	26	21.3	25.5	20.7	29.3	24	31.5	30.4	37.7	22.7	22.8	27.3	33	30	33
2	12	1	63	4	2.75	2	0	7		4	5	1.5	2	8	1	0.4	5	2	1	1	27.1	24.5	25.9	27	23.2	29.7	31.3	22.8	20.4	22.5	21.4	19.4	23.3	25.9	26	21.3	25.5	20.7	29.3	24	31.5	30.4	37.7	22.7	22.8	27.3	33	30	33
2	13	1	64	2	2.75	2	1	7		4	5	1.5	2	8	1	0.4	5	2	1	1	27.1	24.5	25.9	27	23.2	29.7	31.3	22.8	20.4	22.5	21.4	19.4	23.3	25.9	26	21.3	25.5	20.7	29.3	24	31.5	30.4	37.7	22.7	22.8	27.3	33	30	33
2	14	1	65	2	2.75	2	0	7		4	5	1.5	2	8	1	0.4	5	2	1	1	27.1	24.5	25.9	27	23.2	29.7	31.3	22.8	20.4	22.5	21.4	19.4	23.3	25.9	26	21.3	25.5	20.7	29.3	24	31.5	30.4	37.7	22.7	22.8	27.3	33	30	33
2	15	1	66	4	2.25	2	0	7		4	5	1.5	2	8	1	0.4	5	2	1	1	27.1	24.5	25.9	27	23.2	29.7	31.3	22.8	20.4	22.5	21.4	19.4	23.3	25.9	26	21.3	25.5	20.7	29.3	24	31.5	30.4	37.7	22.7	22.8	27.3	33	30	33
2	16	1	67	3	3	2	0	7		4	5	1.5	2	8	1	0.4	5	2	1	1	27.1	24.5	25.9	27	23.2	29.7	31.3	22.8	20.4	22.5	21.4	19.4	23.3	25.9	26	21.3	25.5	20.7	29.3	24	31.5	30.4	37.7	22.7	22.8	27.3	33	30	33
2	17	1	68	2	2.75	2	1	7		4	5	1.5	2	8	1	0.4	5	2	1	1	27.1	24.5	25.9	27	23.2	29.7	31.3	22.8	20.4	22.5	21.4	19.4	23.3	25.9	26	21.3	25.5	20.7	29.3	24	31.5	30.4	37.7	22.7	22.8	27.3	33	30	33
2	18	1	69	2	3.5	2	0	7		4	5	1.5	2	8	1	0.4	5	2	1	1	27.1	24.5	25.9	27	23.2	29.7	31.3	22.8	20.4	22.5	21.4	19.4	23.3	25.9	26	21.3	25.5	20.7	29.3	24	31.5	30.4	37.7	22.7	22.8	27.3	33	30	33
2	19	1	70	3	2.5	2	1	7		4	5	1.5	2	8	1	0.4	5	2	1	1	27.1	24.5	25.9	27	23.2	29.7	31.3	22.8	20.4	22.5	21.4	19.4	23.3	25.9	26	21.3	25.5	20.7	29.3	24	31.5	30.4	37.7	22.7	22.8	27.3	33	30	33
2	20	1	71	3	3.5	2	1	7		4	5	1.5	2	8	1	0.4	5	2	1	1	27.1	24.5	25.9	27	23.2	29.7	31.3	22.8	20.4	22.5	21.4	19.4	23.3	25.9	26	21.3	25.5	20.7	29.3	24	31.5	30.4	37.7	22.7	22.8	27.3	33	30	33
2	21	1	72	4	2	1	0	7		4	5	1.5	2	8	1	0.4	5	2	1	1	27.1	24.5	25.9	27	23.2	29.7	31.3	22.8	20.4	22.5	21.4	19.4	23.3	25.9	26	21.3	25.5	20.7	29.3	24	31.5	30.4	37.7	22.7	22.8	27.3	33	30	33
2	22	1	73	4	2.25	2	1	7		4	5	1.5	2	8	1	0.4	5	2	1	1	27.1	24.5	25.9	27	23.2	29.7	31.3	22.8	20.4	22.5	21.4	19.4	23.3	25.9	26	21.3	25.5	20.7	29.3	24	31.5	30.4	37.7	22.7	22.8	27.3	33	30	33
2	23	1	74	4	2.25	2	0	7		4	5	1.5	2	8	1	0.4	5	2	1	1	27.1	24.5	25.9	27	23.2	29.7	31.3	22.8	20.4	22.5	21.4	19.4	23.3	25.9	26	21.3	25.5	20.7	29.3	24	31.5	30.4	37.7	22.7	22.8	27.3	33	30	33
2	24	1	75	3	3	2	0	7		4	5	1.5	2	8	1	0.4	5	2	1	1	27.1	24.5	25.9	27	23.2	29.7	31.3	22.8	20.4	22.5	21.4	19.4	23.3	25.9	26	21.3	25.5	20.7	29.3	24	31.5	30.4	37.7	22.7	22.8	27.3	33	30	33
2	25	1	76	3	3.25	2	1	7		4	5	1.5	2	8	1	0.4	5	2	1	1	27.1	24.5	25.9	27	23.2	29.7	31.3	22.8	20.4	22.5	21.4	19.4	23.3	25.9	26	21.3	25.5	20.7	29.3	24	31.5	30.4	37.7	22.7	22.8	27.3	33	30	33
2	26	2	77	3	2.75	2	1	7		4	5	1.5	2	8	1	0.4	5	2	1	1	27.1	24.5	25.9	27	23.2	29.7	31.3	22.8	20.4	22.5	21.4	19.4	23.3	25.9	26	21.3	25.5	20.7	29.3	24	31.5	30.4	37.7	22.7	22.8	27.3	33	30	33
2	27	2	78	2	3	2	1	7		4	5	1.5	2	8	1	0.4	5	2	1	1	27.1	24.5	25.9	27	23.2	29.7	31.3	22.8	20.4	22.5	21.4	19.4	23.3	25.9	26	21.3	25.5	20.7	29.3	24	31.5	30.4	37.7	22.7	22.8	27.3	33	30	33
2	28	2	79	3	3	2	0	7		4	5	1.5	2	8	1	0.4	5	2	1	1	27.1	24.5	25.9	27	23.2	29.7	31.3	22.8	20.4	22.5	21.4	19.4	23.3	25.9	26	21.3	25.5	20.7	29.3	24	31.5	30.4	37.7	22.7	22.8	27.3	33	30	33
2	29	2	80	2	2	1	0	7		4	5	1.5	2	8	1	0.4	5	2	1	1	27.1	24.5	25.9	27	23.2	29.7	31.3	22.8	20.4	22.5	21.4	19.4	23.3	25.9	26	21.3	25.5	20.7	29.3	24	31.5	30.4	37.7	22.7	22.8	27.3	33	30	33
2	30	2	81	2	3.25	2	1	7		4	5	1.5	2	8	1	0.4	5	2	1	1	27.1	24.5	25.9	27	23.2	29.7	31.3	22.8	20.4	22.5	21.4	19.4	23.3	25.9	26	21.3	25.5	20.7	29.3	24	31.5	30.4	37.7	22.7	22.8	27.3	33	30	33
2	31	2	82	4	2.75	2	0	7		4	5	1.5	2	8	1	0.4	5	2	1	1	27.1	24.5	25.9	27	23.2	29.7	31.3	22.8	20.4	22.5	21.4	19.4	23.3	25.9	26	21.3	25.5	20.7	29.3	24	31.5	30.4	37.7	22.7	22.8	27.3	33	30	33
2	32	2	83	2	2.75	2	1	7		4	5	1.5	2	8	1	0.4	5	2	1	1	27.1	24.5	25.9	27	23.2	29.7	31.3	22.8	20.4	22.5	21.4	19.4	23.3	25.9	26	21.3	25.5	20.7	29.3	24	31.5	30.4	37.7	22.7	22.8	27.3	33	30	33
2	33	2	84	4	2.75	2	0	7		4	5	1.5	2	8	1	0.4	5	2	1	1	27.1	24.5	25.9	27	23.2	29.7	31.3	22.8	20.4	22.5	21.4	19.4	23.3	25.9	26	21.3	25.5	20.7	29.3	24	31.5	30.4	37.7	22.7	22.8	27.3	33	30	33
2	34	2	85	3	3.25	2	1	7		4	5	1.5	2	8	1	0.4	5	2	1	1	27.1	24.5	25.9	27	23.2	29.7	31.3	22.8	20.4	22.5	21.4	19.4	23.3	25.9	26	21.3	25.5	20.7	29.3	24	31.5	30.4	37.7	22.7	22.8	27.3	33	30	33
2	35	2	86	3	3	2	1	7		4	5	1.5	2	8	1	0.4	5	2	1	1	27.1	24.5	25.9	27	23.2	29.7	31.3	22.8	20.4	22.5	21.4	19.4	23.3	25.9	26	21.3	25.5	20.7	29.3	24	31.5	30.4	37.7	22.7	22.8	27.3	33	30	33
2	36	2	87	3	3.5	2	0	7		4	5	1.5	2	8	1	0.4	5	2	1	1	27.1	24.5	25.9	27	23.2	29.7	31.3	22.8	20.4	22.5	21.4	19.4	23.3	25.9	26	21.3	25.5	20.7	29.3	24	31.5	30.4	37.7	22.7	22.8	27.3	33	30	33
2	37	2	88	3	3.25	2	1	7		4	5	1.5	2	8	1	0.4	5	2	1	1	27.1	24.5	25.9	27	23.2	29.7	31.3	22.8	20.4	22.5	21.4	19.4	23.3	25.9	26	21.3	25.5	20.7	29.3	24	31.5	30.4	37.7	22.7	22.8	27.3	33	30	33
2	38	2	89	2	2.75	2	1	7		4	5	1.5	2	8	1	0.4	5	2	1	1	27.1	24.5	25.9	27	23.2	29.7	31.3	22.8	20.4	22.5	21.4	19.4	23.3	25.9	26	21.3	25.5	20.7	29.3	24	31.5	30.4	37.7	22.7	22.8	27.3	33	30	33
2	39	2	90	3	4	3	0	7		4	5	1.5	2	8	1	0.4	5	2	1	1	27.1	24.5	25.9	27	23.2	29.7	31.3	22.8	20.4	22.5	21.4	19.4	23.3	25.9	26	21.3	25.5	20.7	29.3	24	31.5	30.4	37.7	22.7	22.8	27.3	33	30	33
2	40	2	91	3	3.5	2	0	7		4	5	1.5	2	8	1	0.4	5	2	1	1	27.1	24.5	25.9	27	23.2	29.7	31.3	22.8	20.4	22.5	21.4	19.4	23.3	25.9	26	21.3	25.5	20.7	29.3	24	31.5	30.4	37.7	22.7	22.8	27.3	33	30	33
2	41	2	92	2	3.5	2	1	7		4	5	1.5	2	8	1	0.4	5	2	1	1	27.1	24.5	25.9	27	23.2	29.7	31.3	22.8	20.4	22.5	21.4	19.4	23.3	25.9	26	21.3	25.5	20.7	29.3	24	31.5	30.4	37.7	22.7	22.8	27.3	33	30	33
2	42	2	93	3	3.5	2	0	7		4	5	1.5	2	8	1	0.4	5	2	1	1	27.1	24.5	25.9	27	23.2	29.7	31.3	22.8	20.4	22.5	21.4	19.4	23.3	25.9	26	21.3	25.5	20.7	29.3	24	31.5	30.4	37.7	22.7	22.8	27.3	33	30	33
2	43	2	94	2	2	1	0	7		4	5	1.5	2	8	1	0.4	5	2	1	1	27.1	24.5	25.9	27	23.2	29.7	31.3	22.8	20.4	22.5	21.4	19.4	23.3	25.9	26	21.3	25.5	20.7	29.3	24	31.5	30.4	37.7	22.7	22.8	27.3	33	30	33
2	44	2	95	4	1.5	1	1	7		4	5	1.5	2	8	1	0.4	5	2	1	1	27.1	24.5	25.9	27	23.2	29.7	31.3	22.8	20.4	22.5	21.4	19.4	23.3	25.9	26	21.3	25.5	20.7	29.3	24	31.5	30.4	37.7	22.7	22.8	27.3	33	30	33
2	45	2	96	2	3.25	2	0	7		4	5	1.5	2	8	1	0.4	5	2	1	1	27.1	24.5	25.9	27	23.2	29.7	31.3	22.8	20.4	22.5	21.4	19.4	23.3	25.9	26	21.3	25.5	20.7	29.3	24	31.5	30.4	37.7	22.7	22.8	27.3	33	30	33
2	46	2	97	2	3	2	0	7		4	5	1.5	2	8	1	0.4	5	2	1	1	27.1	24.5	25.9	27	23.2	29.7	31.3	22.8	20.4	22.5	21.4	19.4	23.3	25.9	26	21.3	25.5	20.7	29.3	24	31.5	30.4	37.7	22.7	22.8	27.3	33	30	33
2	47	2	98	4	2.75	2	0	7		4	5	1.5	2	8	1	0.4	5	2	1	1	27.1	24.5	25.9	27	23.2	29.7	31.3	22.8	20.4	22.5	21.4	19.4	23.3	25.9	26	21.3	25.5	20.7	29.3	24	31.5	30.4	37.7	22.7	22.8	27.3	33	30	33
2	48	2	99	2	3.25	2	0	7		4	5	1.5	2	8	1	0.4	5	2	1	1	27.1	24.5	25.9	27	23.2	29.7	31.3	22.8	20.4	22.5	21.4	19.4	23.3	25.9	26	21.3	25.5	20.7	29.3	24	31.5	30.4	37.7	22.7	22.8	27.3	33	30	33
2	49	2	100	3	3.5	2	0	7		4	5	1.5	2	8	1	0.4	5	2	1	1	27.1	24.5	25.9	27	23.2	29.7	31.3	22.8	20.4	22.5	21.4	19.4	23.3	25.9	26	21.3	25.5	20.7	29.3	24	31.5	30.4	37.7	22.7	22.8	27.3	33	30	33
2	50	2	101	2	2.5	2	0	7		4	5	1.5	2	8	1	0.4	5	2	1	1	27.1	24.5	25.9	27	23.2	29.7	31.3	22.8	20.4	22.5	21.4	19.4	23.3	25.9	26	21.3	25.5	20.7	29.3	24	31.5	30.4	37.7	22.7	22.8	27.3	33	30	33
2	51	3	102	2	2.5	2	1	7		4	5	1.5	2	8	1	0.4	5	2	1	1	27.1	24.5	25.9	27	23.2	29.7	31.3	22.8	20.4	22.5	21.4	19.4	23.3	25.9	26	21.3	25.5	20.7	29.3	24	31.5	30.4	37.7	22.7	22.8	27.3	33	30	33
2	52	3	103	2	2.75	2	0	7		4	5	1.5	2	8	1	0.4	5	2	1	1	27.1	24.5	25.9	27	23.2	29.7	31.3	22.8	20.4	22.5	21.4	19.4	23.3	25.9	26	21.3	25.5	20.7	29.3	24	31.5	30.4	37.7	22.7	22.8	27.3	33	30	33
2	53	3	104	3	2.25	2	0	7		4	5	1.5	2	8	1	0.4	5	2	1	1	27.1	24.5	25.9	27	23.2	29.7	31.3	22.8	20.4	22.5	21.4	19.4	23.3	25.9	26	21.3	25.5	20.7	29.3	24	31.5	30.4	37.7	22.7	22.8	27.3	33	30	33
2	54	3	105	3	2.5	2	1	7		4	5	1.5	2	8	1	0.4	5	2	1	1	27.1	24.5	25.9	27	23.2	29.7	31.3	22.8	20.4	22.5	21.4	19.4	23.3	25.9	26	21.3	25.5	20.7	29.3	24	31.5	30.4	37.7	22.7	22.8	27.3	33	30	33
2	55	3	106	3	3.5	2	1	7		4	5	1.5	2	8	1	0.4	5	2	1	1	27.1	24.5	25.9	27	23.2	29.7	31.3	22.8	20.4	22.5	21.4	19.4	23.3	25.9	26	21.3	25.5	20.7	29.3	24	31.5	30.4	37.7	22.7	22.8	27.3	33	30	33
2	56	3	107	4	3.25	2	1	7		4	5	1.5	2	8	1	0.4	5	2	1	1	27.1	24.5	25.9	27	23.2	29.7	31.3	22.8	20.4	22.5	21.4	19.4	23.3	25.9	26	21.3	25.5	20.7	29.3	24	31.5	30.4	37.7	22.7	22.8	27.3	33	30	33
2	57	3	108	2	3.5	2	1	4		4	5	1.5	2	8	1	0.4	5	2	1	1	27.1	24.5	25.9	27	23.2	29.7	31.3	22.8	20.4	22.5	21.4	19.4	23.3	25.9	26	21.3	25.5	20.7	29.3	24	31.5	30.4	37.7	22.7	22.8	27.3	33	30	33
2	58	3	109	3	2.75	2	1	4		4	5	1.5	2	8	1	0.4	5	2	1	1	27.1	24.5	25.9	27	23.2	29.7	31.3	22.8	20.4	22.5	21.4	19.4	23.3	25.9	26	21.3	25.5	20.7	29.3	24	31.5	30.4	37.7	22.7	22.8	27.3	33	30	33
2	59	3	110	3	2.5	2	1	4		4	5	1.5	2	8	1	0.4	5	2	1	1	27.1	24.5	25.9	27	23.2	29.7	31.3	22.8	20.4	22.5	21.4	19.4	23.3	25.9	26	21.3	25.5	20.7	29.3	24	31.5	30.4	37.7	22.7	22.8	27.3	33	30	33
2	60	3	111	4	2.75	2	0	4		4	5	1.5	2	8	1	0.4	5	2	1	1	27.1	24.5	25.9	27	23.2	29.7	31.3	22.8	20.4	22.5	21.4	19.4	23.3	25.9	26	21.3	25.5	20.7	29.3	24	31.5	30.4	37.7	22.7	22.8	27.3	33	30	33
2	61	3	112	4	2.75	2	0	4		4	5	1.5	2	8	1	0.4	5	2	1	1	27.1	24.5	25.9	27	23.2	29.7	31.3	22.8	20.4	22.5	21.4	19.4	23.3	25.9	26	21.3	25.5	20.7	29.3	24	31.5	30.4	37.7	22.7	22.8	27.3	33	30	33
2	62	3	113	2	2.75	2	1	4		4	5	1.5	2	8	1	0.4	5	2	1	1	27.1	24.5	25.9	27	23.2	29.7	31.3	22.8	20.4	22.5	21.4	19.4	23.3	25.9	26	21.3	25.5	20.7	29.3	24	31.5	30.4	37.7	22.7	22.8	27.3	33	30	33
2	63	3	114	4	2	1	1	4		4	5	1.5	2	8	1	0.4	5	2	1	1	27.1	24.5	25.9	27	23.2	29.7	31.3	22.8	20.4	22.5	21.4	19.4	23.3	25.9	26	21.3	25.5	20.7	29.3	24	31.5	30.4	37.7	22.7	22.8	27.3	33	30	33
2	64	3	115	2	2.5	2	1	4		4	5	1.5	2	8	1	0.4	5	2	1	1	27.1	24.5	25.9	27	23.2	29.7	31.3	22.8	20.4	22.5	21.4	19.4	23.3	25.9	26	21.3	25.5	20.7	29.3	24	31.5	30.4	37.7	22.7	22.8	27.3	33	30	33
2	65	3	116	2	3.25	2	0	4		4	5	1.5	2	8	1	0.4	5	2	1	1	27.1	24.5	25.9	27	23.2	29.7	31.3	22.8	20.4	22.5	21.4	19.4	23.3	25.9	26	21.3	25.5	20.7	29.3	24	31.5	30.4	37.7	22.7	22.8	27.3	33	30	33
2	66	3	117	4	3.25	2	0	4		4	5	1.5	2	8	1	0.4	5	2	1	1	27.1	24.5	25.9	27	23.2	29.7	31.3	22.8	20.4	22.5	21.4	19.4	23.3	25.9	26	21.3	25.5	20.7	29.3	24	31.5	30.4	37.7	22.7	22.8	27.3	33	30	33
2	67	3	118	2	3.25	2	1	4		4	5	1.5	2	8	1	0.4	5	2	1	1	27.1	24.5	25.9	27	23.2	29.7	31.3	22.8	20.4	22.5	21.4	19.4	23.3	25.9	26	21.3	25.5	20.7	29.3	24	31.5	30.4	37.7	22.7	22.8	27.3	33	30	33
2	68	3	119	3	2.75	2	0	4		4	5	1.5	2	8	1	0.4	5	2	1	1	27.1	24.5	25.9	27	23.2	29.7	31.3	22.8	20.4	22.5	21.4	19.4	23.3	25.9	26	21.3	25.5	20.7	29.3	24	31.5	30.4	37.7	22.7	22.8	27.3	33	30	33
2	69	3	120	4	3.25	2	1	4		4	5	1.5	2	8	1	0.4	5	2	1	1	27.1	24.5	25.9	27	23.2	29.7	31.3	22.8	20.4	22.5	21.4	19.4	23.3	25.9	26	21.3	25.5	20.7	29.3	24	31.5	30.4	37.7	22.7	22.8	27.3	33	30	33
2	70	3	121	2	2.75	2	1	4		4	5	1.5	2	8	1	0.4	5	2	1	1	27.1	24.5	25.9	27	23.2	29.7	31.3	22.8	20.4	22.5	21.4	19.4	23.3	25.9	26	21.3	25.5	20.7	29.3	24	31.5	30.4	37.7	22.7	22.8	27.3	33	30	33
2	71	3	122	3	2	1	0	4		4	5	1.5	2	8	1	0.4	5	2	1	1	27.1	24.5	25.9	27	23.2	29.7	31.3	22.8	20.4	22.5	21.4	19.4	23.3	25.9	26	21.3	25.5	20.7	29.3	24	31.5	30.4	37.7	22.7	22.8	27.3	33	30	33
2	72	3	123	3	3.25	2	0	4		4	5	1.5	2	8	1	0.4	5	2	1	1	27.1	24.5	25.9	27	23.2	29.7	31.3	22.8	20.4	22.5	21.4	19.4	23.3	25.9	26	21.3	25.5	20.7	29.3	24	31.5	30.4	37.7	22.7	22.8	27.3	33	30	33
2	73	3	124	4	2.75	2	0	4		4	5	1.5	2	8	1	0.4	5	2	1	1	27.1	24.5	25.9	27	23.2	29.7	31.3	22.8	20.4	22.5	21.4	19.4	23.3	25.9	26	21.3	25.5	20.7	29.3	24	31.5	30.4	37.7	22.7	22.8	27.3	33	30	33
2	74	3	125	3	3.25	2	1	4		4	5	1.5	2	8	1	0.4	5	2	1	1	27.1	24.5	25.9	27	23.2	29.7	31.3	22.8	20.4	22.5	21.4	19.4	23.3	25.9	26	21.3	25.5	20.7	29.3	24	31.5	30.4	37.7	22.7	22.8	27.3	33	30	33
2	75	3	126	4	3.25	2	0	6		4	5	1.5	2	8	1	0.4	5	2	1	1	27.1	24.5	25.9	27	23.2	29.7	31.3	22.8	20.4	22.5	21.4	19.4	23.3	25.9	26	21.3	25.5	20.7	29.3	24	31.5	30.4	37.7	22.7	22.8	27.3	33	30	33
2	76	4	127	4	3.25	2	1	6		4	5	1.5	2	8	1	0.4	5	2	1	1	27.1	24.5	25.9	27	23.2	29.7	31.3	22.8	20.4	22.5	21.4	19.4	23.3	25.9	26	21.3	25.5	20.7	29.3	24	31.5	30.4	37.7	22.7	22.8	27.3	33	30	33
2	77	4	128	4	3.25	2	0	6		4	5	1.5	2	8	1	0.4	5	2	1	1	27.1	24.5	25.9	27	23.2	29.7	31.3	22.8	20.4	22.5	21.4	19.4	23.3	25.9	26	21.3	25.5	20.7	29.3	24	31.5	30.4	37.7	22.7	22.8	27.3	33	30	33
2	78	4	129	4	2.75	2	0	6		4	5	1.5	2	8	1	0.4	5	2	1	1	27.1	24.5	25.9	27	23.2	29.7	31.3	22.8	20.4	22.5	21.4	19.4	23.3	25.9	26	21.3	25.5	20.7	29.3	24	31.5	30.4	37.7	22.7	22.8	27.3	33	30	33
2	79	4	130	2	3.5	2	0	6		4	5	1.5	2	8	1	0.4	5	2	1	1	27.1	24.5	25.9	27	23.2	29.7	31.3	22.8	20.4	22.5	21.4	19.4	23.3	25.9	26	21.3	25.5	20.7	29.3	24	31.5	30.4	37.7	22.7	22.8	27.3	33	30	33
2	80	4	131	3	3.25	2	1	6		4	5	1.5	2	8	1	0.4	5	2	1	1	27.1	24.5	25.9	27	23.2	29.7	31.3	22.8	20.4	22.5	21.4	19.4	23.3	25.9	26	21.3	25.5	20.7	29.3	24	31.5	30.4	37.7	22.7	22.8	27.3	33	30	33
2	81	4	132	2	3	2	1	6		4	5	1.5	2	8	1	0.4	5	2	1	1	27.1	24.5	25.9	27	23.2	29.7	31.3	22.8	20.4	22.5	21.4	19.4	23.3	25.9	26	21.3	25.5	20.7	29.3	24	31.5	30.4	37.7	22.7	22.8	27.3	33	30	33
2	82	4	133	2	3	2	0	6		4	5	1.5	2	8	1	0.4	5	2	1	1	27.1	24.5	25.9	27	23.2	29.7	31.3	22.8	20.4	22.5	21.4	19.4	23.3	25.9	26	21.3	25.5	20.7	29.3	24	31.5	30.4	37.7	22.7	22.8	27.3	33	30	33
2	83	4	134	4	3	2	1	6		4	5	1.5	2	8	1	0.4	5	2	1	1	27.1	24.5	25.9	27	23.2	29.7	31.3	22.8	20.4	22.5	21.4	19.4	23.3	25.9	26	21.3	25.5	20.7	29.3	24	31.5	30.4	37.7	22.7	22.8	27.3	33	30	33
2	84	4	135	4	2.75	2	0	6		4	5	1.5	2	8	1	0.4	5	2	1	1	27.1	24.5	25.9	27	23.2	29.7	31.3	22.8	20.4	22.5	21.4	19.4	23.3	25.9	26	21.3	25.5	20.7	29.3	24	31.5	30.4	37.7	22.7	22.8	27.3	33	30	33
2	85	4	136	2	3.5	2	0	7		4	5	1.5	2	8	1	0.4	5	2	1	1	27.1	24.5	25.9	27	23.2	29.7	31.3	22.8	20.4	22.5	21.4	19.4	23.3	25.9	26	21.3	25.5	20.7	29.3	24	31.5	30.4	37.7	22.7	22.8	27.3	33	30	33
2	86	4	137	4	2.5	2	1	7		4	5	1.5	2	8	1	0.4	5	2	1	1	27.1	24.5	25.9	27	23.2	29.7	31.3	22.8	20.4	22.5	21.4	19.4	23.3	25.9	26	21.3	25.5	20.7	29.3	24	31.5	30.4	37.7	22.7	22.8	27.3	33	30	33
2	87	4	138	4	3.25	2	0	7		4	5	1.5	2	8	1	0.4	5	2	1	1	27.1	24.5	25.9	27	23.2	29.7	31.3	22.8	20.4	22.5	21.4	19.4	23.3	25.9	26	21.3	25.5	20.7	29.3	24	31.5	30.4	37.7	22.7	22.8	27.3	33	30	33
2	88	4	139	4	3.25	2	0	7		4	5	1.5	2	8	1	0.4	5	2	1	1	27.1	24.5	25.9	27	23.2	29.7	31.3	22.8	20.4	22.5	21.4	19.4	23.3	25.9	26	21.3	25.5	20.7	29.3	24	31.5	30.4	37.7	22.7	22.8	27.3	33	30	33
2	89	4	140	4	2.75	2	1	7		4	5	1.5	2	8	1	0.4	5	2	1	1	27.1	24.5	25.9	27	23.2	29.7	31.3	22.8	20.4	22.5	21.4	19.4	23.3	25.9	26	21.3	25.5	20.7	29.3	24	31.5	30.4	37.7	22.7	22.8	27.3	33	30	33
2	90	4	141	4	2.5	2	0	7		4	5	1.5	2	8	1	0.4	5	2	1	1	27.1	24.5	25.9	27	23.2	29.7	31.3	22.8	20.4	22.5	21.4	19.4	23.3	25.9	26	21.3	25.5	20.7	29.3	24	31.5	30.4	37.7	22.7	22.8	27.3	33	30	33
3	1	1	142	3	3.5	2	0	13		4.5	5.5	1.5	2	9	1	0.33	4	1	1	0	23.4	23.5	24.1	23.3	23.1	19.1	15.6	20.3	18	18	19.5	20.5	14.1	13.2	22.6	17.8	23.1	19.3	18.4	13.8	27	28.6	20.2	18.6	2.8	14.8	29	27	30
3	2	1	143	4	2.25	2	1	13		4.5	5.5	1.5	2	9	1	0.33	4	1	1	0	23.4	23.5	24.1	23.3	23.1	19.1	15.6	20.3	18	18	19.5	20.5	14.1	13.2	22.6	17.8	23.1	19.3	18.4	13.8	27	28.6	20.2	18.6	2.8	14.8	29	27	30
3	3	1	144	3	3.25	2	1	13		4.5	5.5	1.5	2	9	1	0.33	4	1	1	0	23.4	23.5	24.1	23.3	23.1	19.1	15.6	20.3	18	18	19.5	20.5	14.1	13.2	22.6	17.8	23.1	19.3	18.4	13.8	27	28.6	20.2	18.6	2.8	14.8	29	27	30
3	4	1	145	3	2.25	2	1	13		4.5	5.5	1.5	2	9	1	0.33	4	1	1	0	23.4	23.5	24.1	23.3	23.1	19.1	15.6	20.3	18	18	19.5	20.5	14.1	13.2	22.6	17.8	23.1	19.3	18.4	13.8	27	28.6	20.2	18.6	2.8	14.8	29	27	30
3	5	1	146	1	2	1	0	13		4.5	5.5	1.5	2	9	1	0.33	4	1	1	0	23.4	23.5	24.1	23.3	23.1	19.1	15.6	20.3	18	18	19.5	20.5	14.1	13.2	22.6	17.8	23.1	19.3	18.4	13.8	27	28.6	20.2	18.6	2.8	14.8	29	27	30
3	6	1	147	3	3	2	1	13		4.5	5.5	1.5	2	9	1	0.33	4	1	1	0	23.4	23.5	24.1	23.3	23.1	19.1	15.6	20.3	18	18	19.5	20.5	14.1	13.2	22.6	17.8	23.1	19.3	18.4	13.8	27	28.6	20.2	18.6	2.8	14.8	29	27	30
3	7	1	148	3	3.75	3	0	13		4.5	5.5	1.5	2	9	1	0.33	4	1	1	0	23.4	23.5	24.1	23.3	23.1	19.1	15.6	20.3	18	18	19.5	20.5	14.1	13.2	22.6	17.8	23.1	19.3	18.4	13.8	27	28.6	20.2	18.6	2.8	14.8	29	27	30
3	8	1	149	3	3.5	2	0	13		4.5	5.5	1.5	2	9	1	0.33	4	1	1	0	23.4	23.5	24.1	23.3	23.1	19.1	15.6	20.3	18	18	19.5	20.5	14.1	13.2	22.6	17.8	23.1	19.3	18.4	13.8	27	28.6	20.2	18.6	2.8	14.8	29	27	30
3	9	1	150	3	3.5	2	0	13		4.5	5.5	1.5	2	9	1	0.33	4	1	1	0	23.4	23.5	24.1	23.3	23.1	19.1	15.6	20.3	18	18	19.5	20.5	14.1	13.2	22.6	17.8	23.1	19.3	18.4	13.8	27	28.6	20.2	18.6	2.8	14.8	29	27	30
3	10	1	151	3	3.25	2	1	13		4.5	5.5	1.5	2	9	1	0.33	4	1	1	0	23.4	23.5	24.1	23.3	23.1	19.1	15.6	20.3	18	18	19.5	20.5	14.1	13.2	22.6	17.8	23.1	19.3	18.4	13.8	27	28.6	20.2	18.6	2.8	14.8	29	27	30
3	11	1	152	3	2.75	2	1	13		4.5	5.5	1.5	2	9	1	0.33	4	1	1	0	23.4	23.5	24.1	23.3	23.1	19.1	15.6	20.3	18	18	19.5	20.5	14.1	13.2	22.6	17.8	23.1	19.3	18.4	13.8	27	28.6	20.2	18.6	2.8	14.8	29	27	30
3	12	1	153	2	2.75	2	1	13		4.5	5.5	1.5	2	9	1	0.33	4	1	1	0	23.4	23.5	24.1	23.3	23.1	19.1	15.6	20.3	18	18	19.5	20.5	14.1	13.2	22.6	17.8	23.1	19.3	18.4	13.8	27	28.6	20.2	18.6	2.8	14.8	29	27	30
3	13	1	154	2	2.5	2	1	13		4.5	5.5	1.5	2	9	1	0.33	4	1	1	0	23.4	23.5	24.1	23.3	23.1	19.1	15.6	20.3	18	18	19.5	20.5	14.1	13.2	22.6	17.8	23.1	19.3	18.4	13.8	27	28.6	20.2	18.6	2.8	14.8	29	27	30
3	14	1	155	1	2.75	2	0	13		4.5	5.5	1.5	2	9	1	0.33	4	1	1	0	23.4	23.5	24.1	23.3	23.1	19.1	15.6	20.3	18	18	19.5	20.5	14.1	13.2	22.6	17.8	23.1	19.3	18.4	13.8	27	28.6	20.2	18.6	2.8	14.8	29	27	30
3	15	1	156	5	2.5	2	0	13		4.5	5.5	1.5	2	9	1	0.33	4	1	1	0	23.4	23.5	24.1	23.3	23.1	19.1	15.6	20.3	18	18	19.5	20.5	14.1	13.2	22.6	17.8	23.1	19.3	18.4	13.8	27	28.6	20.2	18.6	2.8	14.8	29	27	30
3	16	1	157	5	2.25	2	0	13		4.5	5.5	1.5	2	9	1	0.33	4	1	1	0	23.4	23.5	24.1	23.3	23.1	19.1	15.6	20.3	18	18	19.5	20.5	14.1	13.2	22.6	17.8	23.1	19.3	18.4	13.8	27	28.6	20.2	18.6	2.8	14.8	29	27	30
3	17	1	158	4	3.25	2	0	4		4.5	5.5	1.5	2	9	1	0.33	4	1	1	0	23.4	23.5	24.1	23.3	23.1	19.1	15.6	20.3	18	18	19.5	20.5	14.1	13.2	22.6	17.8	23.1	19.3	18.4	13.8	27	28.6	20.2	18.6	2.8	14.8	29	27	30
3	18	1	159	3	3.25	2	1	4		4.5	5.5	1.5	2	9	1	0.33	4	1	1	0	23.4	23.5	24.1	23.3	23.1	19.1	15.6	20.3	18	18	19.5	20.5	14.1	13.2	22.6	17.8	23.1	19.3	18.4	13.8	27	28.6	20.2	18.6	2.8	14.8	29	27	30
3	19	1	160	2	3	2	1	4		4.5	5.5	1.5	2	9	1	0.33	4	1	1	0	23.4	23.5	24.1	23.3	23.1	19.1	15.6	20.3	18	18	19.5	20.5	14.1	13.2	22.6	17.8	23.1	19.3	18.4	13.8	27	28.6	20.2	18.6	2.8	14.8	29	27	30
3	20	1	161	3	3.25	2	0	4		4.5	5.5	1.5	2	9	1	0.33	4	1	1	0	23.4	23.5	24.1	23.3	23.1	19.1	15.6	20.3	18	18	19.5	20.5	14.1	13.2	22.6	17.8	23.1	19.3	18.4	13.8	27	28.6	20.2	18.6	2.8	14.8	29	27	30
3	21	1	162	4	2.75	2	1	4		4.5	5.5	1.5	2	9	1	0.33	4	1	1	0	23.4	23.5	24.1	23.3	23.1	19.1	15.6	20.3	18	18	19.5	20.5	14.1	13.2	22.6	17.8	23.1	19.3	18.4	13.8	27	28.6	20.2	18.6	2.8	14.8	29	27	30
3	22	1	163	4	3	2	1	4		4.5	5.5	1.5	2	9	1	0.33	4	1	1	0	23.4	23.5	24.1	23.3	23.1	19.1	15.6	20.3	18	18	19.5	20.5	14.1	13.2	22.6	17.8	23.1	19.3	18.4	13.8	27	28.6	20.2	18.6	2.8	14.8	29	27	30
3	23	1	164	1	3.5	2	0	4		4.5	5.5	1.5	2	9	1	0.33	4	1	1	0	23.4	23.5	24.1	23.3	23.1	19.1	15.6	20.3	18	18	19.5	20.5	14.1	13.2	22.6	17.8	23.1	19.3	18.4	13.8	27	28.6	20.2	18.6	2.8	14.8	29	27	30
3	24	1	165	2	3.75	3	1	4		4.5	5.5	1.5	2	9	1	0.33	4	1	1	0	23.4	23.5	24.1	23.3	23.1	19.1	15.6	20.3	18	18	19.5	20.5	14.1	13.2	22.6	17.8	23.1	19.3	18.4	13.8	27	28.6	20.2	18.6	2.8	14.8	29	27	30
3	25	1	166	3	3.5	2	0	4		4.5	5.5	1.5	2	9	1	0.33	4	1	1	0	23.4	23.5	24.1	23.3	23.1	19.1	15.6	20.3	18	18	19.5	20.5	14.1	13.2	22.6	17.8	23.1	19.3	18.4	13.8	27	28.6	20.2	18.6	2.8	14.8	29	27	30
3	26	2	167	3	3.5	2	0	4		4.5	5.5	1.5	2	9	1	0.33	4	1	1	0	23.4	23.5	24.1	23.3	23.1	19.1	15.6	20.3	18	18	19.5	20.5	14.1	13.2	22.6	17.8	23.1	19.3	18.4	13.8	27	28.6	20.2	18.6	2.8	14.8	29	27	30
3	27	2	168	5	3.5	2	0	4		4.5	5.5	1.5	2	9	1	0.33	4	1	1	0	23.4	23.5	24.1	23.3	23.1	19.1	15.6	20.3	18	18	19.5	20.5	14.1	13.2	22.6	17.8	23.1	19.3	18.4	13.8	27	28.6	20.2	18.6	2.8	14.8	29	27	30
3	28	2	169	4	3.5	2	0	4		4.5	5.5	1.5	2	9	1	0.33	4	1	1	0	23.4	23.5	24.1	23.3	23.1	19.1	15.6	20.3	18	18	19.5	20.5	14.1	13.2	22.6	17.8	23.1	19.3	18.4	13.8	27	28.6	20.2	18.6	2.8	14.8	29	27	30
3	29	2	170	3	3	2	0	4		4.5	5.5	1.5	2	9	1	0.33	4	1	1	0	23.4	23.5	24.1	23.3	23.1	19.1	15.6	20.3	18	18	19.5	20.5	14.1	13.2	22.6	17.8	23.1	19.3	18.4	13.8	27	28.6	20.2	18.6	2.8	14.8	29	27	30
3	30	2	171	3	3.5	2	0	4		4.5	5.5	1.5	2	9	1	0.33	4	1	1	0	23.4	23.5	24.1	23.3	23.1	19.1	15.6	20.3	18	18	19.5	20.5	14.1	13.2	22.6	17.8	23.1	19.3	18.4	13.8	27	28.6	20.2	18.6	2.8	14.8	29	27	30
3	31	2	172	2	3.25	2	1	4		4.5	5.5	1.5	2	9	1	0.33	4	1	1	0	23.4	23.5	24.1	23.3	23.1	19.1	15.6	20.3	18	18	19.5	20.5	14.1	13.2	22.6	17.8	23.1	19.3	18.4	13.8	27	28.6	20.2	18.6	2.8	14.8	29	27	30
3	32	2	173	4	3.25	2	0	4		4.5	5.5	1.5	2	9	1	0.33	4	1	1	0	23.4	23.5	24.1	23.3	23.1	19.1	15.6	20.3	18	18	19.5	20.5	14.1	13.2	22.6	17.8	23.1	19.3	18.4	13.8	27	28.6	20.2	18.6	2.8	14.8	29	27	30
3	33	2	174	4	2.5	2	1	4		4.5	5.5	1.5	2	9	1	0.33	4	1	1	0	23.4	23.5	24.1	23.3	23.1	19.1	15.6	20.3	18	18	19.5	20.5	14.1	13.2	22.6	17.8	23.1	19.3	18.4	13.8	27	28.6	20.2	18.6	2.8	14.8	29	27	30
3	34	2	175	3	3	2	1	4		4.5	5.5	1.5	2	9	1	0.33	4	1	1	0	23.4	23.5	24.1	23.3	23.1	19.1	15.6	20.3	18	18	19.5	20.5	14.1	13.2	22.6	17.8	23.1	19.3	18.4	13.8	27	28.6	20.2	18.6	2.8	14.8	29	27	30
3	35	2	176	2	2.75	2	1	4		4.5	5.5	1.5	2	9	1	0.33	4	1	1	0	23.4	23.5	24.1	23.3	23.1	19.1	15.6	20.3	18	18	19.5	20.5	14.1	13.2	22.6	17.8	23.1	19.3	18.4	13.8	27	28.6	20.2	18.6	2.8	14.8	29	27	30
3	36	2	177	1	3.5	2	1	4		4.5	5.5	1.5	2	9	1	0.33	4	1	1	0	23.4	23.5	24.1	23.3	23.1	19.1	15.6	20.3	18	18	19.5	20.5	14.1	13.2	22.6	17.8	23.1	19.3	18.4	13.8	27	28.6	20.2	18.6	2.8	14.8	29	27	30
3	37	2	178	4	3.25	2	0	4		4.5	5.5	1.5	2	9	1	0.33	4	1	1	0	23.4	23.5	24.1	23.3	23.1	19.1	15.6	20.3	18	18	19.5	20.5	14.1	13.2	22.6	17.8	23.1	19.3	18.4	13.8	27	28.6	20.2	18.6	2.8	14.8	29	27	30
3	38	2	179	3	3.25	2	1	4		4.5	5.5	1.5	2	9	1	0.33	4	1	1	0	23.4	23.5	24.1	23.3	23.1	19.1	15.6	20.3	18	18	19.5	20.5	14.1	13.2	22.6	17.8	23.1	19.3	18.4	13.8	27	28.6	20.2	18.6	2.8	14.8	29	27	30
3	39	2	180	4	3	2	1	4		4.5	5.5	1.5	2	9	1	0.33	4	1	1	0	23.4	23.5	24.1	23.3	23.1	19.1	15.6	20.3	18	18	19.5	20.5	14.1	13.2	22.6	17.8	23.1	19.3	18.4	13.8	27	28.6	20.2	18.6	2.8	14.8	29	27	30
3	40	2	181	3	3.75	3	1	4		4.5	5.5	1.5	2	9	1	0.33	4	1	1	0	23.4	23.5	24.1	23.3	23.1	19.1	15.6	20.3	18	18	19.5	20.5	14.1	13.2	22.6	17.8	23.1	19.3	18.4	13.8	27	28.6	20.2	18.6	2.8	14.8	29	27	30
3	41	2	182	4	3.5	2	1	4		4.5	5.5	1.5	2	9	1	0.33	4	1	1	0	23.4	23.5	24.1	23.3	23.1	19.1	15.6	20.3	18	18	19.5	20.5	14.1	13.2	22.6	17.8	23.1	19.3	18.4	13.8	27	28.6	20.2	18.6	2.8	14.8	29	27	30
3	42	2	183	4	4	3	0	4		4.5	5.5	1.5	2	9	1	0.33	4	1	1	0	23.4	23.5	24.1	23.3	23.1	19.1	15.6	20.3	18	18	19.5	20.5	14.1	13.2	22.6	17.8	23.1	19.3	18.4	13.8	27	28.6	20.2	18.6	2.8	14.8	29	27	30
3	43	2	184	2	3.75	3	0	7		4.5	5.5	1.5	2	9	1	0.33	4	1	1	0	23.4	23.5	24.1	23.3	23.1	19.1	15.6	20.3	18	18	19.5	20.5	14.1	13.2	22.6	17.8	23.1	19.3	18.4	13.8	27	28.6	20.2	18.6	2.8	14.8	29	27	30
3	44	2	185	3	3	2	0	7		4.5	5.5	1.5	2	9	1	0.33	4	1	1	0	23.4	23.5	24.1	23.3	23.1	19.1	15.6	20.3	18	18	19.5	20.5	14.1	13.2	22.6	17.8	23.1	19.3	18.4	13.8	27	28.6	20.2	18.6	2.8	14.8	29	27	30
3	45	2	186	3	3.5	2	0	7		4.5	5.5	1.5	2	9	1	0.33	4	1	1	0	23.4	23.5	24.1	23.3	23.1	19.1	15.6	20.3	18	18	19.5	20.5	14.1	13.2	22.6	17.8	23.1	19.3	18.4	13.8	27	28.6	20.2	18.6	2.8	14.8	29	27	30
3	46	2	187	5	3	2	0	7		4.5	5.5	1.5	2	9	1	0.33	4	1	1	0	23.4	23.5	24.1	23.3	23.1	19.1	15.6	20.3	18	18	19.5	20.5	14.1	13.2	22.6	17.8	23.1	19.3	18.4	13.8	27	28.6	20.2	18.6	2.8	14.8	29	27	30
3	47	2	188	1	2.5	2	0	7		4.5	5.5	1.5	2	9	1	0.33	4	1	1	0	23.4	23.5	24.1	23.3	23.1	19.1	15.6	20.3	18	18	19.5	20.5	14.1	13.2	22.6	17.8	23.1	19.3	18.4	13.8	27	28.6	20.2	18.6	2.8	14.8	29	27	30
3	48	2	189	3	2.75	2	1	7		4.5	5.5	1.5	2	9	1	0.33	4	1	1	0	23.4	23.5	24.1	23.3	23.1	19.1	15.6	20.3	18	18	19.5	20.5	14.1	13.2	22.6	17.8	23.1	19.3	18.4	13.8	27	28.6	20.2	18.6	2.8	14.8	29	27	30
3	49	2	190	3	3.25	2	1	7		4.5	5.5	1.5	2	9	1	0.33	4	1	1	0	23.4	23.5	24.1	23.3	23.1	19.1	15.6	20.3	18	18	19.5	20.5	14.1	13.2	22.6	17.8	23.1	19.3	18.4	13.8	27	28.6	20.2	18.6	2.8	14.8	29	27	30
3	50	2	191	2	3.5	2	0	7		4.5	5.5	1.5	2	9	1	0.33	4	1	1	0	23.4	23.5	24.1	23.3	23.1	19.1	15.6	20.3	18	18	19.5	20.5	14.1	13.2	22.6	17.8	23.1	19.3	18.4	13.8	27	28.6	20.2	18.6	2.8	14.8	29	27	30
3	51	3	192	4	3.5	2	0	7		4.5	5.5	1.5	2	9	1	0.33	4	1	1	0	23.4	23.5	24.1	23.3	23.1	19.1	15.6	20.3	18	18	19.5	20.5	14.1	13.2	22.6	17.8	23.1	19.3	18.4	13.8	27	28.6	20.2	18.6	2.8	14.8	29	27	30
3	52	3	193	3	3.25	2	1	7		4.5	5.5	1.5	2	9	1	0.33	4	1	1	0	23.4	23.5	24.1	23.3	23.1	19.1	15.6	20.3	18	18	19.5	20.5	14.1	13.2	22.6	17.8	23.1	19.3	18.4	13.8	27	28.6	20.2	18.6	2.8	14.8	29	27	30
3	53	3	194	1	2.75	2	1	7		4.5	5.5	1.5	2	9	1	0.33	4	1	1	0	23.4	23.5	24.1	23.3	23.1	19.1	15.6	20.3	18	18	19.5	20.5	14.1	13.2	22.6	17.8	23.1	19.3	18.4	13.8	27	28.6	20.2	18.6	2.8	14.8	29	27	30
3	54	3	195	3	3.25	2	1	7		4.5	5.5	1.5	2	9	1	0.33	4	1	1	0	23.4	23.5	24.1	23.3	23.1	19.1	15.6	20.3	18	18	19.5	20.5	14.1	13.2	22.6	17.8	23.1	19.3	18.4	13.8	27	28.6	20.2	18.6	2.8	14.8	29	27	30
3	55	3	196	2	3.25	2	1	7		4.5	5.5	1.5	2	9	1	0.33	4	1	1	0	23.4	23.5	24.1	23.3	23.1	19.1	15.6	20.3	18	18	19.5	20.5	14.1	13.2	22.6	17.8	23.1	19.3	18.4	13.8	27	28.6	20.2	18.6	2.8	14.8	29	27	30
3	56	3	197	3	3	2	1	7		4.5	5.5	1.5	2	9	1	0.33	4	1	1	0	23.4	23.5	24.1	23.3	23.1	19.1	15.6	20.3	18	18	19.5	20.5	14.1	13.2	22.6	17.8	23.1	19.3	18.4	13.8	27	28.6	20.2	18.6	2.8	14.8	29	27	30
3	57	3	198	2	3.5	2	0	7		4.5	5.5	1.5	2	9	1	0.33	4	1	1	0	23.4	23.5	24.1	23.3	23.1	19.1	15.6	20.3	18	18	19.5	20.5	14.1	13.2	22.6	17.8	23.1	19.3	18.4	13.8	27	28.6	20.2	18.6	2.8	14.8	29	27	30
3	58	3	199	4	3.25	2	0	7		4.5	5.5	1.5	2	9	1	0.33	4	1	1	0	23.4	23.5	24.1	23.3	23.1	19.1	15.6	20.3	18	18	19.5	20.5	14.1	13.2	22.6	17.8	23.1	19.3	18.4	13.8	27	28.6	20.2	18.6	2.8	14.8	29	27	30
3	59	3	200	3	3.25	2	1	7		4.5	5.5	1.5	2	9	1	0.33	4	1	1	0	23.4	23.5	24.1	23.3	23.1	19.1	15.6	20.3	18	18	19.5	20.5	14.1	13.2	22.6	17.8	23.1	19.3	18.4	13.8	27	28.6	20.2	18.6	2.8	14.8	29	27	30
3	60	3	201	4	3.25	2	0	7		4.5	5.5	1.5	2	9	1	0.33	4	1	1	0	23.4	23.5	24.1	23.3	23.1	19.1	15.6	20.3	18	18	19.5	20.5	14.1	13.2	22.6	17.8	23.1	19.3	18.4	13.8	27	28.6	20.2	18.6	2.8	14.8	29	27	30
3	61	3	202	3	3	2	1	7		4.5	5.5	1.5	2	9	1	0.33	4	1	1	0	23.4	23.5	24.1	23.3	23.1	19.1	15.6	20.3	18	18	19.5	20.5	14.1	13.2	22.6	17.8	23.1	19.3	18.4	13.8	27	28.6	20.2	18.6	2.8	14.8	29	27	30
3	62	3	203	4	2.5	2	1	7		4.5	5.5	1.5	2	9	1	0.33	4	1	1	0	23.4	23.5	24.1	23.3	23.1	19.1	15.6	20.3	18	18	19.5	20.5	14.1	13.2	22.6	17.8	23.1	19.3	18.4	13.8	27	28.6	20.2	18.6	2.8	14.8	29	27	30
3	63	3	204	4	3.5	2	0	7		4.5	5.5	1.5	2	9	1	0.33	4	1	1	0	23.4	23.5	24.1	23.3	23.1	19.1	15.6	20.3	18	18	19.5	20.5	14.1	13.2	22.6	17.8	23.1	19.3	18.4	13.8	27	28.6	20.2	18.6	2.8	14.8	29	27	30
3	64	3	205	4	2.75	2	0	7		4.5	5.5	1.5	2	9	1	0.33	4	1	1	0	23.4	23.5	24.1	23.3	23.1	19.1	15.6	20.3	18	18	19.5	20.5	14.1	13.2	22.6	17.8	23.1	19.3	18.4	13.8	27	28.6	20.2	18.6	2.8	14.8	29	27	30
3	65	3	206	3	3.5	2	0	7		4.5	5.5	1.5	2	9	1	0.33	4	1	1	0	23.4	23.5	24.1	23.3	23.1	19.1	15.6	20.3	18	18	19.5	20.5	14.1	13.2	22.6	17.8	23.1	19.3	18.4	13.8	27	28.6	20.2	18.6	2.8	14.8	29	27	30
3	66	3	207	4	3.25	2	1	7		4.5	5.5	1.5	2	9	1	0.33	4	1	1	0	23.4	23.5	24.1	23.3	23.1	19.1	15.6	20.3	18	18	19.5	20.5	14.1	13.2	22.6	17.8	23.1	19.3	18.4	13.8	27	28.6	20.2	18.6	2.8	14.8	29	27	30
3	67	3	208	2	3.25	2	0	7		4.5	5.5	1.5	2	9	1	0.33	4	1	1	0	23.4	23.5	24.1	23.3	23.1	19.1	15.6	20.3	18	18	19.5	20.5	14.1	13.2	22.6	17.8	23.1	19.3	18.4	13.8	27	28.6	20.2	18.6	2.8	14.8	29	27	30
3	68	3	209	4	3.25	2	1	7		4.5	5.5	1.5	2	9	1	0.33	4	1	1	0	23.4	23.5	24.1	23.3	23.1	19.1	15.6	20.3	18	18	19.5	20.5	14.1	13.2	22.6	17.8	23.1	19.3	18.4	13.8	27	28.6	20.2	18.6	2.8	14.8	29	27	30
3	69	3	210	2	3.25	2	1	7		4.5	5.5	1.5	2	9	1	0.33	4	1	1	0	23.4	23.5	24.1	23.3	23.1	19.1	15.6	20.3	18	18	19.5	20.5	14.1	13.2	22.6	17.8	23.1	19.3	18.4	13.8	27	28.6	20.2	18.6	2.8	14.8	29	27	30
3	70	3	211	4	3	2	1	7		4.5	5.5	1.5	2	9	1	0.33	4	1	1	0	23.4	23.5	24.1	23.3	23.1	19.1	15.6	20.3	18	18	19.5	20.5	14.1	13.2	22.6	17.8	23.1	19.3	18.4	13.8	27	28.6	20.2	18.6	2.8	14.8	29	27	30
3	71	3	212	4	3	2	1	7		4.5	5.5	1.5	2	9	1	0.33	4	1	1	0	23.4	23.5	24.1	23.3	23.1	19.1	15.6	20.3	18	18	19.5	20.5	14.1	13.2	22.6	17.8	23.1	19.3	18.4	13.8	27	28.6	20.2	18.6	2.8	14.8	29	27	30
3	72	3	213	4	3	2	1	7		4.5	5.5	1.5	2	9	1	0.33	4	1	1	0	23.4	23.5	24.1	23.3	23.1	19.1	15.6	20.3	18	18	19.5	20.5	14.1	13.2	22.6	17.8	23.1	19.3	18.4	13.8	27	28.6	20.2	18.6	2.8	14.8	29	27	30
3	73	3	214	2	3.5	2	1	7		4.5	5.5	1.5	2	9	1	0.33	4	1	1	0	23.4	23.5	24.1	23.3	23.1	19.1	15.6	20.3	18	18	19.5	20.5	14.1	13.2	22.6	17.8	23.1	19.3	18.4	13.8	27	28.6	20.2	18.6	2.8	14.8	29	27	30
3	74	3	215	1	3.25	2	0	7		4.5	5.5	1.5	2	9	1	0.33	4	1	1	0	23.4	23.5	24.1	23.3	23.1	19.1	15.6	20.3	18	18	19.5	20.5	14.1	13.2	22.6	17.8	23.1	19.3	18.4	13.8	27	28.6	20.2	18.6	2.8	14.8	29	27	30
3	75	3	216	1	3.25	2	1	7		4.5	5.5	1.5	2	9	1	0.33	4	1	1	0	23.4	23.5	24.1	23.3	23.1	19.1	15.6	20.3	18	18	19.5	20.5	14.1	13.2	22.6	17.8	23.1	19.3	18.4	13.8	27	28.6	20.2	18.6	2.8	14.8	29	27	30
3	76	4	217	4	2.75	2	0	7		4.5	5.5	1.5	2	9	1	0.33	4	1	1	0	23.4	23.5	24.1	23.3	23.1	19.1	15.6	20.3	18	18	19.5	20.5	14.1	13.2	22.6	17.8	23.1	19.3	18.4	13.8	27	28.6	20.2	18.6	2.8	14.8	29	27	30
3	77	4	218	2	3.5	2	0	7		4.5	5.5	1.5	2	9	1	0.33	4	1	1	0	23.4	23.5	24.1	23.3	23.1	19.1	15.6	20.3	18	18	19.5	20.5	14.1	13.2	22.6	17.8	23.1	19.3	18.4	13.8	27	28.6	20.2	18.6	2.8	14.8	29	27	30
3	78	4	219	3	3	2	0	7		4.5	5.5	1.5	2	9	1	0.33	4	1	1	0	23.4	23.5	24.1	23.3	23.1	19.1	15.6	20.3	18	18	19.5	20.5	14.1	13.2	22.6	17.8	23.1	19.3	18.4	13.8	27	28.6	20.2	18.6	2.8	14.8	29	27	30
3	79	4	220	4	3.25	2	1	7		4.5	5.5	1.5	2	9	1	0.33	4	1	1	0	23.4	23.5	24.1	23.3	23.1	19.1	15.6	20.3	18	18	19.5	20.5	14.1	13.2	22.6	17.8	23.1	19.3	18.4	13.8	27	28.6	20.2	18.6	2.8	14.8	29	27	30
3	80	4	221	3	3	2	1	7		4.5	5.5	1.5	2	9	1	0.33	4	1	1	0	23.4	23.5	24.1	23.3	23.1	19.1	15.6	20.3	18	18	19.5	20.5	14.1	13.2	22.6	17.8	23.1	19.3	18.4	13.8	27	28.6	20.2	18.6	2.8	14.8	29	27	30
3	81	4	222	3	3.25	2	1	7		4.5	5.5	1.5	2	9	1	0.33	4	1	1	0	23.4	23.5	24.1	23.3	23.1	19.1	15.6	20.3	18	18	19.5	20.5	14.1	13.2	22.6	17.8	23.1	19.3	18.4	13.8	27	28.6	20.2	18.6	2.8	14.8	29	27	30
3	82	4	223	2	4	3	0	6		4.5	5.5	1.5	2	9	1	0.33	4	1	1	0	23.4	23.5	24.1	23.3	23.1	19.1	15.6	20.3	18	18	19.5	20.5	14.1	13.2	22.6	17.8	23.1	19.3	18.4	13.8	27	28.6	20.2	18.6	2.8	14.8	29	27	30
3	83	4	224	2	3.75	3	0	6		4.5	5.5	1.5	2	9	1	0.33	4	1	1	0	23.4	23.5	24.1	23.3	23.1	19.1	15.6	20.3	18	18	19.5	20.5	14.1	13.2	22.6	17.8	23.1	19.3	18.4	13.8	27	28.6	20.2	18.6	2.8	14.8	29	27	30
3	84	4	225	2	3.75	3	0	6		4.5	5.5	1.5	2	9	1	0.33	4	1	1	0	23.4	23.5	24.1	23.3	23.1	19.1	15.6	20.3	18	18	19.5	20.5	14.1	13.2	22.6	17.8	23.1	19.3	18.4	13.8	27	28.6	20.2	18.6	2.8	14.8	29	27	30
3	85	4	226	2	3.25	2	1	6		4.5	5.5	1.5	2	9	1	0.33	4	1	1	0	23.4	23.5	24.1	23.3	23.1	19.1	15.6	20.3	18	18	19.5	20.5	14.1	13.2	22.6	17.8	23.1	19.3	18.4	13.8	27	28.6	20.2	18.6	2.8	14.8	29	27	30
3	86	4	227	1	2.75	2	1	6		4.5	5.5	1.5	2	9	1	0.33	4	1	1	0	23.4	23.5	24.1	23.3	23.1	19.1	15.6	20.3	18	18	19.5	20.5	14.1	13.2	22.6	17.8	23.1	19.3	18.4	13.8	27	28.6	20.2	18.6	2.8	14.8	29	27	30
3	87	4	228	2	3.5	2	0	6		4.5	5.5	1.5	2	9	1	0.33	4	1	1	0	23.4	23.5	24.1	23.3	23.1	19.1	15.6	20.3	18	18	19.5	20.5	14.1	13.2	22.6	17.8	23.1	19.3	18.4	13.8	27	28.6	20.2	18.6	2.8	14.8	29	27	30
3	88	4	229	3	3.5	2	0	6		4.5	5.5	1.5	2	9	1	0.33	4	1	1	0	23.4	23.5	24.1	23.3	23.1	19.1	15.6	20.3	18	18	19.5	20.5	14.1	13.2	22.6	17.8	23.1	19.3	18.4	13.8	27	28.6	20.2	18.6	2.8	14.8	29	27	30
3	89	4	230	4	3.5	2	0	6		4.5	5.5	1.5	2	9	1	0.33	4	1	1	0	23.4	23.5	24.1	23.3	23.1	19.1	15.6	20.3	18	18	19.5	20.5	14.1	13.2	22.6	17.8	23.1	19.3	18.4	13.8	27	28.6	20.2	18.6	2.8	14.8	29	27	30
3	90	4	231	2	3	2	1	6		4.5	5.5	1.5	2	9	1	0.33	4	1	1	0	23.4	23.5	24.1	23.3	23.1	19.1	15.6	20.3	18	18	19.5	20.5	14.1	13.2	22.6	17.8	23.1	19.3	18.4	13.8	27	28.6	20.2	18.6	2.8	14.8	29	27	30
3	91	4	232	4	2.5	2	1	6		4.5	5.5	1.5	2	9	1	0.33	4	1	1	0	23.4	23.5	24.1	23.3	23.1	19.1	15.6	20.3	18	18	19.5	20.5	14.1	13.2	22.6	17.8	23.1	19.3	18.4	13.8	27	28.6	20.2	18.6	2.8	14.8	29	27	30
3	92	4	233	2	3.5	2	0	6		4.5	5.5	1.5	2	9	1	0.33	4	1	1	0	23.4	23.5	24.1	23.3	23.1	19.1	15.6	20.3	18	18	19.5	20.5	14.1	13.2	22.6	17.8	23.1	19.3	18.4	13.8	27	28.6	20.2	18.6	2.8	14.8	29	27	30
3	93	4	234	4	2.5	2	1	6		4.5	5.5	1.5	2	9	1	0.33	4	1	1	0	23.4	23.5	24.1	23.3	23.1	19.1	15.6	20.3	18	18	19.5	20.5	14.1	13.2	22.6	17.8	23.1	19.3	18.4	13.8	27	28.6	20.2	18.6	2.8	14.8	29	27	30
3	94	4	235	2	3.5	2	0	6		4.5	5.5	1.5	2	9	1	0.33	4	1	1	0	23.4	23.5	24.1	23.3	23.1	19.1	15.6	20.3	18	18	19.5	20.5	14.1	13.2	22.6	17.8	23.1	19.3	18.4	13.8	27	28.6	20.2	18.6	2.8	14.8	29	27	30
3	95	4	236	4	3.25	2	1	6		4.5	5.5	1.5	2	9	1	0.33	4	1	1	0	23.4	23.5	24.1	23.3	23.1	19.1	15.6	20.3	18	18	19.5	20.5	14.1	13.2	22.6	17.8	23.1	19.3	18.4	13.8	27	28.6	20.2	18.6	2.8	14.8	29	27	30
3	96	4	237	2	3.5	2	1	6		4.5	5.5	1.5	2	9	1	0.33	4	1	1	0	23.4	23.5	24.1	23.3	23.1	19.1	15.6	20.3	18	18	19.5	20.5	14.1	13.2	22.6	17.8	23.1	19.3	18.4	13.8	27	28.6	20.2	18.6	2.8	14.8	29	27	30
3	97	4	238	3	3	2	1	6		4.5	5.5	1.5	2	9	1	0.33	4	1	1	0	23.4	23.5	24.1	23.3	23.1	19.1	15.6	20.3	18	18	19.5	20.5	14.1	13.2	22.6	17.8	23.1	19.3	18.4	13.8	27	28.6	20.2	18.6	2.8	14.8	29	27	30
3	98	4	239	3	3.25	2	1	6		4.5	5.5	1.5	2	9	1	0.33	4	1	1	0	23.4	23.5	24.1	23.3	23.1	19.1	15.6	20.3	18	18	19.5	20.5	14.1	13.2	22.6	17.8	23.1	19.3	18.4	13.8	27	28.6	20.2	18.6	2.8	14.8	29	27	30
3	99	4	240	3	3	2	1	6		4.5	5.5	1.5	2	9	1	0.33	4	1	1	0	23.4	23.5	24.1	23.3	23.1	19.1	15.6	20.3	18	18	19.5	20.5	14.1	13.2	22.6	17.8	23.1	19.3	18.4	13.8	27	28.6	20.2	18.6	2.8	14.8	29	27	30
3	100	4	241	4	3	2	1	6		4.5	5.5	1.5	2	9	1	0.33	4	1	1	0	23.4	23.5	24.1	23.3	23.1	19.1	15.6	20.3	18	18	19.5	20.5	14.1	13.2	22.6	17.8	23.1	19.3	18.4	13.8	27	28.6	20.2	18.6	2.8	14.8	29	27	30
3	101	5	242	4	2.75	2	1	6		4.5	5.5	1.5	2	9	1	0.33	4	1	1	0	23.4	23.5	24.1	23.3	23.1	19.1	15.6	20.3	18	18	19.5	20.5	14.1	13.2	22.6	17.8	23.1	19.3	18.4	13.8	27	28.6	20.2	18.6	2.8	14.8	29	27	30
3	102	5	243	4	3	2	0	6		4.5	5.5	1.5	2	9	1	0.33	4	1	1	0	23.4	23.5	24.1	23.3	23.1	19.1	15.6	20.3	18	18	19.5	20.5	14.1	13.2	22.6	17.8	23.1	19.3	18.4	13.8	27	28.6	20.2	18.6	2.8	14.8	29	27	30
3	103	5	244	3	3	2	1	6		4.5	5.5	1.5	2	9	1	0.33	4	1	1	0	23.4	23.5	24.1	23.3	23.1	19.1	15.6	20.3	18	18	19.5	20.5	14.1	13.2	22.6	17.8	23.1	19.3	18.4	13.8	27	28.6	20.2	18.6	2.8	14.8	29	27	30
3	104	5	245	2	2.5	2	1	6		4.5	5.5	1.5	2	9	1	0.33	4	1	1	0	23.4	23.5	24.1	23.3	23.1	19.1	15.6	20.3	18	18	19.5	20.5	14.1	13.2	22.6	17.8	23.1	19.3	18.4	13.8	27	28.6	20.2	18.6	2.8	14.8	29	27	30
3	105	5	246	4	3.25	2	1	6		4.5	5.5	1.5	2	9	1	0.33	4	1	1	0	23.4	23.5	24.1	23.3	23.1	19.1	15.6	20.3	18	18	19.5	20.5	14.1	13.2	22.6	17.8	23.1	19.3	18.4	13.8	27	28.6	20.2	18.6	2.8	14.8	29	27	30
3	106	5	247	4	4	3	0	6		4.5	5.5	1.5	2	9	1	0.33	4	1	1	0	23.4	23.5	24.1	23.3	23.1	19.1	15.6	20.3	18	18	19.5	20.5	14.1	13.2	22.6	17.8	23.1	19.3	18.4	13.8	27	28.6	20.2	18.6	2.8	14.8	29	27	30
3	107	5	248	4	4	3	0	6		4.5	5.5	1.5	2	9	1	0.33	4	1	1	0	23.4	23.5	24.1	23.3	23.1	19.1	15.6	20.3	18	18	19.5	20.5	14.1	13.2	22.6	17.8	23.1	19.3	18.4	13.8	27	28.6	20.2	18.6	2.8	14.8	29	27	30
3	108	5	249	1	4	3	0	6		4.5	5.5	1.5	2	9	1	0.33	4	1	1	0	23.4	23.5	24.1	23.3	23.1	19.1	15.6	20.3	18	18	19.5	20.5	14.1	13.2	22.6	17.8	23.1	19.3	18.4	13.8	27	28.6	20.2	18.6	2.8	14.8	29	27	30
4	1	1	250	3	3	2	1	13		4.5	5.5	1.45	1	9	1	0.33	4	1	1	0	19.7	27	25	22.2	22.5	14.9	22.5	18.2	18.1	19.5	14.9	14.9	14.1	16.4	23.1	18.7	21.6	17.1	18.2	14.1	28	26	19.8	19.7	17.3	13.7	23	30	28
4	2	1	251	2	3.25	2	1	13		4.5	5.5	1.45	1	9	1	0.33	4	1	1	0	19.7	27	25	22.2	22.5	14.9	22.5	18.2	18.1	19.5	14.9	14.9	14.1	16.4	23.1	18.7	21.6	17.1	18.2	14.1	28	26	19.8	19.7	17.3	13.7	23	30	28
4	3	1	252	2	2.25	2	1	13		4.5	5.5	1.45	1	9	1	0.33	4	1	1	0	19.7	27	25	22.2	22.5	14.9	22.5	18.2	18.1	19.5	14.9	14.9	14.1	16.4	23.1	18.7	21.6	17.1	18.2	14.1	28	26	19.8	19.7	17.3	13.7	23	30	28
4	4	1	253	3	3.25	2	1	13		4.5	5.5	1.45	1	9	1	0.33	4	1	1	0	19.7	27	25	22.2	22.5	14.9	22.5	18.2	18.1	19.5	14.9	14.9	14.1	16.4	23.1	18.7	21.6	17.1	18.2	14.1	28	26	19.8	19.7	17.3	13.7	23	30	28
4	5	1	254	1	3.5	2	1	13		4.5	5.5	1.45	1	9	1	0.33	4	1	1	0	19.7	27	25	22.2	22.5	14.9	22.5	18.2	18.1	19.5	14.9	14.9	14.1	16.4	23.1	18.7	21.6	17.1	18.2	14.1	28	26	19.8	19.7	17.3	13.7	23	30	28
4	6	1	255	3	3	2	1	13		4.5	5.5	1.45	1	9	1	0.33	4	1	1	0	19.7	27	25	22.2	22.5	14.9	22.5	18.2	18.1	19.5	14.9	14.9	14.1	16.4	23.1	18.7	21.6	17.1	18.2	14.1	28	26	19.8	19.7	17.3	13.7	23	30	28
4	7	1	256	4	2.5	2	1	13		4.5	5.5	1.45	1	9	1	0.33	4	1	1	0	19.7	27	25	22.2	22.5	14.9	22.5	18.2	18.1	19.5	14.9	14.9	14.1	16.4	23.1	18.7	21.6	17.1	18.2	14.1	28	26	19.8	19.7	17.3	13.7	23	30	28
4	8	1	257	3	2.75	2	0	13		4.5	5.5	1.45	1	9	1	0.33	4	1	1	0	19.7	27	25	22.2	22.5	14.9	22.5	18.2	18.1	19.5	14.9	14.9	14.1	16.4	23.1	18.7	21.6	17.1	18.2	14.1	28	26	19.8	19.7	17.3	13.7	23	30	28
4	9	1	258	3	2.5	2	1	13		4.5	5.5	1.45	1	9	1	0.33	4	1	1	0	19.7	27	25	22.2	22.5	14.9	22.5	18.2	18.1	19.5	14.9	14.9	14.1	16.4	23.1	18.7	21.6	17.1	18.2	14.1	28	26	19.8	19.7	17.3	13.7	23	30	28
4	10	1	259	3	3	2	0	13		4.5	5.5	1.45	1	9	1	0.33	4	1	1	0	19.7	27	25	22.2	22.5	14.9	22.5	18.2	18.1	19.5	14.9	14.9	14.1	16.4	23.1	18.7	21.6	17.1	18.2	14.1	28	26	19.8	19.7	17.3	13.7	23	30	28
4	11	1	260	2	2.5	2	1	13		4.5	5.5	1.45	1	9	1	0.33	4	1	1	0	19.7	27	25	22.2	22.5	14.9	22.5	18.2	18.1	19.5	14.9	14.9	14.1	16.4	23.1	18.7	21.6	17.1	18.2	14.1	28	26	19.8	19.7	17.3	13.7	23	30	28
4	12	1	261	3	2.25	2	1	13		4.5	5.5	1.45	1	9	1	0.33	4	1	1	0	19.7	27	25	22.2	22.5	14.9	22.5	18.2	18.1	19.5	14.9	14.9	14.1	16.4	23.1	18.7	21.6	17.1	18.2	14.1	28	26	19.8	19.7	17.3	13.7	23	30	28
4	13	1	262	3	3	2	1	13		4.5	5.5	1.45	1	9	1	0.33	4	1	1	0	19.7	27	25	22.2	22.5	14.9	22.5	18.2	18.1	19.5	14.9	14.9	14.1	16.4	23.1	18.7	21.6	17.1	18.2	14.1	28	26	19.8	19.7	17.3	13.7	23	30	28
4	14	1	263	3	4	3	0	13		4.5	5.5	1.45	1	9	1	0.33	4	1	1	0	19.7	27	25	22.2	22.5	14.9	22.5	18.2	18.1	19.5	14.9	14.9	14.1	16.4	23.1	18.7	21.6	17.1	18.2	14.1	28	26	19.8	19.7	17.3	13.7	23	30	28
4	15	1	264	4	3.25	2	0	13		4.5	5.5	1.45	1	9	1	0.33	4	1	1	0	19.7	27	25	22.2	22.5	14.9	22.5	18.2	18.1	19.5	14.9	14.9	14.1	16.4	23.1	18.7	21.6	17.1	18.2	14.1	28	26	19.8	19.7	17.3	13.7	23	30	28
4	16	1	265	2	3.25	2	1	13		4.5	5.5	1.45	1	9	1	0.33	4	1	1	0	19.7	27	25	22.2	22.5	14.9	22.5	18.2	18.1	19.5	14.9	14.9	14.1	16.4	23.1	18.7	21.6	17.1	18.2	14.1	28	26	19.8	19.7	17.3	13.7	23	30	28
4	17	1	266	3	3	2	1	13		4.5	5.5	1.45	1	9	1	0.33	4	1	1	0	19.7	27	25	22.2	22.5	14.9	22.5	18.2	18.1	19.5	14.9	14.9	14.1	16.4	23.1	18.7	21.6	17.1	18.2	14.1	28	26	19.8	19.7	17.3	13.7	23	30	28
4	18	1	267	4	2.5	2	1	13		4.5	5.5	1.45	1	9	1	0.33	4	1	1	0	19.7	27	25	22.2	22.5	14.9	22.5	18.2	18.1	19.5	14.9	14.9	14.1	16.4	23.1	18.7	21.6	17.1	18.2	14.1	28	26	19.8	19.7	17.3	13.7	23	30	28
4	19	1	268	3	3.5	2	1	13		4.5	5.5	1.45	1	9	1	0.33	4	1	1	0	19.7	27	25	22.2	22.5	14.9	22.5	18.2	18.1	19.5	14.9	14.9	14.1	16.4	23.1	18.7	21.6	17.1	18.2	14.1	28	26	19.8	19.7	17.3	13.7	23	30	28
4	20	1	269	4	3.5	2	1	13		4.5	5.5	1.45	1	9	1	0.33	4	1	1	0	19.7	27	25	22.2	22.5	14.9	22.5	18.2	18.1	19.5	14.9	14.9	14.1	16.4	23.1	18.7	21.6	17.1	18.2	14.1	28	26	19.8	19.7	17.3	13.7	23	30	28
4	21	1	270	2	4	3	0	13		4.5	5.5	1.45	1	9	1	0.33	4	1	1	0	19.7	27	25	22.2	22.5	14.9	22.5	18.2	18.1	19.5	14.9	14.9	14.1	16.4	23.1	18.7	21.6	17.1	18.2	14.1	28	26	19.8	19.7	17.3	13.7	23	30	28
4	22	1	271	4	3.5	2	0	13		4.5	5.5	1.45	1	9	1	0.33	4	1	1	0	19.7	27	25	22.2	22.5	14.9	22.5	18.2	18.1	19.5	14.9	14.9	14.1	16.4	23.1	18.7	21.6	17.1	18.2	14.1	28	26	19.8	19.7	17.3	13.7	23	30	28
4	23	1	272	3	3.5	2	0	13		4.5	5.5	1.45	1	9	1	0.33	4	1	1	0	19.7	27	25	22.2	22.5	14.9	22.5	18.2	18.1	19.5	14.9	14.9	14.1	16.4	23.1	18.7	21.6	17.1	18.2	14.1	28	26	19.8	19.7	17.3	13.7	23	30	28
4	24	1	273	2	3.25	2	0	13		4.5	5.5	1.45	1	9	1	0.33	4	1	1	0	19.7	27	25	22.2	22.5	14.9	22.5	18.2	18.1	19.5	14.9	14.9	14.1	16.4	23.1	18.7	21.6	17.1	18.2	14.1	28	26	19.8	19.7	17.3	13.7	23	30	28
4	25	1	274	2	2.5	2	0	13		4.5	5.5	1.45	1	9	1	0.33	4	1	1	0	19.7	27	25	22.2	22.5	14.9	22.5	18.2	18.1	19.5	14.9	14.9	14.1	16.4	23.1	18.7	21.6	17.1	18.2	14.1	28	26	19.8	19.7	17.3	13.7	23	30	28
4	26	2	275	2	2.75	2	0	13		4.5	5.5	1.45	1	9	1	0.33	4	1	1	0	19.7	27	25	22.2	22.5	14.9	22.5	18.2	18.1	19.5	14.9	14.9	14.1	16.4	23.1	18.7	21.6	17.1	18.2	14.1	28	26	19.8	19.7	17.3	13.7	23	30	28
4	27	2	276	2	2.75	2	0	13		4.5	5.5	1.45	1	9	1	0.33	4	1	1	0	19.7	27	25	22.2	22.5	14.9	22.5	18.2	18.1	19.5	14.9	14.9	14.1	16.4	23.1	18.7	21.6	17.1	18.2	14.1	28	26	19.8	19.7	17.3	13.7	23	30	28
4	28	2	277	3	3	2	0	13		4.5	5.5	1.45	1	9	1	0.33	4	1	1	0	19.7	27	25	22.2	22.5	14.9	22.5	18.2	18.1	19.5	14.9	14.9	14.1	16.4	23.1	18.7	21.6	17.1	18.2	14.1	28	26	19.8	19.7	17.3	13.7	23	30	28
4	29	2	278	2	2.75	2	0	7		4.5	5.5	1.45	1	9	1	0.33	4	1	1	0	19.7	27	25	22.2	22.5	14.9	22.5	18.2	18.1	19.5	14.9	14.9	14.1	16.4	23.1	18.7	21.6	17.1	18.2	14.1	28	26	19.8	19.7	17.3	13.7	23	30	28
4	30	2	279	2	3.25	2	1	7		4.5	5.5	1.45	1	9	1	0.33	4	1	1	0	19.7	27	25	22.2	22.5	14.9	22.5	18.2	18.1	19.5	14.9	14.9	14.1	16.4	23.1	18.7	21.6	17.1	18.2	14.1	28	26	19.8	19.7	17.3	13.7	23	30	28
4	31	2	280	3	3.75	3	0	7		4.5	5.5	1.45	1	9	1	0.33	4	1	1	0	19.7	27	25	22.2	22.5	14.9	22.5	18.2	18.1	19.5	14.9	14.9	14.1	16.4	23.1	18.7	21.6	17.1	18.2	14.1	28	26	19.8	19.7	17.3	13.7	23	30	28
4	32	2	281	2	2.5	2	1	7		4.5	5.5	1.45	1	9	1	0.33	4	1	1	0	19.7	27	25	22.2	22.5	14.9	22.5	18.2	18.1	19.5	14.9	14.9	14.1	16.4	23.1	18.7	21.6	17.1	18.2	14.1	28	26	19.8	19.7	17.3	13.7	23	30	28
4	33	2	282	4	3.25	2	1	7		4.5	5.5	1.45	1	9	1	0.33	4	1	1	0	19.7	27	25	22.2	22.5	14.9	22.5	18.2	18.1	19.5	14.9	14.9	14.1	16.4	23.1	18.7	21.6	17.1	18.2	14.1	28	26	19.8	19.7	17.3	13.7	23	30	28
4	34	2	283	4	3	2	0	7		4.5	5.5	1.45	1	9	1	0.33	4	1	1	0	19.7	27	25	22.2	22.5	14.9	22.5	18.2	18.1	19.5	14.9	14.9	14.1	16.4	23.1	18.7	21.6	17.1	18.2	14.1	28	26	19.8	19.7	17.3	13.7	23	30	28
4	35	2	284	3	2.5	2	1	7		4.5	5.5	1.45	1	9	1	0.33	4	1	1	0	19.7	27	25	22.2	22.5	14.9	22.5	18.2	18.1	19.5	14.9	14.9	14.1	16.4	23.1	18.7	21.6	17.1	18.2	14.1	28	26	19.8	19.7	17.3	13.7	23	30	28
4	36	2	285	4	3	2	1	7		4.5	5.5	1.45	1	9	1	0.33	4	1	1	0	19.7	27	25	22.2	22.5	14.9	22.5	18.2	18.1	19.5	14.9	14.9	14.1	16.4	23.1	18.7	21.6	17.1	18.2	14.1	28	26	19.8	19.7	17.3	13.7	23	30	28
4	37	2	286	2	3.5	2	0	7		4.5	5.5	1.45	1	9	1	0.33	4	1	1	0	19.7	27	25	22.2	22.5	14.9	22.5	18.2	18.1	19.5	14.9	14.9	14.1	16.4	23.1	18.7	21.6	17.1	18.2	14.1	28	26	19.8	19.7	17.3	13.7	23	30	28
4	38	2	287	2	2	1	0	7		4.5	5.5	1.45	1	9	1	0.33	4	1	1	0	19.7	27	25	22.2	22.5	14.9	22.5	18.2	18.1	19.5	14.9	14.9	14.1	16.4	23.1	18.7	21.6	17.1	18.2	14.1	28	26	19.8	19.7	17.3	13.7	23	30	28
4	39	2	288	4	2.75	2	1	7		4.5	5.5	1.45	1	9	1	0.33	4	1	1	0	19.7	27	25	22.2	22.5	14.9	22.5	18.2	18.1	19.5	14.9	14.9	14.1	16.4	23.1	18.7	21.6	17.1	18.2	14.1	28	26	19.8	19.7	17.3	13.7	23	30	28
4	40	2	289	4	2.25	2	0	7		4.5	5.5	1.45	1	9	1	0.33	4	1	1	0	19.7	27	25	22.2	22.5	14.9	22.5	18.2	18.1	19.5	14.9	14.9	14.1	16.4	23.1	18.7	21.6	17.1	18.2	14.1	28	26	19.8	19.7	17.3	13.7	23	30	28
4	41	2	290	4	3.25	2	0	7		4.5	5.5	1.45	1	9	1	0.33	4	1	1	0	19.7	27	25	22.2	22.5	14.9	22.5	18.2	18.1	19.5	14.9	14.9	14.1	16.4	23.1	18.7	21.6	17.1	18.2	14.1	28	26	19.8	19.7	17.3	13.7	23	30	28
4	42	2	291	4	3	2	0	7		4.5	5.5	1.45	1	9	1	0.33	4	1	1	0	19.7	27	25	22.2	22.5	14.9	22.5	18.2	18.1	19.5	14.9	14.9	14.1	16.4	23.1	18.7	21.6	17.1	18.2	14.1	28	26	19.8	19.7	17.3	13.7	23	30	28
4	43	2	292	3	3.25	2	1	7		4.5	5.5	1.45	1	9	1	0.33	4	1	1	0	19.7	27	25	22.2	22.5	14.9	22.5	18.2	18.1	19.5	14.9	14.9	14.1	16.4	23.1	18.7	21.6	17.1	18.2	14.1	28	26	19.8	19.7	17.3	13.7	23	30	28
4	44	2	293	4	3.75	3	1	7		4.5	5.5	1.45	1	9	1	0.33	4	1	1	0	19.7	27	25	22.2	22.5	14.9	22.5	18.2	18.1	19.5	14.9	14.9	14.1	16.4	23.1	18.7	21.6	17.1	18.2	14.1	28	26	19.8	19.7	17.3	13.7	23	30	28
4	45	2	294	2	3	2	0	7		4.5	5.5	1.45	1	9	1	0.33	4	1	1	0	19.7	27	25	22.2	22.5	14.9	22.5	18.2	18.1	19.5	14.9	14.9	14.1	16.4	23.1	18.7	21.6	17.1	18.2	14.1	28	26	19.8	19.7	17.3	13.7	23	30	28
4	46	2	295	4	3.25	2	0	7		4.5	5.5	1.45	1	9	1	0.33	4	1	1	0	19.7	27	25	22.2	22.5	14.9	22.5	18.2	18.1	19.5	14.9	14.9	14.1	16.4	23.1	18.7	21.6	17.1	18.2	14.1	28	26	19.8	19.7	17.3	13.7	23	30	28
4	47	2	296	2	3.5	2	1	7		4.5	5.5	1.45	1	9	1	0.33	4	1	1	0	19.7	27	25	22.2	22.5	14.9	22.5	18.2	18.1	19.5	14.9	14.9	14.1	16.4	23.1	18.7	21.6	17.1	18.2	14.1	28	26	19.8	19.7	17.3	13.7	23	30	28
4	48	2	297	2	3	2	1	7		4.5	5.5	1.45	1	9	1	0.33	4	1	1	0	19.7	27	25	22.2	22.5	14.9	22.5	18.2	18.1	19.5	14.9	14.9	14.1	16.4	23.1	18.7	21.6	17.1	18.2	14.1	28	26	19.8	19.7	17.3	13.7	23	30	28
4	49	2	298	4	3.5	2	1	7		4.5	5.5	1.45	1	9	1	0.33	4	1	1	0	19.7	27	25	22.2	22.5	14.9	22.5	18.2	18.1	19.5	14.9	14.9	14.1	16.4	23.1	18.7	21.6	17.1	18.2	14.1	28	26	19.8	19.7	17.3	13.7	23	30	28
4	50	2	299	4	3.5	2	1	7		4.5	5.5	1.45	1	9	1	0.33	4	1	1	0	19.7	27	25	22.2	22.5	14.9	22.5	18.2	18.1	19.5	14.9	14.9	14.1	16.4	23.1	18.7	21.6	17.1	18.2	14.1	28	26	19.8	19.7	17.3	13.7	23	30	28
4	51	2	300	4	3.5	2	0	7		4.5	5.5	1.45	1	9	1	0.33	4	1	1	0	19.7	27	25	22.2	22.5	14.9	22.5	18.2	18.1	19.5	14.9	14.9	14.1	16.4	23.1	18.7	21.6	17.1	18.2	14.1	28	26	19.8	19.7	17.3	13.7	23	30	28
4	52	3	301	3	3.5	2	0	7		4.5	5.5	1.45	1	9	1	0.33	4	1	1	0	19.7	27	25	22.2	22.5	14.9	22.5	18.2	18.1	19.5	14.9	14.9	14.1	16.4	23.1	18.7	21.6	17.1	18.2	14.1	28	26	19.8	19.7	17.3	13.7	23	30	28
4	53	3	302	4	3.5	2	0	7		4.5	5.5	1.45	1	9	1	0.33	4	1	1	0	19.7	27	25	22.2	22.5	14.9	22.5	18.2	18.1	19.5	14.9	14.9	14.1	16.4	23.1	18.7	21.6	17.1	18.2	14.1	28	26	19.8	19.7	17.3	13.7	23	30	28
4	54	3	303	2	3	2	1	7		4.5	5.5	1.45	1	9	1	0.33	4	1	1	0	19.7	27	25	22.2	22.5	14.9	22.5	18.2	18.1	19.5	14.9	14.9	14.1	16.4	23.1	18.7	21.6	17.1	18.2	14.1	28	26	19.8	19.7	17.3	13.7	23	30	28
4	55	3	304	3	3.5	2	0	7		4.5	5.5	1.45	1	9	1	0.33	4	1	1	0	19.7	27	25	22.2	22.5	14.9	22.5	18.2	18.1	19.5	14.9	14.9	14.1	16.4	23.1	18.7	21.6	17.1	18.2	14.1	28	26	19.8	19.7	17.3	13.7	23	30	28
4	56	3	305	3	3.5	2	0	6		4.5	5.5	1.45	1	9	1	0.33	4	1	1	0	19.7	27	25	22.2	22.5	14.9	22.5	18.2	18.1	19.5	14.9	14.9	14.1	16.4	23.1	18.7	21.6	17.1	18.2	14.1	28	26	19.8	19.7	17.3	13.7	23	30	28
4	57	3	306	2	3.5	2	1	6		4.5	5.5	1.45	1	9	1	0.33	4	1	1	0	19.7	27	25	22.2	22.5	14.9	22.5	18.2	18.1	19.5	14.9	14.9	14.1	16.4	23.1	18.7	21.6	17.1	18.2	14.1	28	26	19.8	19.7	17.3	13.7	23	30	28
4	58	3	307	2	3.5	2	1	6		4.5	5.5	1.45	1	9	1	0.33	4	1	1	0	19.7	27	25	22.2	22.5	14.9	22.5	18.2	18.1	19.5	14.9	14.9	14.1	16.4	23.1	18.7	21.6	17.1	18.2	14.1	28	26	19.8	19.7	17.3	13.7	23	30	28
4	59	3	308	4	4	3	0	6		4.5	5.5	1.45	1	9	1	0.33	4	1	1	0	19.7	27	25	22.2	22.5	14.9	22.5	18.2	18.1	19.5	14.9	14.9	14.1	16.4	23.1	18.7	21.6	17.1	18.2	14.1	28	26	19.8	19.7	17.3	13.7	23	30	28
4	60	3	309	3	3.5	2	0	6		4.5	5.5	1.45	1	9	1	0.33	4	1	1	0	19.7	27	25	22.2	22.5	14.9	22.5	18.2	18.1	19.5	14.9	14.9	14.1	16.4	23.1	18.7	21.6	17.1	18.2	14.1	28	26	19.8	19.7	17.3	13.7	23	30	28
4	61	3	310	4	3	2	1	6		4.5	5.5	1.45	1	9	1	0.33	4	1	1	0	19.7	27	25	22.2	22.5	14.9	22.5	18.2	18.1	19.5	14.9	14.9	14.1	16.4	23.1	18.7	21.6	17.1	18.2	14.1	28	26	19.8	19.7	17.3	13.7	23	30	28
4	62	3	311	3	2.75	2	0	6		4.5	5.5	1.45	1	9	1	0.33	4	1	1	0	19.7	27	25	22.2	22.5	14.9	22.5	18.2	18.1	19.5	14.9	14.9	14.1	16.4	23.1	18.7	21.6	17.1	18.2	14.1	28	26	19.8	19.7	17.3	13.7	23	30	28
4	63	3	312	4	3.5	2	0	6		4.5	5.5	1.45	1	9	1	0.33	4	1	1	0	19.7	27	25	22.2	22.5	14.9	22.5	18.2	18.1	19.5	14.9	14.9	14.1	16.4	23.1	18.7	21.6	17.1	18.2	14.1	28	26	19.8	19.7	17.3	13.7	23	30	28
4	64	3	313	3	2.75	2	0	6		4.5	5.5	1.45	1	9	1	0.33	4	1	1	0	19.7	27	25	22.2	22.5	14.9	22.5	18.2	18.1	19.5	14.9	14.9	14.1	16.4	23.1	18.7	21.6	17.1	18.2	14.1	28	26	19.8	19.7	17.3	13.7	23	30	28
4	65	3	314	4	3	2	1	6		4.5	5.5	1.45	1	9	1	0.33	4	1	1	0	19.7	27	25	22.2	22.5	14.9	22.5	18.2	18.1	19.5	14.9	14.9	14.1	16.4	23.1	18.7	21.6	17.1	18.2	14.1	28	26	19.8	19.7	17.3	13.7	23	30	28
4	66	3	315	4	3.5	2	0	6		4.5	5.5	1.45	1	9	1	0.33	4	1	1	0	19.7	27	25	22.2	22.5	14.9	22.5	18.2	18.1	19.5	14.9	14.9	14.1	16.4	23.1	18.7	21.6	17.1	18.2	14.1	28	26	19.8	19.7	17.3	13.7	23	30	28
4	67	3	316	2	3.75	3	1	6		4.5	5.5	1.45	1	9	1	0.33	4	1	1	0	19.7	27	25	22.2	22.5	14.9	22.5	18.2	18.1	19.5	14.9	14.9	14.1	16.4	23.1	18.7	21.6	17.1	18.2	14.1	28	26	19.8	19.7	17.3	13.7	23	30	28
4	68	3	317	4	3.25	2	1	6		4.5	5.5	1.45	1	9	1	0.33	4	1	1	0	19.7	27	25	22.2	22.5	14.9	22.5	18.2	18.1	19.5	14.9	14.9	14.1	16.4	23.1	18.7	21.6	17.1	18.2	14.1	28	26	19.8	19.7	17.3	13.7	23	30	28
4	69	3	318	2	3	2	0	6		4.5	5.5	1.45	1	9	1	0.33	4	1	1	0	19.7	27	25	22.2	22.5	14.9	22.5	18.2	18.1	19.5	14.9	14.9	14.1	16.4	23.1	18.7	21.6	17.1	18.2	14.1	28	26	19.8	19.7	17.3	13.7	23	30	28
4	70	3	319	2	3.25	2	1	6		4.5	5.5	1.45	1	9	1	0.33	4	1	1	0	19.7	27	25	22.2	22.5	14.9	22.5	18.2	18.1	19.5	14.9	14.9	14.1	16.4	23.1	18.7	21.6	17.1	18.2	14.1	28	26	19.8	19.7	17.3	13.7	23	30	28
4	71	3	320	2	2.5	2	0	6		4.5	5.5	1.45	1	9	1	0.33	4	1	1	0	19.7	27	25	22.2	22.5	14.9	22.5	18.2	18.1	19.5	14.9	14.9	14.1	16.4	23.1	18.7	21.6	17.1	18.2	14.1	28	26	19.8	19.7	17.3	13.7	23	30	28
4	72	3	321	2	3.5	2	0	6		4.5	5.5	1.45	1	9	1	0.33	4	1	1	0	19.7	27	25	22.2	22.5	14.9	22.5	18.2	18.1	19.5	14.9	14.9	14.1	16.4	23.1	18.7	21.6	17.1	18.2	14.1	28	26	19.8	19.7	17.3	13.7	23	30	28
4	73	3	322	2	3	2	1	6		4.5	5.5	1.45	1	9	1	0.33	4	1	1	0	19.7	27	25	22.2	22.5	14.9	22.5	18.2	18.1	19.5	14.9	14.9	14.1	16.4	23.1	18.7	21.6	17.1	18.2	14.1	28	26	19.8	19.7	17.3	13.7	23	30	28
4	74	3	323	2	3	2	0	6		4.5	5.5	1.45	1	9	1	0.33	4	1	1	0	19.7	27	25	22.2	22.5	14.9	22.5	18.2	18.1	19.5	14.9	14.9	14.1	16.4	23.1	18.7	21.6	17.1	18.2	14.1	28	26	19.8	19.7	17.3	13.7	23	30	28
4	75	3	324	4	3.25	2	0	6		4.5	5.5	1.45	1	9	1	0.33	4	1	1	0	19.7	27	25	22.2	22.5	14.9	22.5	18.2	18.1	19.5	14.9	14.9	14.1	16.4	23.1	18.7	21.6	17.1	18.2	14.1	28	26	19.8	19.7	17.3	13.7	23	30	28
4	76	3	325	4	3.75	3	0	6		4.5	5.5	1.45	1	9	1	0.33	4	1	1	0	19.7	27	25	22.2	22.5	14.9	22.5	18.2	18.1	19.5	14.9	14.9	14.1	16.4	23.1	18.7	21.6	17.1	18.2	14.1	28	26	19.8	19.7	17.3	13.7	23	30	28
4	77	4	326	2	2.75	2	0	6		4.5	5.5	1.45	1	9	1	0.33	4	1	1	0	19.7	27	25	22.2	22.5	14.9	22.5	18.2	18.1	19.5	14.9	14.9	14.1	16.4	23.1	18.7	21.6	17.1	18.2	14.1	28	26	19.8	19.7	17.3	13.7	23	30	28
4	78	4	327	2	3.5	2	0	6		4.5	5.5	1.45	1	9	1	0.33	4	1	1	0	19.7	27	25	22.2	22.5	14.9	22.5	18.2	18.1	19.5	14.9	14.9	14.1	16.4	23.1	18.7	21.6	17.1	18.2	14.1	28	26	19.8	19.7	17.3	13.7	23	30	28
4	79	4	328	3	3.5	2	1	6		4.5	5.5	1.45	1	9	1	0.33	4	1	1	0	19.7	27	25	22.2	22.5	14.9	22.5	18.2	18.1	19.5	14.9	14.9	14.1	16.4	23.1	18.7	21.6	17.1	18.2	14.1	28	26	19.8	19.7	17.3	13.7	23	30	28
4	80	4	329	4	3.5	2	0	6		4.5	5.5	1.45	1	9	1	0.33	4	1	1	0	19.7	27	25	22.2	22.5	14.9	22.5	18.2	18.1	19.5	14.9	14.9	14.1	16.4	23.1	18.7	21.6	17.1	18.2	14.1	28	26	19.8	19.7	17.3	13.7	23	30	28
4	81	4	330	2	2.75	2	1	6		4.5	5.5	1.45	1	9	1	0.33	4	1	1	0	19.7	27	25	22.2	22.5	14.9	22.5	18.2	18.1	19.5	14.9	14.9	14.1	16.4	23.1	18.7	21.6	17.1	18.2	14.1	28	26	19.8	19.7	17.3	13.7	23	30	28
4	82	4	331	4	2.75	2	0	6		4.5	5.5	1.45	1	9	1	0.33	4	1	1	0	19.7	27	25	22.2	22.5	14.9	22.5	18.2	18.1	19.5	14.9	14.9	14.1	16.4	23.1	18.7	21.6	17.1	18.2	14.1	28	26	19.8	19.7	17.3	13.7	23	30	28
4	83	4	332	4	3.5	2	0	6		4.5	5.5	1.45	1	9	1	0.33	4	1	1	0	19.7	27	25	22.2	22.5	14.9	22.5	18.2	18.1	19.5	14.9	14.9	14.1	16.4	23.1	18.7	21.6	17.1	18.2	14.1	28	26	19.8	19.7	17.3	13.7	23	30	28
4	84	4	333	4	3.5	2	1	6		4.5	5.5	1.45	1	9	1	0.33	4	1	1	0	19.7	27	25	22.2	22.5	14.9	22.5	18.2	18.1	19.5	14.9	14.9	14.1	16.4	23.1	18.7	21.6	17.1	18.2	14.1	28	26	19.8	19.7	17.3	13.7	23	30	28
4	85	4	334	4	3.5	2	0	6		4.5	5.5	1.45	1	9	1	0.33	4	1	1	0	19.7	27	25	22.2	22.5	14.9	22.5	18.2	18.1	19.5	14.9	14.9	14.1	16.4	23.1	18.7	21.6	17.1	18.2	14.1	28	26	19.8	19.7	17.3	13.7	23	30	28
4	86	4	335	3	2.75	2	1	6		4.5	5.5	1.45	1	9	1	0.33	4	1	1	0	19.7	27	25	22.2	22.5	14.9	22.5	18.2	18.1	19.5	14.9	14.9	14.1	16.4	23.1	18.7	21.6	17.1	18.2	14.1	28	26	19.8	19.7	17.3	13.7	23	30	28
8	1	1	657	2	4	3	1	7		4.5	4.3	1.6	2	9	1	0.35	4	1	2	0	29.5	26.7	25	26.8	28.1	30.7	28.6	22.6	20.4	22.7	22.5	22.7	25.2	24.5	26	22.3	23	22.8	27	25.3	30.5	30.6	34.7	24.1	25.2	28.3	33	30	28
8	2	1	658	2	3.75	3	0	7		4.5	4.3	1.6	2	9	1	0.35	4	1	2	0	29.5	26.7	25	26.8	28.1	30.7	28.6	22.6	20.4	22.7	22.5	22.7	25.2	24.5	26	22.3	23	22.8	27	25.3	30.5	30.6	34.7	24.1	25.2	28.3	33	30	28
8	3	1	659	2	3.5	2	0	7		4.5	4.3	1.6	2	9	1	0.35	4	1	2	0	29.5	26.7	25	26.8	28.1	30.7	28.6	22.6	20.4	22.7	22.5	22.7	25.2	24.5	26	22.3	23	22.8	27	25.3	30.5	30.6	34.7	24.1	25.2	28.3	33	30	28
8	4	1	660	2	3.5	2	1	7		4.5	4.3	1.6	2	9	1	0.35	4	1	2	0	29.5	26.7	25	26.8	28.1	30.7	28.6	22.6	20.4	22.7	22.5	22.7	25.2	24.5	26	22.3	23	22.8	27	25.3	30.5	30.6	34.7	24.1	25.2	28.3	33	30	28
8	5	1	661	2	3.5	2	1	7		4.5	4.3	1.6	2	9	1	0.35	4	1	2	0	29.5	26.7	25	26.8	28.1	30.7	28.6	22.6	20.4	22.7	22.5	22.7	25.2	24.5	26	22.3	23	22.8	27	25.3	30.5	30.6	34.7	24.1	25.2	28.3	33	30	28
8	6	1	662	3	4	3	1	7		4.5	4.3	1.6	2	9	1	0.35	4	1	2	0	29.5	26.7	25	26.8	28.1	30.7	28.6	22.6	20.4	22.7	22.5	22.7	25.2	24.5	26	22.3	23	22.8	27	25.3	30.5	30.6	34.7	24.1	25.2	28.3	33	30	28
8	7	1	663	3	4	3	1	7		4.5	4.3	1.6	2	9	1	0.35	4	1	2	0	29.5	26.7	25	26.8	28.1	30.7	28.6	22.6	20.4	22.7	22.5	22.7	25.2	24.5	26	22.3	23	22.8	27	25.3	30.5	30.6	34.7	24.1	25.2	28.3	33	30	28
8	8	1	664	3	4	3	1	7		4.5	4.3	1.6	2	9	1	0.35	4	1	2	0	29.5	26.7	25	26.8	28.1	30.7	28.6	22.6	20.4	22.7	22.5	22.7	25.2	24.5	26	22.3	23	22.8	27	25.3	30.5	30.6	34.7	24.1	25.2	28.3	33	30	28
8	9	1	665	2	3.5	2	1	7		4.5	4.3	1.6	2	9	1	0.35	4	1	2	0	29.5	26.7	25	26.8	28.1	30.7	28.6	22.6	20.4	22.7	22.5	22.7	25.2	24.5	26	22.3	23	22.8	27	25.3	30.5	30.6	34.7	24.1	25.2	28.3	33	30	28
8	10	1	666	3	4	3	0	7		4.5	4.3	1.6	2	9	1	0.35	4	1	2	0	29.5	26.7	25	26.8	28.1	30.7	28.6	22.6	20.4	22.7	22.5	22.7	25.2	24.5	26	22.3	23	22.8	27	25.3	30.5	30.6	34.7	24.1	25.2	28.3	33	30	28
8	11	1	667	3	4	3	0	7		4.5	4.3	1.6	2	9	1	0.35	4	1	2	0	29.5	26.7	25	26.8	28.1	30.7	28.6	22.6	20.4	22.7	22.5	22.7	25.2	24.5	26	22.3	23	22.8	27	25.3	30.5	30.6	34.7	24.1	25.2	28.3	33	30	28
8	12	1	668	2	4	3	0	7		4.5	4.3	1.6	2	9	1	0.35	4	1	2	0	29.5	26.7	25	26.8	28.1	30.7	28.6	22.6	20.4	22.7	22.5	22.7	25.2	24.5	26	22.3	23	22.8	27	25.3	30.5	30.6	34.7	24.1	25.2	28.3	33	30	28
8	13	1	669	3	4	3	1	7		4.5	4.3	1.6	2	9	1	0.35	4	1	2	0	29.5	26.7	25	26.8	28.1	30.7	28.6	22.6	20.4	22.7	22.5	22.7	25.2	24.5	26	22.3	23	22.8	27	25.3	30.5	30.6	34.7	24.1	25.2	28.3	33	30	28
8	14	1	670	3	4	3	0	7		4.5	4.3	1.6	2	9	1	0.35	4	1	2	0	29.5	26.7	25	26.8	28.1	30.7	28.6	22.6	20.4	22.7	22.5	22.7	25.2	24.5	26	22.3	23	22.8	27	25.3	30.5	30.6	34.7	24.1	25.2	28.3	33	30	28
8	15	1	671	3	4	3	0	7		4.5	4.3	1.6	2	9	1	0.35	4	1	2	0	29.5	26.7	25	26.8	28.1	30.7	28.6	22.6	20.4	22.7	22.5	22.7	25.2	24.5	26	22.3	23	22.8	27	25.3	30.5	30.6	34.7	24.1	25.2	28.3	33	30	28
8	16	1	672	3	4	3	1	7		4.5	4.3	1.6	2	9	1	0.35	4	1	2	0	29.5	26.7	25	26.8	28.1	30.7	28.6	22.6	20.4	22.7	22.5	22.7	25.2	24.5	26	22.3	23	22.8	27	25.3	30.5	30.6	34.7	24.1	25.2	28.3	33	30	28
8	17	1	673	2	3.75	3	0	7		4.5	4.3	1.6	2	9	1	0.35	4	1	2	0	29.5	26.7	25	26.8	28.1	30.7	28.6	22.6	20.4	22.7	22.5	22.7	25.2	24.5	26	22.3	23	22.8	27	25.3	30.5	30.6	34.7	24.1	25.2	28.3	33	30	28
8	18	1	674	1	2.75	2	0	7		4.5	4.3	1.6	2	9	1	0.35	4	1	2	0	29.5	26.7	25	26.8	28.1	30.7	28.6	22.6	20.4	22.7	22.5	22.7	25.2	24.5	26	22.3	23	22.8	27	25.3	30.5	30.6	34.7	24.1	25.2	28.3	33	30	28
8	19	1	675	1	2.25	2	1	7		4.5	4.3	1.6	2	9	1	0.35	4	1	2	0	29.5	26.7	25	26.8	28.1	30.7	28.6	22.6	20.4	22.7	22.5	22.7	25.2	24.5	26	22.3	23	22.8	27	25.3	30.5	30.6	34.7	24.1	25.2	28.3	33	30	28
8	20	1	676	1	4	3	0	7		4.5	4.3	1.6	2	9	1	0.35	4	1	2	0	29.5	26.7	25	26.8	28.1	30.7	28.6	22.6	20.4	22.7	22.5	22.7	25.2	24.5	26	22.3	23	22.8	27	25.3	30.5	30.6	34.7	24.1	25.2	28.3	33	30	28
8	21	1	677	2	3.25	2	1	4		4.5	4.3	1.6	2	9	1	0.35	4	1	2	0	29.5	26.7	25	26.8	28.1	30.7	28.6	22.6	20.4	22.7	22.5	22.7	25.2	24.5	26	22.3	23	22.8	27	25.3	30.5	30.6	34.7	24.1	25.2	28.3	33	30	28
8	22	1	678	3	4	3	1	4		4.5	4.3	1.6	2	9	1	0.35	4	1	2	0	29.5	26.7	25	26.8	28.1	30.7	28.6	22.6	20.4	22.7	22.5	22.7	25.2	24.5	26	22.3	23	22.8	27	25.3	30.5	30.6	34.7	24.1	25.2	28.3	33	30	28
8	23	1	679	1	3.25	2	0	4		4.5	4.3	1.6	2	9	1	0.35	4	1	2	0	29.5	26.7	25	26.8	28.1	30.7	28.6	22.6	20.4	22.7	22.5	22.7	25.2	24.5	26	22.3	23	22.8	27	25.3	30.5	30.6	34.7	24.1	25.2	28.3	33	30	28
8	24	1	680	2	4	3	1	4		4.5	4.3	1.6	2	9	1	0.35	4	1	2	0	29.5	26.7	25	26.8	28.1	30.7	28.6	22.6	20.4	22.7	22.5	22.7	25.2	24.5	26	22.3	23	22.8	27	25.3	30.5	30.6	34.7	24.1	25.2	28.3	33	30	28
8	25	1	681	3	4	3	1	4		4.5	4.3	1.6	2	9	1	0.35	4	1	2	0	29.5	26.7	25	26.8	28.1	30.7	28.6	22.6	20.4	22.7	22.5	22.7	25.2	24.5	26	22.3	23	22.8	27	25.3	30.5	30.6	34.7	24.1	25.2	28.3	33	30	28
8	26	2	682	3	3.5	2	1	4		4.5	4.3	1.6	2	9	1	0.35	4	1	2	0	29.5	26.7	25	26.8	28.1	30.7	28.6	22.6	20.4	22.7	22.5	22.7	25.2	24.5	26	22.3	23	22.8	27	25.3	30.5	30.6	34.7	24.1	25.2	28.3	33	30	28
8	27	2	683	2	4	3	0	4		4.5	4.3	1.6	2	9	1	0.35	4	1	2	0	29.5	26.7	25	26.8	28.1	30.7	28.6	22.6	20.4	22.7	22.5	22.7	25.2	24.5	26	22.3	23	22.8	27	25.3	30.5	30.6	34.7	24.1	25.2	28.3	33	30	28
8	28	2	684	2	4	3	1	4		4.5	4.3	1.6	2	9	1	0.35	4	1	2	0	29.5	26.7	25	26.8	28.1	30.7	28.6	22.6	20.4	22.7	22.5	22.7	25.2	24.5	26	22.3	23	22.8	27	25.3	30.5	30.6	34.7	24.1	25.2	28.3	33	30	28
8	29	2	685	2	3.25	2	1	4		4.5	4.3	1.6	2	9	1	0.35	4	1	2	0	29.5	26.7	25	26.8	28.1	30.7	28.6	22.6	20.4	22.7	22.5	22.7	25.2	24.5	26	22.3	23	22.8	27	25.3	30.5	30.6	34.7	24.1	25.2	28.3	33	30	28
8	30	2	686	2	3	2	1	4		4.5	4.3	1.6	2	9	1	0.35	4	1	2	0	29.5	26.7	25	26.8	28.1	30.7	28.6	22.6	20.4	22.7	22.5	22.7	25.2	24.5	26	22.3	23	22.8	27	25.3	30.5	30.6	34.7	24.1	25.2	28.3	33	30	28
8	31	2	687	2	2.75	2	0	4		4.5	4.3	1.6	2	9	1	0.35	4	1	2	0	29.5	26.7	25	26.8	28.1	30.7	28.6	22.6	20.4	22.7	22.5	22.7	25.2	24.5	26	22.3	23	22.8	27	25.3	30.5	30.6	34.7	24.1	25.2	28.3	33	30	28
8	32	2	688	1	4	3	0	4		4.5	4.3	1.6	2	9	1	0.35	4	1	2	0	29.5	26.7	25	26.8	28.1	30.7	28.6	22.6	20.4	22.7	22.5	22.7	25.2	24.5	26	22.3	23	22.8	27	25.3	30.5	30.6	34.7	24.1	25.2	28.3	33	30	28
8	33	2	689	2	3.75	3	1	4		4.5	4.3	1.6	2	9	1	0.35	4	1	2	0	29.5	26.7	25	26.8	28.1	30.7	28.6	22.6	20.4	22.7	22.5	22.7	25.2	24.5	26	22.3	23	22.8	27	25.3	30.5	30.6	34.7	24.1	25.2	28.3	33	30	28
8	34	2	690	2	3.5	2	0	4		4.5	4.3	1.6	2	9	1	0.35	4	1	2	0	29.5	26.7	25	26.8	28.1	30.7	28.6	22.6	20.4	22.7	22.5	22.7	25.2	24.5	26	22.3	23	22.8	27	25.3	30.5	30.6	34.7	24.1	25.2	28.3	33	30	28
8	35	2	691	2	4	3	0	4		4.5	4.3	1.6	2	9	1	0.35	4	1	2	0	29.5	26.7	25	26.8	28.1	30.7	28.6	22.6	20.4	22.7	22.5	22.7	25.2	24.5	26	22.3	23	22.8	27	25.3	30.5	30.6	34.7	24.1	25.2	28.3	33	30	28
8	36	2	692	3	3.75	3	0	4		4.5	4.3	1.6	2	9	1	0.35	4	1	2	0	29.5	26.7	25	26.8	28.1	30.7	28.6	22.6	20.4	22.7	22.5	22.7	25.2	24.5	26	22.3	23	22.8	27	25.3	30.5	30.6	34.7	24.1	25.2	28.3	33	30	28
8	37	2	693	2	4	3	1	4		4.5	4.3	1.6	2	9	1	0.35	4	1	2	0	29.5	26.7	25	26.8	28.1	30.7	28.6	22.6	20.4	22.7	22.5	22.7	25.2	24.5	26	22.3	23	22.8	27	25.3	30.5	30.6	34.7	24.1	25.2	28.3	33	30	28
8	38	2	694	2	3.75	3	0	4		4.5	4.3	1.6	2	9	1	0.35	4	1	2	0	29.5	26.7	25	26.8	28.1	30.7	28.6	22.6	20.4	22.7	22.5	22.7	25.2	24.5	26	22.3	23	22.8	27	25.3	30.5	30.6	34.7	24.1	25.2	28.3	33	30	28
8	39	2	695	3	3	2	1	4		4.5	4.3	1.6	2	9	1	0.35	4	1	2	0	29.5	26.7	25	26.8	28.1	30.7	28.6	22.6	20.4	22.7	22.5	22.7	25.2	24.5	26	22.3	23	22.8	27	25.3	30.5	30.6	34.7	24.1	25.2	28.3	33	30	28
8	40	2	696	3	3.75	3	0	4		4.5	4.3	1.6	2	9	1	0.35	4	1	2	0	29.5	26.7	25	26.8	28.1	30.7	28.6	22.6	20.4	22.7	22.5	22.7	25.2	24.5	26	22.3	23	22.8	27	25.3	30.5	30.6	34.7	24.1	25.2	28.3	33	30	28
8	41	2	697	2	4	3	1	4		4.5	4.3	1.6	2	9	1	0.35	4	1	2	0	29.5	26.7	25	26.8	28.1	30.7	28.6	22.6	20.4	22.7	22.5	22.7	25.2	24.5	26	22.3	23	22.8	27	25.3	30.5	30.6	34.7	24.1	25.2	28.3	33	30	28
8	42	2	698	3	3.75	3	1	4		4.5	4.3	1.6	2	9	1	0.35	4	1	2	0	29.5	26.7	25	26.8	28.1	30.7	28.6	22.6	20.4	22.7	22.5	22.7	25.2	24.5	26	22.3	23	22.8	27	25.3	30.5	30.6	34.7	24.1	25.2	28.3	33	30	28
8	43	2	699	2	3.5	2	0	4		4.5	4.3	1.6	2	9	1	0.35	4	1	2	0	29.5	26.7	25	26.8	28.1	30.7	28.6	22.6	20.4	22.7	22.5	22.7	25.2	24.5	26	22.3	23	22.8	27	25.3	30.5	30.6	34.7	24.1	25.2	28.3	33	30	28
8	44	2	700	3	4	3	1	4		4.5	4.3	1.6	2	9	1	0.35	4	1	2	0	29.5	26.7	25	26.8	28.1	30.7	28.6	22.6	20.4	22.7	22.5	22.7	25.2	24.5	26	22.3	23	22.8	27	25.3	30.5	30.6	34.7	24.1	25.2	28.3	33	30	28
8	45	2	701	3	3.75	3	0	4		4.5	4.3	1.6	2	9	1	0.35	4	1	2	0	29.5	26.7	25	26.8	28.1	30.7	28.6	22.6	20.4	22.7	22.5	22.7	25.2	24.5	26	22.3	23	22.8	27	25.3	30.5	30.6	34.7	24.1	25.2	28.3	33	30	28
8	46	2	702	3	4	3	0	4		4.5	4.3	1.6	2	9	1	0.35	4	1	2	0	29.5	26.7	25	26.8	28.1	30.7	28.6	22.6	20.4	22.7	22.5	22.7	25.2	24.5	26	22.3	23	22.8	27	25.3	30.5	30.6	34.7	24.1	25.2	28.3	33	30	28
8	47	2	703	3	4	3	0	4		4.5	4.3	1.6	2	9	1	0.35	4	1	2	0	29.5	26.7	25	26.8	28.1	30.7	28.6	22.6	20.4	22.7	22.5	22.7	25.2	24.5	26	22.3	23	22.8	27	25.3	30.5	30.6	34.7	24.1	25.2	28.3	33	30	28
8	48	2	704	1	2.75	2	0	6		4.5	4.3	1.6	2	9	1	0.35	4	1	2	0	29.5	26.7	25	26.8	28.1	30.7	28.6	22.6	20.4	22.7	22.5	22.7	25.2	24.5	26	22.3	23	22.8	27	25.3	30.5	30.6	34.7	24.1	25.2	28.3	33	30	28
8	49	2	705	2	3.5	2	0	6		4.5	4.3	1.6	2	9	1	0.35	4	1	2	0	29.5	26.7	25	26.8	28.1	30.7	28.6	22.6	20.4	22.7	22.5	22.7	25.2	24.5	26	22.3	23	22.8	27	25.3	30.5	30.6	34.7	24.1	25.2	28.3	33	30	28
8	50	2	706	2	4	3	0	6		4.5	4.3	1.6	2	9	1	0.35	4	1	2	0	29.5	26.7	25	26.8	28.1	30.7	28.6	22.6	20.4	22.7	22.5	22.7	25.2	24.5	26	22.3	23	22.8	27	25.3	30.5	30.6	34.7	24.1	25.2	28.3	33	30	28
8	51	3	707	2	4	3	1	6		4.5	4.3	1.6	2	9	1	0.35	4	1	2	0	29.5	26.7	25	26.8	28.1	30.7	28.6	22.6	20.4	22.7	22.5	22.7	25.2	24.5	26	22.3	23	22.8	27	25.3	30.5	30.6	34.7	24.1	25.2	28.3	33	30	28
8	52	3	708	2	4	3	1	6		4.5	4.3	1.6	2	9	1	0.35	4	1	2	0	29.5	26.7	25	26.8	28.1	30.7	28.6	22.6	20.4	22.7	22.5	22.7	25.2	24.5	26	22.3	23	22.8	27	25.3	30.5	30.6	34.7	24.1	25.2	28.3	33	30	28
8	53	3	709	3	4	3	0	6		4.5	4.3	1.6	2	9	1	0.35	4	1	2	0	29.5	26.7	25	26.8	28.1	30.7	28.6	22.6	20.4	22.7	22.5	22.7	25.2	24.5	26	22.3	23	22.8	27	25.3	30.5	30.6	34.7	24.1	25.2	28.3	33	30	28
8	54	3	710	3	4	3	1	6		4.5	4.3	1.6	2	9	1	0.35	4	1	2	0	29.5	26.7	25	26.8	28.1	30.7	28.6	22.6	20.4	22.7	22.5	22.7	25.2	24.5	26	22.3	23	22.8	27	25.3	30.5	30.6	34.7	24.1	25.2	28.3	33	30	28
8	55	3	711	1	4	3	1	6		4.5	4.3	1.6	2	9	1	0.35	4	1	2	0	29.5	26.7	25	26.8	28.1	30.7	28.6	22.6	20.4	22.7	22.5	22.7	25.2	24.5	26	22.3	23	22.8	27	25.3	30.5	30.6	34.7	24.1	25.2	28.3	33	30	28
8	56	3	712	2	4	3	0	6		4.5	4.3	1.6	2	9	1	0.35	4	1	2	0	29.5	26.7	25	26.8	28.1	30.7	28.6	22.6	20.4	22.7	22.5	22.7	25.2	24.5	26	22.3	23	22.8	27	25.3	30.5	30.6	34.7	24.1	25.2	28.3	33	30	28
8	57	3	713	2	4	3	1	6		4.5	4.3	1.6	2	9	1	0.35	4	1	2	0	29.5	26.7	25	26.8	28.1	30.7	28.6	22.6	20.4	22.7	22.5	22.7	25.2	24.5	26	22.3	23	22.8	27	25.3	30.5	30.6	34.7	24.1	25.2	28.3	33	30	28
8	58	3	714	3	4	3	0	6		4.5	4.3	1.6	2	9	1	0.35	4	1	2	0	29.5	26.7	25	26.8	28.1	30.7	28.6	22.6	20.4	22.7	22.5	22.7	25.2	24.5	26	22.3	23	22.8	27	25.3	30.5	30.6	34.7	24.1	25.2	28.3	33	30	28
9	1	1	715	2	2.5	2	0	12		5	4	1.5	2	8	1	0.3	5	2	1	1	25.8	23.5	27	27.5	24	25.5	27.9	20.7	18.5	20.7	20.5	19.5	17.4	21.2	24.6	19	26.5	20.9	26.9	18.7	29.6	32.2	31.3	20.1	22	19.5	33	28	32
9	2	1	716	2	3.5	2	1	12		5	4	1.5	2	8	1	0.3	5	2	1	1	25.8	23.5	27	27.5	24	25.5	27.9	20.7	18.5	20.7	20.5	19.5	17.4	21.2	24.6	19	26.5	20.9	26.9	18.7	29.6	32.2	31.3	20.1	22	19.5	33	28	32
9	3	1	717	2	3.25	2	1	12		5	4	1.5	2	8	1	0.3	5	2	1	1	25.8	23.5	27	27.5	24	25.5	27.9	20.7	18.5	20.7	20.5	19.5	17.4	21.2	24.6	19	26.5	20.9	26.9	18.7	29.6	32.2	31.3	20.1	22	19.5	33	28	32
9	4	1	718	3	2.5	2	1	12		5	4	1.5	2	8	1	0.3	5	2	1	1	25.8	23.5	27	27.5	24	25.5	27.9	20.7	18.5	20.7	20.5	19.5	17.4	21.2	24.6	19	26.5	20.9	26.9	18.7	29.6	32.2	31.3	20.1	22	19.5	33	28	32
9	5	1	719	4	2.75	2	0	12		5	4	1.5	2	8	1	0.3	5	2	1	1	25.8	23.5	27	27.5	24	25.5	27.9	20.7	18.5	20.7	20.5	19.5	17.4	21.2	24.6	19	26.5	20.9	26.9	18.7	29.6	32.2	31.3	20.1	22	19.5	33	28	32
9	6	1	720	3	2.75	2	1	12		5	4	1.5	2	8	1	0.3	5	2	1	1	25.8	23.5	27	27.5	24	25.5	27.9	20.7	18.5	20.7	20.5	19.5	17.4	21.2	24.6	19	26.5	20.9	26.9	18.7	29.6	32.2	31.3	20.1	22	19.5	33	28	32
9	7	1	721	3	3.5	2	1	12		5	4	1.5	2	8	1	0.3	5	2	1	1	25.8	23.5	27	27.5	24	25.5	27.9	20.7	18.5	20.7	20.5	19.5	17.4	21.2	24.6	19	26.5	20.9	26.9	18.7	29.6	32.2	31.3	20.1	22	19.5	33	28	32
9	8	1	722	5	3.75	3	0	12		5	4	1.5	2	8	1	0.3	5	2	1	1	25.8	23.5	27	27.5	24	25.5	27.9	20.7	18.5	20.7	20.5	19.5	17.4	21.2	24.6	19	26.5	20.9	26.9	18.7	29.6	32.2	31.3	20.1	22	19.5	33	28	32
9	9	1	723	5	2.5	2	0	12		5	4	1.5	2	8	1	0.3	5	2	1	1	25.8	23.5	27	27.5	24	25.5	27.9	20.7	18.5	20.7	20.5	19.5	17.4	21.2	24.6	19	26.5	20.9	26.9	18.7	29.6	32.2	31.3	20.1	22	19.5	33	28	32
9	10	1	724	4	3	2	1	12		5	4	1.5	2	8	1	0.3	5	2	1	1	25.8	23.5	27	27.5	24	25.5	27.9	20.7	18.5	20.7	20.5	19.5	17.4	21.2	24.6	19	26.5	20.9	26.9	18.7	29.6	32.2	31.3	20.1	22	19.5	33	28	32
9	11	1	725	4	3.25	2	0	12		5	4	1.5	2	8	1	0.3	5	2	1	1	25.8	23.5	27	27.5	24	25.5	27.9	20.7	18.5	20.7	20.5	19.5	17.4	21.2	24.6	19	26.5	20.9	26.9	18.7	29.6	32.2	31.3	20.1	22	19.5	33	28	32
9	12	1	726	4	2.25	2	1	12		5	4	1.5	2	8	1	0.3	5	2	1	1	25.8	23.5	27	27.5	24	25.5	27.9	20.7	18.5	20.7	20.5	19.5	17.4	21.2	24.6	19	26.5	20.9	26.9	18.7	29.6	32.2	31.3	20.1	22	19.5	33	28	32
9	13	1	727	3	3	2	1	12		5	4	1.5	2	8	1	0.3	5	2	1	1	25.8	23.5	27	27.5	24	25.5	27.9	20.7	18.5	20.7	20.5	19.5	17.4	21.2	24.6	19	26.5	20.9	26.9	18.7	29.6	32.2	31.3	20.1	22	19.5	33	28	32
9	14	1	728	4	3	2	0	12		5	4	1.5	2	8	1	0.3	5	2	1	1	25.8	23.5	27	27.5	24	25.5	27.9	20.7	18.5	20.7	20.5	19.5	17.4	21.2	24.6	19	26.5	20.9	26.9	18.7	29.6	32.2	31.3	20.1	22	19.5	33	28	32
9	15	1	729	2	3	2	1	12		5	4	1.5	2	8	1	0.3	5	2	1	1	25.8	23.5	27	27.5	24	25.5	27.9	20.7	18.5	20.7	20.5	19.5	17.4	21.2	24.6	19	26.5	20.9	26.9	18.7	29.6	32.2	31.3	20.1	22	19.5	33	28	32
9	16	1	730	3	2.75	2	0	12		5	4	1.5	2	8	1	0.3	5	2	1	1	25.8	23.5	27	27.5	24	25.5	27.9	20.7	18.5	20.7	20.5	19.5	17.4	21.2	24.6	19	26.5	20.9	26.9	18.7	29.6	32.2	31.3	20.1	22	19.5	33	28	32
9	17	1	731	3	2.5	2	0	12		5	4	1.5	2	8	1	0.3	5	2	1	1	25.8	23.5	27	27.5	24	25.5	27.9	20.7	18.5	20.7	20.5	19.5	17.4	21.2	24.6	19	26.5	20.9	26.9	18.7	29.6	32.2	31.3	20.1	22	19.5	33	28	32
9	18	1	732	3	2.5	2	0	12		5	4	1.5	2	8	1	0.3	5	2	1	1	25.8	23.5	27	27.5	24	25.5	27.9	20.7	18.5	20.7	20.5	19.5	17.4	21.2	24.6	19	26.5	20.9	26.9	18.7	29.6	32.2	31.3	20.1	22	19.5	33	28	32
9	19	1	733	3	2.5	2	0	12		5	4	1.5	2	8	1	0.3	5	2	1	1	25.8	23.5	27	27.5	24	25.5	27.9	20.7	18.5	20.7	20.5	19.5	17.4	21.2	24.6	19	26.5	20.9	26.9	18.7	29.6	32.2	31.3	20.1	22	19.5	33	28	32
9	20	1	734	3	2.5	2	0	12		5	4	1.5	2	8	1	0.3	5	2	1	1	25.8	23.5	27	27.5	24	25.5	27.9	20.7	18.5	20.7	20.5	19.5	17.4	21.2	24.6	19	26.5	20.9	26.9	18.7	29.6	32.2	31.3	20.1	22	19.5	33	28	32
9	21	1	735	2	3.5	2	1	12		5	4	1.5	2	8	1	0.3	5	2	1	1	25.8	23.5	27	27.5	24	25.5	27.9	20.7	18.5	20.7	20.5	19.5	17.4	21.2	24.6	19	26.5	20.9	26.9	18.7	29.6	32.2	31.3	20.1	22	19.5	33	28	32
9	22	1	736	2	2.5	2	0	12		5	4	1.5	2	8	1	0.3	5	2	1	1	25.8	23.5	27	27.5	24	25.5	27.9	20.7	18.5	20.7	20.5	19.5	17.4	21.2	24.6	19	26.5	20.9	26.9	18.7	29.6	32.2	31.3	20.1	22	19.5	33	28	32
9	23	1	737	3	3.25	2	1	12		5	4	1.5	2	8	1	0.3	5	2	1	1	25.8	23.5	27	27.5	24	25.5	27.9	20.7	18.5	20.7	20.5	19.5	17.4	21.2	24.6	19	26.5	20.9	26.9	18.7	29.6	32.2	31.3	20.1	22	19.5	33	28	32
9	24	1	738	3	3.25	2	0	12		5	4	1.5	2	8	1	0.3	5	2	1	1	25.8	23.5	27	27.5	24	25.5	27.9	20.7	18.5	20.7	20.5	19.5	17.4	21.2	24.6	19	26.5	20.9	26.9	18.7	29.6	32.2	31.3	20.1	22	19.5	33	28	32
9	25	1	739	2	2.5	2	0	12		5	4	1.5	2	8	1	0.3	5	2	1	1	25.8	23.5	27	27.5	24	25.5	27.9	20.7	18.5	20.7	20.5	19.5	17.4	21.2	24.6	19	26.5	20.9	26.9	18.7	29.6	32.2	31.3	20.1	22	19.5	33	28	32
9	26	2	740	2	3.5	2	0	12		5	4	1.5	2	8	1	0.3	5	2	1	1	25.8	23.5	27	27.5	24	25.5	27.9	20.7	18.5	20.7	20.5	19.5	17.4	21.2	24.6	19	26.5	20.9	26.9	18.7	29.6	32.2	31.3	20.1	22	19.5	33	28	32
9	27	2	741	2	2	1	0	12		5	4	1.5	2	8	1	0.3	5	2	1	1	25.8	23.5	27	27.5	24	25.5	27.9	20.7	18.5	20.7	20.5	19.5	17.4	21.2	24.6	19	26.5	20.9	26.9	18.7	29.6	32.2	31.3	20.1	22	19.5	33	28	32
9	28	2	742	2	2.25	2	0	12		5	4	1.5	2	8	1	0.3	5	2	1	1	25.8	23.5	27	27.5	24	25.5	27.9	20.7	18.5	20.7	20.5	19.5	17.4	21.2	24.6	19	26.5	20.9	26.9	18.7	29.6	32.2	31.3	20.1	22	19.5	33	28	32
9	29	2	743	2	3.25	2	1	12		5	4	1.5	2	8	1	0.3	5	2	1	1	25.8	23.5	27	27.5	24	25.5	27.9	20.7	18.5	20.7	20.5	19.5	17.4	21.2	24.6	19	26.5	20.9	26.9	18.7	29.6	32.2	31.3	20.1	22	19.5	33	28	32
9	30	2	744	3	3.5	2	0	12		5	4	1.5	2	8	1	0.3	5	2	1	1	25.8	23.5	27	27.5	24	25.5	27.9	20.7	18.5	20.7	20.5	19.5	17.4	21.2	24.6	19	26.5	20.9	26.9	18.7	29.6	32.2	31.3	20.1	22	19.5	33	28	32
9	31	2	745	2	3.25	2	1	12		5	4	1.5	2	8	1	0.3	5	2	1	1	25.8	23.5	27	27.5	24	25.5	27.9	20.7	18.5	20.7	20.5	19.5	17.4	21.2	24.6	19	26.5	20.9	26.9	18.7	29.6	32.2	31.3	20.1	22	19.5	33	28	32
9	32	2	746	2	2.25	2	0	12		5	4	1.5	2	8	1	0.3	5	2	1	1	25.8	23.5	27	27.5	24	25.5	27.9	20.7	18.5	20.7	20.5	19.5	17.4	21.2	24.6	19	26.5	20.9	26.9	18.7	29.6	32.2	31.3	20.1	22	19.5	33	28	32
9	33	2	747	2	2.5	2	0	12		5	4	1.5	2	8	1	0.3	5	2	1	1	25.8	23.5	27	27.5	24	25.5	27.9	20.7	18.5	20.7	20.5	19.5	17.4	21.2	24.6	19	26.5	20.9	26.9	18.7	29.6	32.2	31.3	20.1	22	19.5	33	28	32
9	34	2	748	2	2.5	2	1	12		5	4	1.5	2	8	1	0.3	5	2	1	1	25.8	23.5	27	27.5	24	25.5	27.9	20.7	18.5	20.7	20.5	19.5	17.4	21.2	24.6	19	26.5	20.9	26.9	18.7	29.6	32.2	31.3	20.1	22	19.5	33	28	32
9	35	2	749	4	3.5	2	0	12		5	4	1.5	2	8	1	0.3	5	2	1	1	25.8	23.5	27	27.5	24	25.5	27.9	20.7	18.5	20.7	20.5	19.5	17.4	21.2	24.6	19	26.5	20.9	26.9	18.7	29.6	32.2	31.3	20.1	22	19.5	33	28	32
9	36	2	750	2	2.5	2	0	12		5	4	1.5	2	8	1	0.3	5	2	1	1	25.8	23.5	27	27.5	24	25.5	27.9	20.7	18.5	20.7	20.5	19.5	17.4	21.2	24.6	19	26.5	20.9	26.9	18.7	29.6	32.2	31.3	20.1	22	19.5	33	28	32
10	1	1	751	4	2.75	2	0	4	70	3	5	1.5	2	12	2	0.55	7	2	1	0	27	26.9	24.6	25.7	26	24.6	24.8	21.1	21.2	18.3	19.6	20.5	18.7	19.6	26.8	21	25.4	19.5	24	19	33.3	31	28.8	22	20	20	33	33	30
10	2	1	752	3	2.75	2	0	4	70	3	5	1.5	2	12	2	0.55	7	2	1	0	27	26.9	24.6	25.7	26	24.6	24.8	21.1	21.2	18.3	19.6	20.5	18.7	19.6	26.8	21	25.4	19.5	24	19	33.3	31	28.8	22	20	20	33	33	30
10	3	1	753	5	2	1	0	4	70	3	5	1.5	2	12	2	0.55	7	2	1	0	27	26.9	24.6	25.7	26	24.6	24.8	21.1	21.2	18.3	19.6	20.5	18.7	19.6	26.8	21	25.4	19.5	24	19	33.3	31	28.8	22	20	20	33	33	30
10	4	1	754	3	2.75	2	1	4	70	3	5	1.5	2	12	2	0.55	7	2	1	0	27	26.9	24.6	25.7	26	24.6	24.8	21.1	21.2	18.3	19.6	20.5	18.7	19.6	26.8	21	25.4	19.5	24	19	33.3	31	28.8	22	20	20	33	33	30
10	5	1	755	2	2.75	2	1	4	70	3	5	1.5	2	12	2	0.55	7	2	1	0	27	26.9	24.6	25.7	26	24.6	24.8	21.1	21.2	18.3	19.6	20.5	18.7	19.6	26.8	21	25.4	19.5	24	19	33.3	31	28.8	22	20	20	33	33	30
10	6	1	756	3	2	1	1	4	70	3	5	1.5	2	12	2	0.55	7	2	1	0	27	26.9	24.6	25.7	26	24.6	24.8	21.1	21.2	18.3	19.6	20.5	18.7	19.6	26.8	21	25.4	19.5	24	19	33.3	31	28.8	22	20	20	33	33	30
10	7	1	757	2	2	1	0	4	70	3	5	1.5	2	12	2	0.55	7	2	1	0	27	26.9	24.6	25.7	26	24.6	24.8	21.1	21.2	18.3	19.6	20.5	18.7	19.6	26.8	21	25.4	19.5	24	19	33.3	31	28.8	22	20	20	33	33	30
10	8	1	758	4	2.25	2	1	4	70	3	5	1.5	2	12	2	0.55	7	2	1	0	27	26.9	24.6	25.7	26	24.6	24.8	21.1	21.2	18.3	19.6	20.5	18.7	19.6	26.8	21	25.4	19.5	24	19	33.3	31	28.8	22	20	20	33	33	30
10	9	1	759	5	2.5	2	1	4	70	3	5	1.5	2	12	2	0.55	7	2	1	0	27	26.9	24.6	25.7	26	24.6	24.8	21.1	21.2	18.3	19.6	20.5	18.7	19.6	26.8	21	25.4	19.5	24	19	33.3	31	28.8	22	20	20	33	33	30
10	10	1	760	2	1.75	1	0	4	70	3	5	1.5	2	12	2	0.55	7	2	1	0	27	26.9	24.6	25.7	26	24.6	24.8	21.1	21.2	18.3	19.6	20.5	18.7	19.6	26.8	21	25.4	19.5	24	19	33.3	31	28.8	22	20	20	33	33	30
10	11	1	761	4	2	1	0	4	70	3	5	1.5	2	12	2	0.55	7	2	1	0	27	26.9	24.6	25.7	26	24.6	24.8	21.1	21.2	18.3	19.6	20.5	18.7	19.6	26.8	21	25.4	19.5	24	19	33.3	31	28.8	22	20	20	33	33	30
10	12	1	762	2	2	1	0	4	70	3	5	1.5	2	12	2	0.55	7	2	1	0	27	26.9	24.6	25.7	26	24.6	24.8	21.1	21.2	18.3	19.6	20.5	18.7	19.6	26.8	21	25.4	19.5	24	19	33.3	31	28.8	22	20	20	33	33	30
10	13	1	763	5	2.5	2	1	4	70	3	5	1.5	2	12	2	0.55	7	2	1	0	27	26.9	24.6	25.7	26	24.6	24.8	21.1	21.2	18.3	19.6	20.5	18.7	19.6	26.8	21	25.4	19.5	24	19	33.3	31	28.8	22	20	20	33	33	30
10	14	1	764	4	3.25	2	0	4	70	3	5	1.5	2	12	2	0.55	7	2	1	0	27	26.9	24.6	25.7	26	24.6	24.8	21.1	21.2	18.3	19.6	20.5	18.7	19.6	26.8	21	25.4	19.5	24	19	33.3	31	28.8	22	20	20	33	33	30
10	15	1	765	2	2.5	2	0	4	70	3	5	1.5	2	12	2	0.55	7	2	1	0	27	26.9	24.6	25.7	26	24.6	24.8	21.1	21.2	18.3	19.6	20.5	18.7	19.6	26.8	21	25.4	19.5	24	19	33.3	31	28.8	22	20	20	33	33	30
10	16	1	766	2	2.5	2	0	4	70	3	5	1.5	2	12	2	0.55	7	2	1	0	27	26.9	24.6	25.7	26	24.6	24.8	21.1	21.2	18.3	19.6	20.5	18.7	19.6	26.8	21	25.4	19.5	24	19	33.3	31	28.8	22	20	20	33	33	30
10	17	1	767	2	2	1	1	4	70	3	5	1.5	2	12	2	0.55	7	2	1	0	27	26.9	24.6	25.7	26	24.6	24.8	21.1	21.2	18.3	19.6	20.5	18.7	19.6	26.8	21	25.4	19.5	24	19	33.3	31	28.8	22	20	20	33	33	30
10	18	1	768	3	2.25	2	1	4	70	3	5	1.5	2	12	2	0.55	7	2	1	0	27	26.9	24.6	25.7	26	24.6	24.8	21.1	21.2	18.3	19.6	20.5	18.7	19.6	26.8	21	25.4	19.5	24	19	33.3	31	28.8	22	20	20	33	33	30
10	19	1	769	2	3.25	2	1	4	70	3	5	1.5	2	12	2	0.55	7	2	1	0	27	26.9	24.6	25.7	26	24.6	24.8	21.1	21.2	18.3	19.6	20.5	18.7	19.6	26.8	21	25.4	19.5	24	19	33.3	31	28.8	22	20	20	33	33	30
10	20	1	770	2	3.25	2	1	4	70	3	5	1.5	2	12	2	0.55	7	2	1	0	27	26.9	24.6	25.7	26	24.6	24.8	21.1	21.2	18.3	19.6	20.5	18.7	19.6	26.8	21	25.4	19.5	24	19	33.3	31	28.8	22	20	20	33	33	30
10	21	1	771	2	2.25	2	0	4	70	3	5	1.5	2	12	2	0.55	7	2	1	0	27	26.9	24.6	25.7	26	24.6	24.8	21.1	21.2	18.3	19.6	20.5	18.7	19.6	26.8	21	25.4	19.5	24	19	33.3	31	28.8	22	20	20	33	33	30
10	22	1	772	5	2.5	2	1	4	70	3	5	1.5	2	12	2	0.55	7	2	1	0	27	26.9	24.6	25.7	26	24.6	24.8	21.1	21.2	18.3	19.6	20.5	18.7	19.6	26.8	21	25.4	19.5	24	19	33.3	31	28.8	22	20	20	33	33	30
10	23	1	773	2	2.75	2	1	4	70	3	5	1.5	2	12	2	0.55	7	2	1	0	27	26.9	24.6	25.7	26	24.6	24.8	21.1	21.2	18.3	19.6	20.5	18.7	19.6	26.8	21	25.4	19.5	24	19	33.3	31	28.8	22	20	20	33	33	30
10	24	1	774	4	2	1	0	13	70	3	5	1.5	2	12	2	0.55	7	2	1	0	27	26.9	24.6	25.7	26	24.6	24.8	21.1	21.2	18.3	19.6	20.5	18.7	19.6	26.8	21	25.4	19.5	24	19	33.3	31	28.8	22	20	20	33	33	30
10	25	1	775	5	2.75	2	1	13	70	3	5	1.5	2	12	2	0.55	7	2	1	0	27	26.9	24.6	25.7	26	24.6	24.8	21.1	21.2	18.3	19.6	20.5	18.7	19.6	26.8	21	25.4	19.5	24	19	33.3	31	28.8	22	20	20	33	33	30
10	26	2	776	4	2	1	0	13	70	3	5	1.5	2	12	2	0.55	7	2	1	0	27	26.9	24.6	25.7	26	24.6	24.8	21.1	21.2	18.3	19.6	20.5	18.7	19.6	26.8	21	25.4	19.5	24	19	33.3	31	28.8	22	20	20	33	33	30
10	27	2	777	2	2.25	2	1	13	70	3	5	1.5	2	12	2	0.55	7	2	1	0	27	26.9	24.6	25.7	26	24.6	24.8	21.1	21.2	18.3	19.6	20.5	18.7	19.6	26.8	21	25.4	19.5	24	19	33.3	31	28.8	22	20	20	33	33	30
10	28	2	778	4	2.5	2	0	13	70	3	5	1.5	2	12	2	0.55	7	2	1	0	27	26.9	24.6	25.7	26	24.6	24.8	21.1	21.2	18.3	19.6	20.5	18.7	19.6	26.8	21	25.4	19.5	24	19	33.3	31	28.8	22	20	20	33	33	30
10	29	2	779	2	2.25	2	0	13	70	3	5	1.5	2	12	2	0.55	7	2	1	0	27	26.9	24.6	25.7	26	24.6	24.8	21.1	21.2	18.3	19.6	20.5	18.7	19.6	26.8	21	25.4	19.5	24	19	33.3	31	28.8	22	20	20	33	33	30
10	30	2	780	2	2.25	2	0	13	70	3	5	1.5	2	12	2	0.55	7	2	1	0	27	26.9	24.6	25.7	26	24.6	24.8	21.1	21.2	18.3	19.6	20.5	18.7	19.6	26.8	21	25.4	19.5	24	19	33.3	31	28.8	22	20	20	33	33	30
10	31	2	781	2	2.25	2	0	13	70	3	5	1.5	2	12	2	0.55	7	2	1	0	27	26.9	24.6	25.7	26	24.6	24.8	21.1	21.2	18.3	19.6	20.5	18.7	19.6	26.8	21	25.4	19.5	24	19	33.3	31	28.8	22	20	20	33	33	30
10	32	2	782	5	3.25	2	1	13	70	3	5	1.5	2	12	2	0.55	7	2	1	0	27	26.9	24.6	25.7	26	24.6	24.8	21.1	21.2	18.3	19.6	20.5	18.7	19.6	26.8	21	25.4	19.5	24	19	33.3	31	28.8	22	20	20	33	33	30
10	33	2	783	2	2.5	2	0	13	70	3	5	1.5	2	12	2	0.55	7	2	1	0	27	26.9	24.6	25.7	26	24.6	24.8	21.1	21.2	18.3	19.6	20.5	18.7	19.6	26.8	21	25.4	19.5	24	19	33.3	31	28.8	22	20	20	33	33	30
10	34	2	784	2	2.5	2	0	13	70	3	5	1.5	2	12	2	0.55	7	2	1	0	27	26.9	24.6	25.7	26	24.6	24.8	21.1	21.2	18.3	19.6	20.5	18.7	19.6	26.8	21	25.4	19.5	24	19	33.3	31	28.8	22	20	20	33	33	30
10	35	2	785	5	3	2	0	13	70	3	5	1.5	2	12	2	0.55	7	2	1	0	27	26.9	24.6	25.7	26	24.6	24.8	21.1	21.2	18.3	19.6	20.5	18.7	19.6	26.8	21	25.4	19.5	24	19	33.3	31	28.8	22	20	20	33	33	30
10	36	2	786	2	3.25	2	0	13	70	3	5	1.5	2	12	2	0.55	7	2	1	0	27	26.9	24.6	25.7	26	24.6	24.8	21.1	21.2	18.3	19.6	20.5	18.7	19.6	26.8	21	25.4	19.5	24	19	33.3	31	28.8	22	20	20	33	33	30
10	37	2	787	2	2.5	2	1	13	70	3	5	1.5	2	12	2	0.55	7	2	1	0	27	26.9	24.6	25.7	26	24.6	24.8	21.1	21.2	18.3	19.6	20.5	18.7	19.6	26.8	21	25.4	19.5	24	19	33.3	31	28.8	22	20	20	33	33	30
10	38	2	788	2	2.25	2	0	13	70	3	5	1.5	2	12	2	0.55	7	2	1	0	27	26.9	24.6	25.7	26	24.6	24.8	21.1	21.2	18.3	19.6	20.5	18.7	19.6	26.8	21	25.4	19.5	24	19	33.3	31	28.8	22	20	20	33	33	30
10	39	2	789	3	2.75	2	1	13	70	3	5	1.5	2	12	2	0.55	7	2	1	0	27	26.9	24.6	25.7	26	24.6	24.8	21.1	21.2	18.3	19.6	20.5	18.7	19.6	26.8	21	25.4	19.5	24	19	33.3	31	28.8	22	20	20	33	33	30
10	40	2	790	3	2.75	2	1	13	70	3	5	1.5	2	12	2	0.55	7	2	1	0	27	26.9	24.6	25.7	26	24.6	24.8	21.1	21.2	18.3	19.6	20.5	18.7	19.6	26.8	21	25.4	19.5	24	19	33.3	31	28.8	22	20	20	33	33	30
10	41	2	791	4	2	1	1	15	70	3	5	1.5	2	12	2	0.55	7	2	1	0	27	26.9	24.6	25.7	26	24.6	24.8	21.1	21.2	18.3	19.6	20.5	18.7	19.6	26.8	21	25.4	19.5	24	19	33.3	31	28.8	22	20	20	33	33	30
10	42	2	792	4	2.25	2	0	15	70	3	5	1.5	2	12	2	0.55	7	2	1	0	27	26.9	24.6	25.7	26	24.6	24.8	21.1	21.2	18.3	19.6	20.5	18.7	19.6	26.8	21	25.4	19.5	24	19	33.3	31	28.8	22	20	20	33	33	30
10	43	2	793	4	2.25	2	1	15	70	3	5	1.5	2	12	2	0.55	7	2	1	0	27	26.9	24.6	25.7	26	24.6	24.8	21.1	21.2	18.3	19.6	20.5	18.7	19.6	26.8	21	25.4	19.5	24	19	33.3	31	28.8	22	20	20	33	33	30
10	44	2	794	4	2.5	2	0	15	70	3	5	1.5	2	12	2	0.55	7	2	1	0	27	26.9	24.6	25.7	26	24.6	24.8	21.1	21.2	18.3	19.6	20.5	18.7	19.6	26.8	21	25.4	19.5	24	19	33.3	31	28.8	22	20	20	33	33	30
10	45	2	795	4	2.5	2	0	15	70	3	5	1.5	2	12	2	0.55	7	2	1	0	27	26.9	24.6	25.7	26	24.6	24.8	21.1	21.2	18.3	19.6	20.5	18.7	19.6	26.8	21	25.4	19.5	24	19	33.3	31	28.8	22	20	20	33	33	30
10	46	2	796	4	2.5	2	1	15	70	3	5	1.5	2	12	2	0.55	7	2	1	0	27	26.9	24.6	25.7	26	24.6	24.8	21.1	21.2	18.3	19.6	20.5	18.7	19.6	26.8	21	25.4	19.5	24	19	33.3	31	28.8	22	20	20	33	33	30
10	47	2	797	5	2.5	2	0	15	70	3	5	1.5	2	12	2	0.55	7	2	1	0	27	26.9	24.6	25.7	26	24.6	24.8	21.1	21.2	18.3	19.6	20.5	18.7	19.6	26.8	21	25.4	19.5	24	19	33.3	31	28.8	22	20	20	33	33	30
10	48	2	798	4	2.25	2	0	15	70	3	5	1.5	2	12	2	0.55	7	2	1	0	27	26.9	24.6	25.7	26	24.6	24.8	21.1	21.2	18.3	19.6	20.5	18.7	19.6	26.8	21	25.4	19.5	24	19	33.3	31	28.8	22	20	20	33	33	30
10	49	2	799	4	2.25	2	0	15	70	3	5	1.5	2	12	2	0.55	7	2	1	0	27	26.9	24.6	25.7	26	24.6	24.8	21.1	21.2	18.3	19.6	20.5	18.7	19.6	26.8	21	25.4	19.5	24	19	33.3	31	28.8	22	20	20	33	33	30
10	50	2	800	4	2	1	1	15	70	3	5	1.5	2	12	2	0.55	7	2	1	0	27	26.9	24.6	25.7	26	24.6	24.8	21.1	21.2	18.3	19.6	20.5	18.7	19.6	26.8	21	25.4	19.5	24	19	33.3	31	28.8	22	20	20	33	33	30
10	51	3	801	4	2.75	2	1	15	70	3	5	1.5	2	12	2	0.55	7	2	1	0	27	26.9	24.6	25.7	26	24.6	24.8	21.1	21.2	18.3	19.6	20.5	18.7	19.6	26.8	21	25.4	19.5	24	19	33.3	31	28.8	22	20	20	33	33	30
10	52	3	802	4	2.75	2	1	15	70	3	5	1.5	2	12	2	0.55	7	2	1	0	27	26.9	24.6	25.7	26	24.6	24.8	21.1	21.2	18.3	19.6	20.5	18.7	19.6	26.8	21	25.4	19.5	24	19	33.3	31	28.8	22	20	20	33	33	30
10	53	3	803	2	2.5	2	0	15	70	3	5	1.5	2	12	2	0.55	7	2	1	0	27	26.9	24.6	25.7	26	24.6	24.8	21.1	21.2	18.3	19.6	20.5	18.7	19.6	26.8	21	25.4	19.5	24	19	33.3	31	28.8	22	20	20	33	33	30
10	54	3	804	4	2	1	0	15	70	3	5	1.5	2	12	2	0.55	7	2	1	0	27	26.9	24.6	25.7	26	24.6	24.8	21.1	21.2	18.3	19.6	20.5	18.7	19.6	26.8	21	25.4	19.5	24	19	33.3	31	28.8	22	20	20	33	33	30
10	55	3	805	4	1.75	1	0	15	70	3	5	1.5	2	12	2	0.55	7	2	1	0	27	26.9	24.6	25.7	26	24.6	24.8	21.1	21.2	18.3	19.6	20.5	18.7	19.6	26.8	21	25.4	19.5	24	19	33.3	31	28.8	22	20	20	33	33	30
10	56	3	806	2	2	1	0	15	70	3	5	1.5	2	12	2	0.55	7	2	1	0	27	26.9	24.6	25.7	26	24.6	24.8	21.1	21.2	18.3	19.6	20.5	18.7	19.6	26.8	21	25.4	19.5	24	19	33.3	31	28.8	22	20	20	33	33	30
10	57	3	807	4	2.75	2	0	15	70	3	5	1.5	2	12	2	0.55	7	2	1	0	27	26.9	24.6	25.7	26	24.6	24.8	21.1	21.2	18.3	19.6	20.5	18.7	19.6	26.8	21	25.4	19.5	24	19	33.3	31	28.8	22	20	20	33	33	30
10	58	3	808	4	2.5	2	0	15	70	3	5	1.5	2	12	2	0.55	7	2	1	0	27	26.9	24.6	25.7	26	24.6	24.8	21.1	21.2	18.3	19.6	20.5	18.7	19.6	26.8	21	25.4	19.5	24	19	33.3	31	28.8	22	20	20	33	33	30
10	59	3	809	3	2	1	0	15	70	3	5	1.5	2	12	2	0.55	7	2	1	0	27	26.9	24.6	25.7	26	24.6	24.8	21.1	21.2	18.3	19.6	20.5	18.7	19.6	26.8	21	25.4	19.5	24	19	33.3	31	28.8	22	20	20	33	33	30
10	60	3	810	2	2.5	2	0	15	70	3	5	1.5	2	12	2	0.55	7	2	1	0	27	26.9	24.6	25.7	26	24.6	24.8	21.1	21.2	18.3	19.6	20.5	18.7	19.6	26.8	21	25.4	19.5	24	19	33.3	31	28.8	22	20	20	33	33	30
10	61	3	811	4	2.5	2	0	15	70	3	5	1.5	2	12	2	0.55	7	2	1	0	27	26.9	24.6	25.7	26	24.6	24.8	21.1	21.2	18.3	19.6	20.5	18.7	19.6	26.8	21	25.4	19.5	24	19	33.3	31	28.8	22	20	20	33	33	30
10	62	3	812	5	2	1	0	15	70	3	5	1.5	2	12	2	0.55	7	2	1	0	27	26.9	24.6	25.7	26	24.6	24.8	21.1	21.2	18.3	19.6	20.5	18.7	19.6	26.8	21	25.4	19.5	24	19	33.3	31	28.8	22	20	20	33	33	30
10	63	3	813	2	3.25	2	1	15	70	3	5	1.5	2	12	2	0.55	7	2	1	0	27	26.9	24.6	25.7	26	24.6	24.8	21.1	21.2	18.3	19.6	20.5	18.7	19.6	26.8	21	25.4	19.5	24	19	33.3	31	28.8	22	20	20	33	33	30
10	64	3	814	5	3.25	2	1	8	70	3	5	1.5	2	12	2	0.55	7	2	1	0	27	26.9	24.6	25.7	26	24.6	24.8	21.1	21.2	18.3	19.6	20.5	18.7	19.6	26.8	21	25.4	19.5	24	19	33.3	31	28.8	22	20	20	33	33	30
10	65	3	815	2	2.5	2	1	8	70	3	5	1.5	2	12	2	0.55	7	2	1	0	27	26.9	24.6	25.7	26	24.6	24.8	21.1	21.2	18.3	19.6	20.5	18.7	19.6	26.8	21	25.4	19.5	24	19	33.3	31	28.8	22	20	20	33	33	30
10	66	3	816	3	3	2	0	8	70	3	5	1.5	2	12	2	0.55	7	2	1	0	27	26.9	24.6	25.7	26	24.6	24.8	21.1	21.2	18.3	19.6	20.5	18.7	19.6	26.8	21	25.4	19.5	24	19	33.3	31	28.8	22	20	20	33	33	30
10	67	3	817	2	2.5	2	1	8	70	3	5	1.5	2	12	2	0.55	7	2	1	0	27	26.9	24.6	25.7	26	24.6	24.8	21.1	21.2	18.3	19.6	20.5	18.7	19.6	26.8	21	25.4	19.5	24	19	33.3	31	28.8	22	20	20	33	33	30
10	68	3	818	4	2.25	2	0	8	70	3	5	1.5	2	12	2	0.55	7	2	1	0	27	26.9	24.6	25.7	26	24.6	24.8	21.1	21.2	18.3	19.6	20.5	18.7	19.6	26.8	21	25.4	19.5	24	19	33.3	31	28.8	22	20	20	33	33	30
10	69	3	819	4	2.5	2	0	8	70	3	5	1.5	2	12	2	0.55	7	2	1	0	27	26.9	24.6	25.7	26	24.6	24.8	21.1	21.2	18.3	19.6	20.5	18.7	19.6	26.8	21	25.4	19.5	24	19	33.3	31	28.8	22	20	20	33	33	30
10	70	3	820	4	2.5	2	1	8	70	3	5	1.5	2	12	2	0.55	7	2	1	0	27	26.9	24.6	25.7	26	24.6	24.8	21.1	21.2	18.3	19.6	20.5	18.7	19.6	26.8	21	25.4	19.5	24	19	33.3	31	28.8	22	20	20	33	33	30
10	71	3	821	2	2.5	2	1	8	70	3	5	1.5	2	12	2	0.55	7	2	1	0	27	26.9	24.6	25.7	26	24.6	24.8	21.1	21.2	18.3	19.6	20.5	18.7	19.6	26.8	21	25.4	19.5	24	19	33.3	31	28.8	22	20	20	33	33	30
10	72	3	822	5	2	1	0	8	70	3	5	1.5	2	12	2	0.55	7	2	1	0	27	26.9	24.6	25.7	26	24.6	24.8	21.1	21.2	18.3	19.6	20.5	18.7	19.6	26.8	21	25.4	19.5	24	19	33.3	31	28.8	22	20	20	33	33	30
10	73	3	823	4	2	1	0	8	70	3	5	1.5	2	12	2	0.55	7	2	1	0	27	26.9	24.6	25.7	26	24.6	24.8	21.1	21.2	18.3	19.6	20.5	18.7	19.6	26.8	21	25.4	19.5	24	19	33.3	31	28.8	22	20	20	33	33	30
10	74	3	824	2	2.75	2	1	9	70	3	5	1.5	2	12	2	0.55	7	2	1	0	27	26.9	24.6	25.7	26	24.6	24.8	21.1	21.2	18.3	19.6	20.5	18.7	19.6	26.8	21	25.4	19.5	24	19	33.3	31	28.8	22	20	20	33	33	30
10	75	3	825	2	2	1	0	9	70	3	5	1.5	2	12	2	0.55	7	2	1	0	27	26.9	24.6	25.7	26	24.6	24.8	21.1	21.2	18.3	19.6	20.5	18.7	19.6	26.8	21	25.4	19.5	24	19	33.3	31	28.8	22	20	20	33	33	30
10	76	4	826	3	2	1	0	9	70	3	5	1.5	2	12	2	0.55	7	2	1	0	27	26.9	24.6	25.7	26	24.6	24.8	21.1	21.2	18.3	19.6	20.5	18.7	19.6	26.8	21	25.4	19.5	24	19	33.3	31	28.8	22	20	20	33	33	30
10	77	4	827	4	2.25	2	0	9	70	3	5	1.5	2	12	2	0.55	7	2	1	0	27	26.9	24.6	25.7	26	24.6	24.8	21.1	21.2	18.3	19.6	20.5	18.7	19.6	26.8	21	25.4	19.5	24	19	33.3	31	28.8	22	20	20	33	33	30
10	78	4	828	4	2.25	2	1	9	70	3	5	1.5	2	12	2	0.55	7	2	1	0	27	26.9	24.6	25.7	26	24.6	24.8	21.1	21.2	18.3	19.6	20.5	18.7	19.6	26.8	21	25.4	19.5	24	19	33.3	31	28.8	22	20	20	33	33	30
10	79	4	829	4	2.5	2	0	9	70	3	5	1.5	2	12	2	0.55	7	2	1	0	27	26.9	24.6	25.7	26	24.6	24.8	21.1	21.2	18.3	19.6	20.5	18.7	19.6	26.8	21	25.4	19.5	24	19	33.3	31	28.8	22	20	20	33	33	30
10	80	4	830	4	2.5	2	0	9	70	3	5	1.5	2	12	2	0.55	7	2	1	0	27	26.9	24.6	25.7	26	24.6	24.8	21.1	21.2	18.3	19.6	20.5	18.7	19.6	26.8	21	25.4	19.5	24	19	33.3	31	28.8	22	20	20	33	33	30
10	81	4	831	4	2.75	2	1	9	70	3	5	1.5	2	12	2	0.55	7	2	1	0	27	26.9	24.6	25.7	26	24.6	24.8	21.1	21.2	18.3	19.6	20.5	18.7	19.6	26.8	21	25.4	19.5	24	19	33.3	31	28.8	22	20	20	33	33	30
10	82	4	832	4	2.25	2	0	9	70	3	5	1.5	2	12	2	0.55	7	2	1	0	27	26.9	24.6	25.7	26	24.6	24.8	21.1	21.2	18.3	19.6	20.5	18.7	19.6	26.8	21	25.4	19.5	24	19	33.3	31	28.8	22	20	20	33	33	30
10	83	4	833	4	2	1	0	9	70	3	5	1.5	2	12	2	0.55	7	2	1	0	27	26.9	24.6	25.7	26	24.6	24.8	21.1	21.2	18.3	19.6	20.5	18.7	19.6	26.8	21	25.4	19.5	24	19	33.3	31	28.8	22	20	20	33	33	30
10	84	4	834	2	2	1	1	9	70	3	5	1.5	2	12	2	0.55	7	2	1	0	27	26.9	24.6	25.7	26	24.6	24.8	21.1	21.2	18.3	19.6	20.5	18.7	19.6	26.8	21	25.4	19.5	24	19	33.3	31	28.8	22	20	20	33	33	30
10	85	4	835	3	2.5	2	1	12	70	3	5	1.5	2	12	2	0.55	7	2	1	0	27	26.9	24.6	25.7	26	24.6	24.8	21.1	21.2	18.3	19.6	20.5	18.7	19.6	26.8	21	25.4	19.5	24	19	33.3	31	28.8	22	20	20	33	33	30
10	86	4	836	5	3	2	1	12	70	3	5	1.5	2	12	2	0.55	7	2	1	0	27	26.9	24.6	25.7	26	24.6	24.8	21.1	21.2	18.3	19.6	20.5	18.7	19.6	26.8	21	25.4	19.5	24	19	33.3	31	28.8	22	20	20	33	33	30
10	87	4	837	2	2	1	1	12	70	3	5	1.5	2	12	2	0.55	7	2	1	0	27	26.9	24.6	25.7	26	24.6	24.8	21.1	21.2	18.3	19.6	20.5	18.7	19.6	26.8	21	25.4	19.5	24	19	33.3	31	28.8	22	20	20	33	33	30
10	88	4	838	4	2	1	0	12	70	3	5	1.5	2	12	2	0.55	7	2	1	0	27	26.9	24.6	25.7	26	24.6	24.8	21.1	21.2	18.3	19.6	20.5	18.7	19.6	26.8	21	25.4	19.5	24	19	33.3	31	28.8	22	20	20	33	33	30
10	89	4	839	3	2.5	2	1	12	70	3	5	1.5	2	12	2	0.55	7	2	1	0	27	26.9	24.6	25.7	26	24.6	24.8	21.1	21.2	18.3	19.6	20.5	18.7	19.6	26.8	21	25.4	19.5	24	19	33.3	31	28.8	22	20	20	33	33	30
10	90	4	840	4	2.75	2	1	12	70	3	5	1.5	2	12	2	0.55	7	2	1	0	27	26.9	24.6	25.7	26	24.6	24.8	21.1	21.2	18.3	19.6	20.5	18.7	19.6	26.8	21	25.4	19.5	24	19	33.3	31	28.8	22	20	20	33	33	30
10	91	4	841	5	2.25	2	0	12	70	3	5	1.5	2	12	2	0.55	7	2	1	0	27	26.9	24.6	25.7	26	24.6	24.8	21.1	21.2	18.3	19.6	20.5	18.7	19.6	26.8	21	25.4	19.5	24	19	33.3	31	28.8	22	20	20	33	33	30
10	92	4	842	2	2.5	2	1	12	70	3	5	1.5	2	12	2	0.55	7	2	1	0	27	26.9	24.6	25.7	26	24.6	24.8	21.1	21.2	18.3	19.6	20.5	18.7	19.6	26.8	21	25.4	19.5	24	19	33.3	31	28.8	22	20	20	33	33	30
10	93	4	843	4	2.25	2	1	12	70	3	5	1.5	2	12	2	0.55	7	2	1	0	27	26.9	24.6	25.7	26	24.6	24.8	21.1	21.2	18.3	19.6	20.5	18.7	19.6	26.8	21	25.4	19.5	24	19	33.3	31	28.8	22	20	20	33	33	30
10	94	4	844	4	2.5	2	0	12	70	3	5	1.5	2	12	2	0.55	7	2	1	0	27	26.9	24.6	25.7	26	24.6	24.8	21.1	21.2	18.3	19.6	20.5	18.7	19.6	26.8	21	25.4	19.5	24	19	33.3	31	28.8	22	20	20	33	33	30
10	95	4	845	5	2.5	2	1	12	70	3	5	1.5	2	12	2	0.55	7	2	1	0	27	26.9	24.6	25.7	26	24.6	24.8	21.1	21.2	18.3	19.6	20.5	18.7	19.6	26.8	21	25.4	19.5	24	19	33.3	31	28.8	22	20	20	33	33	30
10	96	4	846	4	2.5	2	0	12	70	3	5	1.5	2	12	2	0.55	7	2	1	0	27	26.9	24.6	25.7	26	24.6	24.8	21.1	21.2	18.3	19.6	20.5	18.7	19.6	26.8	21	25.4	19.5	24	19	33.3	31	28.8	22	20	20	33	33	30
10	97	4	847	4	2.5	2	0	12	70	3	5	1.5	2	12	2	0.55	7	2	1	0	27	26.9	24.6	25.7	26	24.6	24.8	21.1	21.2	18.3	19.6	20.5	18.7	19.6	26.8	21	25.4	19.5	24	19	33.3	31	28.8	22	20	20	33	33	30
10	98	4	848	5	2.5	2	0	12	70	3	5	1.5	2	12	2	0.55	7	2	1	0	27	26.9	24.6	25.7	26	24.6	24.8	21.1	21.2	18.3	19.6	20.5	18.7	19.6	26.8	21	25.4	19.5	24	19	33.3	31	28.8	22	20	20	33	33	30
10	99	4	849	5	2	1	0	12	70	3	5	1.5	2	12	2	0.55	7	2	1	0	27	26.9	24.6	25.7	26	24.6	24.8	21.1	21.2	18.3	19.6	20.5	18.7	19.6	26.8	21	25.4	19.5	24	19	33.3	31	28.8	22	20	20	33	33	30
10	100	4	850	3	3	2	0	12	70	3	5	1.5	2	12	2	0.55	7	2	1	0	27	26.9	24.6	25.7	26	24.6	24.8	21.1	21.2	18.3	19.6	20.5	18.7	19.6	26.8	21	25.4	19.5	24	19	33.3	31	28.8	22	20	20	33	33	30
10	101	5	851	5	2.75	2	1	12	70	3	5	1.5	2	12	2	0.55	7	2	1	0	27	26.9	24.6	25.7	26	24.6	24.8	21.1	21.2	18.3	19.6	20.5	18.7	19.6	26.8	21	25.4	19.5	24	19	33.3	31	28.8	22	20	20	33	33	30
10	102	5	852	4	2	1	0	14	70	3	5	1.5	2	12	2	0.55	7	2	1	0	27	26.9	24.6	25.7	26	24.6	24.8	21.1	21.2	18.3	19.6	20.5	18.7	19.6	26.8	21	25.4	19.5	24	19	33.3	31	28.8	22	20	20	33	33	30
10	103	5	853	3	2.5	2	1	14	70	3	5	1.5	2	12	2	0.55	7	2	1	0	27	26.9	24.6	25.7	26	24.6	24.8	21.1	21.2	18.3	19.6	20.5	18.7	19.6	26.8	21	25.4	19.5	24	19	33.3	31	28.8	22	20	20	33	33	30
10	104	5	854	5	2.5	2	0	14	70	3	5	1.5	2	12	2	0.55	7	2	1	0	27	26.9	24.6	25.7	26	24.6	24.8	21.1	21.2	18.3	19.6	20.5	18.7	19.6	26.8	21	25.4	19.5	24	19	33.3	31	28.8	22	20	20	33	33	30
10	105	5	855	2	2	1	0	14	70	3	5	1.5	2	12	2	0.55	7	2	1	0	27	26.9	24.6	25.7	26	24.6	24.8	21.1	21.2	18.3	19.6	20.5	18.7	19.6	26.8	21	25.4	19.5	24	19	33.3	31	28.8	22	20	20	33	33	30
10	106	5	856	5	2.25	2	0	14	70	3	5	1.5	2	12	2	0.55	7	2	1	0	27	26.9	24.6	25.7	26	24.6	24.8	21.1	21.2	18.3	19.6	20.5	18.7	19.6	26.8	21	25.4	19.5	24	19	33.3	31	28.8	22	20	20	33	33	30
10	107	5	857	4	2	1	1	14	70	3	5	1.5	2	12	2	0.55	7	2	1	0	27	26.9	24.6	25.7	26	24.6	24.8	21.1	21.2	18.3	19.6	20.5	18.7	19.6	26.8	21	25.4	19.5	24	19	33.3	31	28.8	22	20	20	33	33	30
10	108	5	858	2	3.5	2	0	14	70	3	5	1.5	2	12	2	0.55	7	2	1	0	27	26.9	24.6	25.7	26	24.6	24.8	21.1	21.2	18.3	19.6	20.5	18.7	19.6	26.8	21	25.4	19.5	24	19	33.3	31	28.8	22	20	20	33	33	30
10	109	5	859	2	3.25	2	0	14	70	3	5	1.5	2	12	2	0.55	7	2	1	0	27	26.9	24.6	25.7	26	24.6	24.8	21.1	21.2	18.3	19.6	20.5	18.7	19.6	26.8	21	25.4	19.5	24	19	33.3	31	28.8	22	20	20	33	33	30
10	110	5	860	5	3.5	2	0	14	70	3	5	1.5	2	12	2	0.55	7	2	1	0	27	26.9	24.6	25.7	26	24.6	24.8	21.1	21.2	18.3	19.6	20.5	18.7	19.6	26.8	21	25.4	19.5	24	19	33.3	31	28.8	22	20	20	33	33	30
10	111	5	861	4	2.5	2	1	14	70	3	5	1.5	2	12	2	0.55	7	2	1	0	27	26.9	24.6	25.7	26	24.6	24.8	21.1	21.2	18.3	19.6	20.5	18.7	19.6	26.8	21	25.4	19.5	24	19	33.3	31	28.8	22	20	20	33	33	30
10	112	5	862	3	3	2	1	14	70	3	5	1.5	2	12	2	0.55	7	2	1	0	27	26.9	24.6	25.7	26	24.6	24.8	21.1	21.2	18.3	19.6	20.5	18.7	19.6	26.8	21	25.4	19.5	24	19	33.3	31	28.8	22	20	20	33	33	30
10	113	5	863	4	3	2	0	14	70	3	5	1.5	2	12	2	0.55	7	2	1	0	27	26.9	24.6	25.7	26	24.6	24.8	21.1	21.2	18.3	19.6	20.5	18.7	19.6	26.8	21	25.4	19.5	24	19	33.3	31	28.8	22	20	20	33	33	30
10	114	5	864	2	2.75	2	1	14	70	3	5	1.5	2	12	2	0.55	7	2	1	0	27	26.9	24.6	25.7	26	24.6	24.8	21.1	21.2	18.3	19.6	20.5	18.7	19.6	26.8	21	25.4	19.5	24	19	33.3	31	28.8	22	20	20	33	33	30
10	115	5	865	2	2.75	2	1	14	70	3	5	1.5	2	12	2	0.55	7	2	1	0	27	26.9	24.6	25.7	26	24.6	24.8	21.1	21.2	18.3	19.6	20.5	18.7	19.6	26.8	21	25.4	19.5	24	19	33.3	31	28.8	22	20	20	33	33	30
10	116	5	866	4	2	1	0	14	70	3	5	1.5	2	12	2	0.55	7	2	1	0	27	26.9	24.6	25.7	26	24.6	24.8	21.1	21.2	18.3	19.6	20.5	18.7	19.6	26.8	21	25.4	19.5	24	19	33.3	31	28.8	22	20	20	33	33	30
10	117	5	867	5	2.75	2	1	14	70	3	5	1.5	2	12	2	0.55	7	2	1	0	27	26.9	24.6	25.7	26	24.6	24.8	21.1	21.2	18.3	19.6	20.5	18.7	19.6	26.8	21	25.4	19.5	24	19	33.3	31	28.8	22	20	20	33	33	30
10	118	5	868	5	3	2	1	14	70	3	5	1.5	2	12	2	0.55	7	2	1	0	27	26.9	24.6	25.7	26	24.6	24.8	21.1	21.2	18.3	19.6	20.5	18.7	19.6	26.8	21	25.4	19.5	24	19	33.3	31	28.8	22	20	20	33	33	30
10	119	5	869	4	2.25	2	0	14	70	3	5	1.5	2	12	2	0.55	7	2	1	0	27	26.9	24.6	25.7	26	24.6	24.8	21.1	21.2	18.3	19.6	20.5	18.7	19.6	26.8	21	25.4	19.5	24	19	33.3	31	28.8	22	20	20	33	33	30
10	120	5	870	2	2.75	2	1	14	70	3	5	1.5	2	12	2	0.55	7	2	1	0	27	26.9	24.6	25.7	26	24.6	24.8	21.1	21.2	18.3	19.6	20.5	18.7	19.6	26.8	21	25.4	19.5	24	19	33.3	31	28.8	22	20	20	33	33	30
10	121	5	871	2	3	2	0	14	70	3	5	1.5	2	12	2	0.55	7	2	1	0	27	26.9	24.6	25.7	26	24.6	24.8	21.1	21.2	18.3	19.6	20.5	18.7	19.6	26.8	21	25.4	19.5	24	19	33.3	31	28.8	22	20	20	33	33	30
10	122	5	872	2	2.75	2	1	14	70	3	5	1.5	2	12	2	0.55	7	2	1	0	27	26.9	24.6	25.7	26	24.6	24.8	21.1	21.2	18.3	19.6	20.5	18.7	19.6	26.8	21	25.4	19.5	24	19	33.3	31	28.8	22	20	20	33	33	30
11	1	1	873	5	2.25	2	0	13	35	5	5	1.65	2	9	1	0.33	2	1	2	0	21	22.6	25	22.6	18.4	18.9	19.7	15.7	18.9	21.1	17.3	13.2	14.9	14.1	20.1	18.1	20.4	17.5	16.6	13.6	26	26	18.6	19.6	17.7	13.5	24	26	30
11	2	1	874	5	3	2	0	13	35	5	5	1.65	2	9	1	0.33	2	1	2	0	21	22.6	25	22.6	18.4	18.9	19.7	15.7	18.9	21.1	17.3	13.2	14.9	14.1	20.1	18.1	20.4	17.5	16.6	13.6	26	26	18.6	19.6	17.7	13.5	24	26	30
11	3	1	875	2	3.25	2	1	13	35	5	5	1.65	2	9	1	0.33	2	1	2	0	21	22.6	25	22.6	18.4	18.9	19.7	15.7	18.9	21.1	17.3	13.2	14.9	14.1	20.1	18.1	20.4	17.5	16.6	13.6	26	26	18.6	19.6	17.7	13.5	24	26	30
11	4	1	876	4	3.25	2	1	13	35	5	5	1.65	2	9	1	0.33	2	1	2	0	21	22.6	25	22.6	18.4	18.9	19.7	15.7	18.9	21.1	17.3	13.2	14.9	14.1	20.1	18.1	20.4	17.5	16.6	13.6	26	26	18.6	19.6	17.7	13.5	24	26	30
11	5	1	877	2	3.5	2	1	13	35	5	5	1.65	2	9	1	0.33	2	1	2	0	21	22.6	25	22.6	18.4	18.9	19.7	15.7	18.9	21.1	17.3	13.2	14.9	14.1	20.1	18.1	20.4	17.5	16.6	13.6	26	26	18.6	19.6	17.7	13.5	24	26	30
11	6	1	878	5	3.75	3	0	13	35	5	5	1.65	2	9	1	0.33	2	1	2	0	21	22.6	25	22.6	18.4	18.9	19.7	15.7	18.9	21.1	17.3	13.2	14.9	14.1	20.1	18.1	20.4	17.5	16.6	13.6	26	26	18.6	19.6	17.7	13.5	24	26	30
11	7	1	879	2	3	2	1	13	35	5	5	1.65	2	9	1	0.33	2	1	2	0	21	22.6	25	22.6	18.4	18.9	19.7	15.7	18.9	21.1	17.3	13.2	14.9	14.1	20.1	18.1	20.4	17.5	16.6	13.6	26	26	18.6	19.6	17.7	13.5	24	26	30
11	8	1	880	1	3.25	2	1	13	35	5	5	1.65	2	9	1	0.33	2	1	2	0	21	22.6	25	22.6	18.4	18.9	19.7	15.7	18.9	21.1	17.3	13.2	14.9	14.1	20.1	18.1	20.4	17.5	16.6	13.6	26	26	18.6	19.6	17.7	13.5	24	26	30
11	9	1	881	3	3.5	2	0	13	35	5	5	1.65	2	9	1	0.33	2	1	2	0	21	22.6	25	22.6	18.4	18.9	19.7	15.7	18.9	21.1	17.3	13.2	14.9	14.1	20.1	18.1	20.4	17.5	16.6	13.6	26	26	18.6	19.6	17.7	13.5	24	26	30
11	10	1	882	4	4	3	1	13	35	5	5	1.65	2	9	1	0.33	2	1	2	0	21	22.6	25	22.6	18.4	18.9	19.7	15.7	18.9	21.1	17.3	13.2	14.9	14.1	20.1	18.1	20.4	17.5	16.6	13.6	26	26	18.6	19.6	17.7	13.5	24	26	30
11	11	1	883	2	3.25	2	1	13	35	5	5	1.65	2	9	1	0.33	2	1	2	0	21	22.6	25	22.6	18.4	18.9	19.7	15.7	18.9	21.1	17.3	13.2	14.9	14.1	20.1	18.1	20.4	17.5	16.6	13.6	26	26	18.6	19.6	17.7	13.5	24	26	30
11	12	1	884	3	4	3	0	13	35	5	5	1.65	2	9	1	0.33	2	1	2	0	21	22.6	25	22.6	18.4	18.9	19.7	15.7	18.9	21.1	17.3	13.2	14.9	14.1	20.1	18.1	20.4	17.5	16.6	13.6	26	26	18.6	19.6	17.7	13.5	24	26	30
11	13	1	885	2	2.5	2	1	13	35	5	5	1.65	2	9	1	0.33	2	1	2	0	21	22.6	25	22.6	18.4	18.9	19.7	15.7	18.9	21.1	17.3	13.2	14.9	14.1	20.1	18.1	20.4	17.5	16.6	13.6	26	26	18.6	19.6	17.7	13.5	24	26	30
11	14	1	886	1	3.5	2	1	13	35	5	5	1.65	2	9	1	0.33	2	1	2	0	21	22.6	25	22.6	18.4	18.9	19.7	15.7	18.9	21.1	17.3	13.2	14.9	14.1	20.1	18.1	20.4	17.5	16.6	13.6	26	26	18.6	19.6	17.7	13.5	24	26	30
11	15	1	887	3	3.25	2	1	13	35	5	5	1.65	2	9	1	0.33	2	1	2	0	21	22.6	25	22.6	18.4	18.9	19.7	15.7	18.9	21.1	17.3	13.2	14.9	14.1	20.1	18.1	20.4	17.5	16.6	13.6	26	26	18.6	19.6	17.7	13.5	24	26	30
11	16	1	888	5	3.25	2	1	13	35	5	5	1.65	2	9	1	0.33	2	1	2	0	21	22.6	25	22.6	18.4	18.9	19.7	15.7	18.9	21.1	17.3	13.2	14.9	14.1	20.1	18.1	20.4	17.5	16.6	13.6	26	26	18.6	19.6	17.7	13.5	24	26	30
11	17	1	889	2	4	3	0	13	35	5	5	1.65	2	9	1	0.33	2	1	2	0	21	22.6	25	22.6	18.4	18.9	19.7	15.7	18.9	21.1	17.3	13.2	14.9	14.1	20.1	18.1	20.4	17.5	16.6	13.6	26	26	18.6	19.6	17.7	13.5	24	26	30
11	18	1	890	3	3.25	2	0	13	35	5	5	1.65	2	9	1	0.33	2	1	2	0	21	22.6	25	22.6	18.4	18.9	19.7	15.7	18.9	21.1	17.3	13.2	14.9	14.1	20.1	18.1	20.4	17.5	16.6	13.6	26	26	18.6	19.6	17.7	13.5	24	26	30
11	19	1	891	4	3.75	3	1	13	35	5	5	1.65	2	9	1	0.33	2	1	2	0	21	22.6	25	22.6	18.4	18.9	19.7	15.7	18.9	21.1	17.3	13.2	14.9	14.1	20.1	18.1	20.4	17.5	16.6	13.6	26	26	18.6	19.6	17.7	13.5	24	26	30
11	20	1	892	2	3.75	3	1	13	35	5	5	1.65	2	9	1	0.33	2	1	2	0	21	22.6	25	22.6	18.4	18.9	19.7	15.7	18.9	21.1	17.3	13.2	14.9	14.1	20.1	18.1	20.4	17.5	16.6	13.6	26	26	18.6	19.6	17.7	13.5	24	26	30
11	21	1	893	1	4	3	0	13	35	5	5	1.65	2	9	1	0.33	2	1	2	0	21	22.6	25	22.6	18.4	18.9	19.7	15.7	18.9	21.1	17.3	13.2	14.9	14.1	20.1	18.1	20.4	17.5	16.6	13.6	26	26	18.6	19.6	17.7	13.5	24	26	30
11	22	1	894	2	4	3	0	13	35	5	5	1.65	2	9	1	0.33	2	1	2	0	21	22.6	25	22.6	18.4	18.9	19.7	15.7	18.9	21.1	17.3	13.2	14.9	14.1	20.1	18.1	20.4	17.5	16.6	13.6	26	26	18.6	19.6	17.7	13.5	24	26	30
11	23	1	895	4	2.75	2	0	13	35	5	5	1.65	2	9	1	0.33	2	1	2	0	21	22.6	25	22.6	18.4	18.9	19.7	15.7	18.9	21.1	17.3	13.2	14.9	14.1	20.1	18.1	20.4	17.5	16.6	13.6	26	26	18.6	19.6	17.7	13.5	24	26	30
11	24	1	896	4	3	2	1	13	35	5	5	1.65	2	9	1	0.33	2	1	2	0	21	22.6	25	22.6	18.4	18.9	19.7	15.7	18.9	21.1	17.3	13.2	14.9	14.1	20.1	18.1	20.4	17.5	16.6	13.6	26	26	18.6	19.6	17.7	13.5	24	26	30
11	25	1	897	2	3.5	2	1	13	35	5	5	1.65	2	9	1	0.33	2	1	2	0	21	22.6	25	22.6	18.4	18.9	19.7	15.7	18.9	21.1	17.3	13.2	14.9	14.1	20.1	18.1	20.4	17.5	16.6	13.6	26	26	18.6	19.6	17.7	13.5	24	26	30
11	26	2	898	1	3.75	3	0	13	35	5	5	1.65	2	9	1	0.33	2	1	2	0	21	22.6	25	22.6	18.4	18.9	19.7	15.7	18.9	21.1	17.3	13.2	14.9	14.1	20.1	18.1	20.4	17.5	16.6	13.6	26	26	18.6	19.6	17.7	13.5	24	26	30
11	27	2	899	3	3.25	2	1	12	35	5	5	1.65	2	9	1	0.33	2	1	2	0	21	22.6	25	22.6	18.4	18.9	19.7	15.7	18.9	21.1	17.3	13.2	14.9	14.1	20.1	18.1	20.4	17.5	16.6	13.6	26	26	18.6	19.6	17.7	13.5	24	26	30
11	28	2	900	2	2.5	2	1	12	35	5	5	1.65	2	9	1	0.33	2	1	2	0	21	22.6	25	22.6	18.4	18.9	19.7	15.7	18.9	21.1	17.3	13.2	14.9	14.1	20.1	18.1	20.4	17.5	16.6	13.6	26	26	18.6	19.6	17.7	13.5	24	26	30
11	29	2	901	1	3.5	2	0	12	35	5	5	1.65	2	9	1	0.33	2	1	2	0	21	22.6	25	22.6	18.4	18.9	19.7	15.7	18.9	21.1	17.3	13.2	14.9	14.1	20.1	18.1	20.4	17.5	16.6	13.6	26	26	18.6	19.6	17.7	13.5	24	26	30
11	30	2	902	2	3	2	1	12	35	5	5	1.65	2	9	1	0.33	2	1	2	0	21	22.6	25	22.6	18.4	18.9	19.7	15.7	18.9	21.1	17.3	13.2	14.9	14.1	20.1	18.1	20.4	17.5	16.6	13.6	26	26	18.6	19.6	17.7	13.5	24	26	30
11	31	2	903	3	3.25	2	1	12	35	5	5	1.65	2	9	1	0.33	2	1	2	0	21	22.6	25	22.6	18.4	18.9	19.7	15.7	18.9	21.1	17.3	13.2	14.9	14.1	20.1	18.1	20.4	17.5	16.6	13.6	26	26	18.6	19.6	17.7	13.5	24	26	30
11	32	2	904	1	3.25	2	0	12	35	5	5	1.65	2	9	1	0.33	2	1	2	0	21	22.6	25	22.6	18.4	18.9	19.7	15.7	18.9	21.1	17.3	13.2	14.9	14.1	20.1	18.1	20.4	17.5	16.6	13.6	26	26	18.6	19.6	17.7	13.5	24	26	30
11	33	2	905	2	3	2	1	12	35	5	5	1.65	2	9	1	0.33	2	1	2	0	21	22.6	25	22.6	18.4	18.9	19.7	15.7	18.9	21.1	17.3	13.2	14.9	14.1	20.1	18.1	20.4	17.5	16.6	13.6	26	26	18.6	19.6	17.7	13.5	24	26	30
11	34	2	906	3	3.75	3	0	12	35	5	5	1.65	2	9	1	0.33	2	1	2	0	21	22.6	25	22.6	18.4	18.9	19.7	15.7	18.9	21.1	17.3	13.2	14.9	14.1	20.1	18.1	20.4	17.5	16.6	13.6	26	26	18.6	19.6	17.7	13.5	24	26	30
11	35	2	907	2	3.25	2	0	12	35	5	5	1.65	2	9	1	0.33	2	1	2	0	21	22.6	25	22.6	18.4	18.9	19.7	15.7	18.9	21.1	17.3	13.2	14.9	14.1	20.1	18.1	20.4	17.5	16.6	13.6	26	26	18.6	19.6	17.7	13.5	24	26	30
11	36	2	908	2	3.25	2	1	12	35	5	5	1.65	2	9	1	0.33	2	1	2	0	21	22.6	25	22.6	18.4	18.9	19.7	15.7	18.9	21.1	17.3	13.2	14.9	14.1	20.1	18.1	20.4	17.5	16.6	13.6	26	26	18.6	19.6	17.7	13.5	24	26	30
11	37	2	909	2	3.5	2	1	12	35	5	5	1.65	2	9	1	0.33	2	1	2	0	21	22.6	25	22.6	18.4	18.9	19.7	15.7	18.9	21.1	17.3	13.2	14.9	14.1	20.1	18.1	20.4	17.5	16.6	13.6	26	26	18.6	19.6	17.7	13.5	24	26	30
11	38	2	910	2	3.25	2	1	12	35	5	5	1.65	2	9	1	0.33	2	1	2	0	21	22.6	25	22.6	18.4	18.9	19.7	15.7	18.9	21.1	17.3	13.2	14.9	14.1	20.1	18.1	20.4	17.5	16.6	13.6	26	26	18.6	19.6	17.7	13.5	24	26	30
11	39	2	911	3	3.5	2	1	12	35	5	5	1.65	2	9	1	0.33	2	1	2	0	21	22.6	25	22.6	18.4	18.9	19.7	15.7	18.9	21.1	17.3	13.2	14.9	14.1	20.1	18.1	20.4	17.5	16.6	13.6	26	26	18.6	19.6	17.7	13.5	24	26	30
11	40	2	912	4	4	3	0	12	35	5	5	1.65	2	9	1	0.33	2	1	2	0	21	22.6	25	22.6	18.4	18.9	19.7	15.7	18.9	21.1	17.3	13.2	14.9	14.1	20.1	18.1	20.4	17.5	16.6	13.6	26	26	18.6	19.6	17.7	13.5	24	26	30
11	41	2	913	1	3.25	2	1	12	35	5	5	1.65	2	9	1	0.33	2	1	2	0	21	22.6	25	22.6	18.4	18.9	19.7	15.7	18.9	21.1	17.3	13.2	14.9	14.1	20.1	18.1	20.4	17.5	16.6	13.6	26	26	18.6	19.6	17.7	13.5	24	26	30
11	42	2	914	3	2.25	2	1	12	35	5	5	1.65	2	9	1	0.33	2	1	2	0	21	22.6	25	22.6	18.4	18.9	19.7	15.7	18.9	21.1	17.3	13.2	14.9	14.1	20.1	18.1	20.4	17.5	16.6	13.6	26	26	18.6	19.6	17.7	13.5	24	26	30
11	43	2	915	3	3	2	0	12	35	5	5	1.65	2	9	1	0.33	2	1	2	0	21	22.6	25	22.6	18.4	18.9	19.7	15.7	18.9	21.1	17.3	13.2	14.9	14.1	20.1	18.1	20.4	17.5	16.6	13.6	26	26	18.6	19.6	17.7	13.5	24	26	30
11	44	2	916	2	3	2	0	12	35	5	5	1.65	2	9	1	0.33	2	1	2	0	21	22.6	25	22.6	18.4	18.9	19.7	15.7	18.9	21.1	17.3	13.2	14.9	14.1	20.1	18.1	20.4	17.5	16.6	13.6	26	26	18.6	19.6	17.7	13.5	24	26	30
11	45	2	917	2	3.25	2	1	9	35	5	5	1.65	2	9	1	0.33	2	1	2	0	21	22.6	25	22.6	18.4	18.9	19.7	15.7	18.9	21.1	17.3	13.2	14.9	14.1	20.1	18.1	20.4	17.5	16.6	13.6	26	26	18.6	19.6	17.7	13.5	24	26	30
11	46	2	918	3	3.5	2	0	9	35	5	5	1.65	2	9	1	0.33	2	1	2	0	21	22.6	25	22.6	18.4	18.9	19.7	15.7	18.9	21.1	17.3	13.2	14.9	14.1	20.1	18.1	20.4	17.5	16.6	13.6	26	26	18.6	19.6	17.7	13.5	24	26	30
11	47	2	919	4	2.75	2	1	9	35	5	5	1.65	2	9	1	0.33	2	1	2	0	21	22.6	25	22.6	18.4	18.9	19.7	15.7	18.9	21.1	17.3	13.2	14.9	14.1	20.1	18.1	20.4	17.5	16.6	13.6	26	26	18.6	19.6	17.7	13.5	24	26	30
11	48	2	920	2	2.25	2	0	9	35	5	5	1.65	2	9	1	0.33	2	1	2	0	21	22.6	25	22.6	18.4	18.9	19.7	15.7	18.9	21.1	17.3	13.2	14.9	14.1	20.1	18.1	20.4	17.5	16.6	13.6	26	26	18.6	19.6	17.7	13.5	24	26	30
11	49	2	921	2	3.5	2	1	9	35	5	5	1.65	2	9	1	0.33	2	1	2	0	21	22.6	25	22.6	18.4	18.9	19.7	15.7	18.9	21.1	17.3	13.2	14.9	14.1	20.1	18.1	20.4	17.5	16.6	13.6	26	26	18.6	19.6	17.7	13.5	24	26	30
11	50	3	922	2	3.5	2	1	9	35	5	5	1.65	2	9	1	0.33	2	1	2	0	21	22.6	25	22.6	18.4	18.9	19.7	15.7	18.9	21.1	17.3	13.2	14.9	14.1	20.1	18.1	20.4	17.5	16.6	13.6	26	26	18.6	19.6	17.7	13.5	24	26	30
11	51	3	923	1	3.75	3	0	9	35	5	5	1.65	2	9	1	0.33	2	1	2	0	21	22.6	25	22.6	18.4	18.9	19.7	15.7	18.9	21.1	17.3	13.2	14.9	14.1	20.1	18.1	20.4	17.5	16.6	13.6	26	26	18.6	19.6	17.7	13.5	24	26	30
11	52	3	924	1	2.5	2	1	9	35	5	5	1.65	2	9	1	0.33	2	1	2	0	21	22.6	25	22.6	18.4	18.9	19.7	15.7	18.9	21.1	17.3	13.2	14.9	14.1	20.1	18.1	20.4	17.5	16.6	13.6	26	26	18.6	19.6	17.7	13.5	24	26	30
11	53	3	925	4	3	2	1	9	35	5	5	1.65	2	9	1	0.33	2	1	2	0	21	22.6	25	22.6	18.4	18.9	19.7	15.7	18.9	21.1	17.3	13.2	14.9	14.1	20.1	18.1	20.4	17.5	16.6	13.6	26	26	18.6	19.6	17.7	13.5	24	26	30
11	54	3	926	2	2.75	2	1	9	35	5	5	1.65	2	9	1	0.33	2	1	2	0	21	22.6	25	22.6	18.4	18.9	19.7	15.7	18.9	21.1	17.3	13.2	14.9	14.1	20.1	18.1	20.4	17.5	16.6	13.6	26	26	18.6	19.6	17.7	13.5	24	26	30
11	55	3	927	4	3.5	2	1	9	35	5	5	1.65	2	9	1	0.33	2	1	2	0	21	22.6	25	22.6	18.4	18.9	19.7	15.7	18.9	21.1	17.3	13.2	14.9	14.1	20.1	18.1	20.4	17.5	16.6	13.6	26	26	18.6	19.6	17.7	13.5	24	26	30
11	56	3	928	4	3.25	2	1	9	35	5	5	1.65	2	9	1	0.33	2	1	2	0	21	22.6	25	22.6	18.4	18.9	19.7	15.7	18.9	21.1	17.3	13.2	14.9	14.1	20.1	18.1	20.4	17.5	16.6	13.6	26	26	18.6	19.6	17.7	13.5	24	26	30
11	57	3	929	3	3.5	2	0	8	35	5	5	1.65	2	9	1	0.33	2	1	2	0	21	22.6	25	22.6	18.4	18.9	19.7	15.7	18.9	21.1	17.3	13.2	14.9	14.1	20.1	18.1	20.4	17.5	16.6	13.6	26	26	18.6	19.6	17.7	13.5	24	26	30
11	58	3	930	2	3.25	2	1	8	35	5	5	1.65	2	9	1	0.33	2	1	2	0	21	22.6	25	22.6	18.4	18.9	19.7	15.7	18.9	21.1	17.3	13.2	14.9	14.1	20.1	18.1	20.4	17.5	16.6	13.6	26	26	18.6	19.6	17.7	13.5	24	26	30
11	59	3	931	4	3.5	2	1	8	35	5	5	1.65	2	9	1	0.33	2	1	2	0	21	22.6	25	22.6	18.4	18.9	19.7	15.7	18.9	21.1	17.3	13.2	14.9	14.1	20.1	18.1	20.4	17.5	16.6	13.6	26	26	18.6	19.6	17.7	13.5	24	26	30
11	60	3	932	1	2.75	2	1	8	35	5	5	1.65	2	9	1	0.33	2	1	2	0	21	22.6	25	22.6	18.4	18.9	19.7	15.7	18.9	21.1	17.3	13.2	14.9	14.1	20.1	18.1	20.4	17.5	16.6	13.6	26	26	18.6	19.6	17.7	13.5	24	26	30
11	61	3	933	5	2.75	2	1	8	35	5	5	1.65	2	9	1	0.33	2	1	2	0	21	22.6	25	22.6	18.4	18.9	19.7	15.7	18.9	21.1	17.3	13.2	14.9	14.1	20.1	18.1	20.4	17.5	16.6	13.6	26	26	18.6	19.6	17.7	13.5	24	26	30
11	62	3	934	1	4	3	0	8	35	5	5	1.65	2	9	1	0.33	2	1	2	0	21	22.6	25	22.6	18.4	18.9	19.7	15.7	18.9	21.1	17.3	13.2	14.9	14.1	20.1	18.1	20.4	17.5	16.6	13.6	26	26	18.6	19.6	17.7	13.5	24	26	30
11	63	3	935	4	3.5	2	0	8	35	5	5	1.65	2	9	1	0.33	2	1	2	0	21	22.6	25	22.6	18.4	18.9	19.7	15.7	18.9	21.1	17.3	13.2	14.9	14.1	20.1	18.1	20.4	17.5	16.6	13.6	26	26	18.6	19.6	17.7	13.5	24	26	30
11	64	3	936	2	3.75	3	0	8	35	5	5	1.65	2	9	1	0.33	2	1	2	0	21	22.6	25	22.6	18.4	18.9	19.7	15.7	18.9	21.1	17.3	13.2	14.9	14.1	20.1	18.1	20.4	17.5	16.6	13.6	26	26	18.6	19.6	17.7	13.5	24	26	30
11	65	3	937	4	3.5	2	1	8	35	5	5	1.65	2	9	1	0.33	2	1	2	0	21	22.6	25	22.6	18.4	18.9	19.7	15.7	18.9	21.1	17.3	13.2	14.9	14.1	20.1	18.1	20.4	17.5	16.6	13.6	26	26	18.6	19.6	17.7	13.5	24	26	30
11	66	3	938	2	3.25	2	1	8	35	5	5	1.65	2	9	1	0.33	2	1	2	0	21	22.6	25	22.6	18.4	18.9	19.7	15.7	18.9	21.1	17.3	13.2	14.9	14.1	20.1	18.1	20.4	17.5	16.6	13.6	26	26	18.6	19.6	17.7	13.5	24	26	30
11	67	3	939	2	3	2	0	8	35	5	5	1.65	2	9	1	0.33	2	1	2	0	21	22.6	25	22.6	18.4	18.9	19.7	15.7	18.9	21.1	17.3	13.2	14.9	14.1	20.1	18.1	20.4	17.5	16.6	13.6	26	26	18.6	19.6	17.7	13.5	24	26	30
11	68	3	940	2	3.25	2	1	8	35	5	5	1.65	2	9	1	0.33	2	1	2	0	21	22.6	25	22.6	18.4	18.9	19.7	15.7	18.9	21.1	17.3	13.2	14.9	14.1	20.1	18.1	20.4	17.5	16.6	13.6	26	26	18.6	19.6	17.7	13.5	24	26	30
11	69	3	941	1	2.5	2	1	8	35	5	5	1.65	2	9	1	0.33	2	1	2	0	21	22.6	25	22.6	18.4	18.9	19.7	15.7	18.9	21.1	17.3	13.2	14.9	14.1	20.1	18.1	20.4	17.5	16.6	13.6	26	26	18.6	19.6	17.7	13.5	24	26	30
11	70	3	942	3	3.5	2	0	8	35	5	5	1.65	2	9	1	0.33	2	1	2	0	21	22.6	25	22.6	18.4	18.9	19.7	15.7	18.9	21.1	17.3	13.2	14.9	14.1	20.1	18.1	20.4	17.5	16.6	13.6	26	26	18.6	19.6	17.7	13.5	24	26	30
11	71	3	943	2	3.25	2	1	8	35	5	5	1.65	2	9	1	0.33	2	1	2	0	21	22.6	25	22.6	18.4	18.9	19.7	15.7	18.9	21.1	17.3	13.2	14.9	14.1	20.1	18.1	20.4	17.5	16.6	13.6	26	26	18.6	19.6	17.7	13.5	24	26	30
11	72	3	944	1	3.5	2	1	8	35	5	5	1.65	2	9	1	0.33	2	1	2	0	21	22.6	25	22.6	18.4	18.9	19.7	15.7	18.9	21.1	17.3	13.2	14.9	14.1	20.1	18.1	20.4	17.5	16.6	13.6	26	26	18.6	19.6	17.7	13.5	24	26	30
11	73	3	945	4	3.5	2	0	8	35	5	5	1.65	2	9	1	0.33	2	1	2	0	21	22.6	25	22.6	18.4	18.9	19.7	15.7	18.9	21.1	17.3	13.2	14.9	14.1	20.1	18.1	20.4	17.5	16.6	13.6	26	26	18.6	19.6	17.7	13.5	24	26	30
11	74	3	946	2	3.5	2	0	8	35	5	5	1.65	2	9	1	0.33	2	1	2	0	21	22.6	25	22.6	18.4	18.9	19.7	15.7	18.9	21.1	17.3	13.2	14.9	14.1	20.1	18.1	20.4	17.5	16.6	13.6	26	26	18.6	19.6	17.7	13.5	24	26	30
11	75	4	947	5	3.5	2	0	8	35	5	5	1.65	2	9	1	0.33	2	1	2	0	21	22.6	25	22.6	18.4	18.9	19.7	15.7	18.9	21.1	17.3	13.2	14.9	14.1	20.1	18.1	20.4	17.5	16.6	13.6	26	26	18.6	19.6	17.7	13.5	24	26	30
11	76	4	948	4	3.5	2	0	8	35	5	5	1.65	2	9	1	0.33	2	1	2	0	21	22.6	25	22.6	18.4	18.9	19.7	15.7	18.9	21.1	17.3	13.2	14.9	14.1	20.1	18.1	20.4	17.5	16.6	13.6	26	26	18.6	19.6	17.7	13.5	24	26	30
11	77	4	949	2	3.5	2	1	8	35	5	5	1.65	2	9	1	0.33	2	1	2	0	21	22.6	25	22.6	18.4	18.9	19.7	15.7	18.9	21.1	17.3	13.2	14.9	14.1	20.1	18.1	20.4	17.5	16.6	13.6	26	26	18.6	19.6	17.7	13.5	24	26	30
11	78	4	950	4	3.25	2	0	8	35	5	5	1.65	2	9	1	0.33	2	1	2	0	21	22.6	25	22.6	18.4	18.9	19.7	15.7	18.9	21.1	17.3	13.2	14.9	14.1	20.1	18.1	20.4	17.5	16.6	13.6	26	26	18.6	19.6	17.7	13.5	24	26	30
11	79	4	951	5	3	2	1	8	35	5	5	1.65	2	9	1	0.33	2	1	2	0	21	22.6	25	22.6	18.4	18.9	19.7	15.7	18.9	21.1	17.3	13.2	14.9	14.1	20.1	18.1	20.4	17.5	16.6	13.6	26	26	18.6	19.6	17.7	13.5	24	26	30
11	80	4	952	1	3.75	3	1	8	35	5	5	1.65	2	9	1	0.33	2	1	2	0	21	22.6	25	22.6	18.4	18.9	19.7	15.7	18.9	21.1	17.3	13.2	14.9	14.1	20.1	18.1	20.4	17.5	16.6	13.6	26	26	18.6	19.6	17.7	13.5	24	26	30
11	81	4	953	2	3.75	3	0	8	35	5	5	1.65	2	9	1	0.33	2	1	2	0	21	22.6	25	22.6	18.4	18.9	19.7	15.7	18.9	21.1	17.3	13.2	14.9	14.1	20.1	18.1	20.4	17.5	16.6	13.6	26	26	18.6	19.6	17.7	13.5	24	26	30
11	82	4	954	1	3	2	1	8	35	5	5	1.65	2	9	1	0.33	2	1	2	0	21	22.6	25	22.6	18.4	18.9	19.7	15.7	18.9	21.1	17.3	13.2	14.9	14.1	20.1	18.1	20.4	17.5	16.6	13.6	26	26	18.6	19.6	17.7	13.5	24	26	30
11	83	4	955	3	3.75	3	1	8	35	5	5	1.65	2	9	1	0.33	2	1	2	0	21	22.6	25	22.6	18.4	18.9	19.7	15.7	18.9	21.1	17.3	13.2	14.9	14.1	20.1	18.1	20.4	17.5	16.6	13.6	26	26	18.6	19.6	17.7	13.5	24	26	30
11	84	4	956	3	3.5	2	0	8	35	5	5	1.65	2	9	1	0.33	2	1	2	0	21	22.6	25	22.6	18.4	18.9	19.7	15.7	18.9	21.1	17.3	13.2	14.9	14.1	20.1	18.1	20.4	17.5	16.6	13.6	26	26	18.6	19.6	17.7	13.5	24	26	30
11	85	4	957	1	3.5	2	1	11	35	5	5	1.65	2	9	1	0.33	2	1	2	0	21	22.6	25	22.6	18.4	18.9	19.7	15.7	18.9	21.1	17.3	13.2	14.9	14.1	20.1	18.1	20.4	17.5	16.6	13.6	26	26	18.6	19.6	17.7	13.5	24	26	30
11	86	4	958	5	2.25	2	0	11	35	5	5	1.65	2	9	1	0.33	2	1	2	0	21	22.6	25	22.6	18.4	18.9	19.7	15.7	18.9	21.1	17.3	13.2	14.9	14.1	20.1	18.1	20.4	17.5	16.6	13.6	26	26	18.6	19.6	17.7	13.5	24	26	30
11	87	4	959	3	3.5	2	1	11	35	5	5	1.65	2	9	1	0.33	2	1	2	0	21	22.6	25	22.6	18.4	18.9	19.7	15.7	18.9	21.1	17.3	13.2	14.9	14.1	20.1	18.1	20.4	17.5	16.6	13.6	26	26	18.6	19.6	17.7	13.5	24	26	30
11	88	4	960	2	3.5	2	0	11	35	5	5	1.65	2	9	1	0.33	2	1	2	0	21	22.6	25	22.6	18.4	18.9	19.7	15.7	18.9	21.1	17.3	13.2	14.9	14.1	20.1	18.1	20.4	17.5	16.6	13.6	26	26	18.6	19.6	17.7	13.5	24	26	30
11	89	4	961	3	2.5	2	0	11	35	5	5	1.65	2	9	1	0.33	2	1	2	0	21	22.6	25	22.6	18.4	18.9	19.7	15.7	18.9	21.1	17.3	13.2	14.9	14.1	20.1	18.1	20.4	17.5	16.6	13.6	26	26	18.6	19.6	17.7	13.5	24	26	30
11	90	4	962	2	4	3	0	11	35	5	5	1.65	2	9	1	0.33	2	1	2	0	21	22.6	25	22.6	18.4	18.9	19.7	15.7	18.9	21.1	17.3	13.2	14.9	14.1	20.1	18.1	20.4	17.5	16.6	13.6	26	26	18.6	19.6	17.7	13.5	24	26	30
11	91	4	963	5	3.5	2	0	11	35	5	5	1.65	2	9	1	0.33	2	1	2	0	21	22.6	25	22.6	18.4	18.9	19.7	15.7	18.9	21.1	17.3	13.2	14.9	14.1	20.1	18.1	20.4	17.5	16.6	13.6	26	26	18.6	19.6	17.7	13.5	24	26	30
11	92	4	964	2	2.75	2	1	11	35	5	5	1.65	2	9	1	0.33	2	1	2	0	21	22.6	25	22.6	18.4	18.9	19.7	15.7	18.9	21.1	17.3	13.2	14.9	14.1	20.1	18.1	20.4	17.5	16.6	13.6	26	26	18.6	19.6	17.7	13.5	24	26	30
11	93	4	965	2	3.25	2	0	11	35	5	5	1.65	2	9	1	0.33	2	1	2	0	21	22.6	25	22.6	18.4	18.9	19.7	15.7	18.9	21.1	17.3	13.2	14.9	14.1	20.1	18.1	20.4	17.5	16.6	13.6	26	26	18.6	19.6	17.7	13.5	24	26	30
11	94	4	966	5	2.5	2	1	11	35	5	5	1.65	2	9	1	0.33	2	1	2	0	21	22.6	25	22.6	18.4	18.9	19.7	15.7	18.9	21.1	17.3	13.2	14.9	14.1	20.1	18.1	20.4	17.5	16.6	13.6	26	26	18.6	19.6	17.7	13.5	24	26	30
11	95	4	967	2	3	2	0	11	35	5	5	1.65	2	9	1	0.33	2	1	2	0	21	22.6	25	22.6	18.4	18.9	19.7	15.7	18.9	21.1	17.3	13.2	14.9	14.1	20.1	18.1	20.4	17.5	16.6	13.6	26	26	18.6	19.6	17.7	13.5	24	26	30
11	96	4	968	3	3.75	3	0	11	35	5	5	1.65	2	9	1	0.33	2	1	2	0	21	22.6	25	22.6	18.4	18.9	19.7	15.7	18.9	21.1	17.3	13.2	14.9	14.1	20.1	18.1	20.4	17.5	16.6	13.6	26	26	18.6	19.6	17.7	13.5	24	26	30
11	97	4	969	3	4	3	0	11	35	5	5	1.65	2	9	1	0.33	2	1	2	0	21	22.6	25	22.6	18.4	18.9	19.7	15.7	18.9	21.1	17.3	13.2	14.9	14.1	20.1	18.1	20.4	17.5	16.6	13.6	26	26	18.6	19.6	17.7	13.5	24	26	30
11	98	4	970	3	3.5	2	1	11	35	5	5	1.65	2	9	1	0.33	2	1	2	0	21	22.6	25	22.6	18.4	18.9	19.7	15.7	18.9	21.1	17.3	13.2	14.9	14.1	20.1	18.1	20.4	17.5	16.6	13.6	26	26	18.6	19.6	17.7	13.5	24	26	30
12	1	1	971	4	2.5	2	1	13	35	4	5	1.4	1	9	1	0.33	2	1	2	0	22.4	22.3	16.3	19.2	16.3	19.7	18.4	18.9	17.3	14.9	14.9	12.3	14.1	12.3	23	19.1	17.5	13.6	18	12.9	27.8	18	20.2	19.5	13.6	12.6	26	26	17
12	2	1	972	3	3.5	2	1	13	35	4	5	1.4	1	9	1	0.33	2	1	2	0	22.4	22.3	16.3	19.2	16.3	19.7	18.4	18.9	17.3	14.9	14.9	12.3	14.1	12.3	23	19.1	17.5	13.6	18	12.9	27.8	18	20.2	19.5	13.6	12.6	26	26	17
12	3	1	973	3	3.5	2	1	13	35	4	5	1.4	1	9	1	0.33	2	1	2	0	22.4	22.3	16.3	19.2	16.3	19.7	18.4	18.9	17.3	14.9	14.9	12.3	14.1	12.3	23	19.1	17.5	13.6	18	12.9	27.8	18	20.2	19.5	13.6	12.6	26	26	17
12	4	1	974	3	3.25	2	1	13	35	4	5	1.4	1	9	1	0.33	2	1	2	0	22.4	22.3	16.3	19.2	16.3	19.7	18.4	18.9	17.3	14.9	14.9	12.3	14.1	12.3	23	19.1	17.5	13.6	18	12.9	27.8	18	20.2	19.5	13.6	12.6	26	26	17
12	5	1	975	4	3.5	2	1	13	35	4	5	1.4	1	9	1	0.33	2	1	2	0	22.4	22.3	16.3	19.2	16.3	19.7	18.4	18.9	17.3	14.9	14.9	12.3	14.1	12.3	23	19.1	17.5	13.6	18	12.9	27.8	18	20.2	19.5	13.6	12.6	26	26	17
12	6	1	976	2	3.5	2	0	13	35	4	5	1.4	1	9	1	0.33	2	1	2	0	22.4	22.3	16.3	19.2	16.3	19.7	18.4	18.9	17.3	14.9	14.9	12.3	14.1	12.3	23	19.1	17.5	13.6	18	12.9	27.8	18	20.2	19.5	13.6	12.6	26	26	17
12	7	1	977	2	3	2	0	13	35	4	5	1.4	1	9	1	0.33	2	1	2	0	22.4	22.3	16.3	19.2	16.3	19.7	18.4	18.9	17.3	14.9	14.9	12.3	14.1	12.3	23	19.1	17.5	13.6	18	12.9	27.8	18	20.2	19.5	13.6	12.6	26	26	17
12	8	1	978	5	3.5	2	0	13	35	4	5	1.4	1	9	1	0.33	2	1	2	0	22.4	22.3	16.3	19.2	16.3	19.7	18.4	18.9	17.3	14.9	14.9	12.3	14.1	12.3	23	19.1	17.5	13.6	18	12.9	27.8	18	20.2	19.5	13.6	12.6	26	26	17
12	9	1	979	5	3.75	3	0	13	35	4	5	1.4	1	9	1	0.33	2	1	2	0	22.4	22.3	16.3	19.2	16.3	19.7	18.4	18.9	17.3	14.9	14.9	12.3	14.1	12.3	23	19.1	17.5	13.6	18	12.9	27.8	18	20.2	19.5	13.6	12.6	26	26	17
12	10	1	980	1	2.5	2	1	13	35	4	5	1.4	1	9	1	0.33	2	1	2	0	22.4	22.3	16.3	19.2	16.3	19.7	18.4	18.9	17.3	14.9	14.9	12.3	14.1	12.3	23	19.1	17.5	13.6	18	12.9	27.8	18	20.2	19.5	13.6	12.6	26	26	17
12	11	1	981	1	2.75	2	1	13	35	4	5	1.4	1	9	1	0.33	2	1	2	0	22.4	22.3	16.3	19.2	16.3	19.7	18.4	18.9	17.3	14.9	14.9	12.3	14.1	12.3	23	19.1	17.5	13.6	18	12.9	27.8	18	20.2	19.5	13.6	12.6	26	26	17
12	12	1	982	1	3.5	2	0	13	35	4	5	1.4	1	9	1	0.33	2	1	2	0	22.4	22.3	16.3	19.2	16.3	19.7	18.4	18.9	17.3	14.9	14.9	12.3	14.1	12.3	23	19.1	17.5	13.6	18	12.9	27.8	18	20.2	19.5	13.6	12.6	26	26	17
12	13	1	983	2	3.75	3	0	13	35	4	5	1.4	1	9	1	0.33	2	1	2	0	22.4	22.3	16.3	19.2	16.3	19.7	18.4	18.9	17.3	14.9	14.9	12.3	14.1	12.3	23	19.1	17.5	13.6	18	12.9	27.8	18	20.2	19.5	13.6	12.6	26	26	17
12	14	1	984	1	3.5	2	1	13	35	4	5	1.4	1	9	1	0.33	2	1	2	0	22.4	22.3	16.3	19.2	16.3	19.7	18.4	18.9	17.3	14.9	14.9	12.3	14.1	12.3	23	19.1	17.5	13.6	18	12.9	27.8	18	20.2	19.5	13.6	12.6	26	26	17
12	15	1	985	3	4	3	0	13	35	4	5	1.4	1	9	1	0.33	2	1	2	0	22.4	22.3	16.3	19.2	16.3	19.7	18.4	18.9	17.3	14.9	14.9	12.3	14.1	12.3	23	19.1	17.5	13.6	18	12.9	27.8	18	20.2	19.5	13.6	12.6	26	26	17
12	16	1	986	1	3	2	0	13	35	4	5	1.4	1	9	1	0.33	2	1	2	0	22.4	22.3	16.3	19.2	16.3	19.7	18.4	18.9	17.3	14.9	14.9	12.3	14.1	12.3	23	19.1	17.5	13.6	18	12.9	27.8	18	20.2	19.5	13.6	12.6	26	26	17
12	17	1	987	3	3.5	2	0	13	35	4	5	1.4	1	9	1	0.33	2	1	2	0	22.4	22.3	16.3	19.2	16.3	19.7	18.4	18.9	17.3	14.9	14.9	12.3	14.1	12.3	23	19.1	17.5	13.6	18	12.9	27.8	18	20.2	19.5	13.6	12.6	26	26	17
12	18	1	988	3	3.25	2	1	13	35	4	5	1.4	1	9	1	0.33	2	1	2	0	22.4	22.3	16.3	19.2	16.3	19.7	18.4	18.9	17.3	14.9	14.9	12.3	14.1	12.3	23	19.1	17.5	13.6	18	12.9	27.8	18	20.2	19.5	13.6	12.6	26	26	17
12	19	1	989	2	3	2	0	13	35	4	5	1.4	1	9	1	0.33	2	1	2	0	22.4	22.3	16.3	19.2	16.3	19.7	18.4	18.9	17.3	14.9	14.9	12.3	14.1	12.3	23	19.1	17.5	13.6	18	12.9	27.8	18	20.2	19.5	13.6	12.6	26	26	17
12	20	1	990	1	3.5	2	0	13	35	4	5	1.4	1	9	1	0.33	2	1	2	0	22.4	22.3	16.3	19.2	16.3	19.7	18.4	18.9	17.3	14.9	14.9	12.3	14.1	12.3	23	19.1	17.5	13.6	18	12.9	27.8	18	20.2	19.5	13.6	12.6	26	26	17
12	21	1	991	1	3	2	1	13	35	4	5	1.4	1	9	1	0.33	2	1	2	0	22.4	22.3	16.3	19.2	16.3	19.7	18.4	18.9	17.3	14.9	14.9	12.3	14.1	12.3	23	19.1	17.5	13.6	18	12.9	27.8	18	20.2	19.5	13.6	12.6	26	26	17
12	22	1	992	2	3.5	2	1	13	35	4	5	1.4	1	9	1	0.33	2	1	2	0	22.4	22.3	16.3	19.2	16.3	19.7	18.4	18.9	17.3	14.9	14.9	12.3	14.1	12.3	23	19.1	17.5	13.6	18	12.9	27.8	18	20.2	19.5	13.6	12.6	26	26	17
12	23	1	993	1	3.5	2	1	7	35	4	5	1.4	1	9	1	0.33	2	1	2	0	22.4	22.3	16.3	19.2	16.3	19.7	18.4	18.9	17.3	14.9	14.9	12.3	14.1	12.3	23	19.1	17.5	13.6	18	12.9	27.8	18	20.2	19.5	13.6	12.6	26	26	17
12	24	1	994	3	2.75	2	1	7	35	4	5	1.4	1	9	1	0.33	2	1	2	0	22.4	22.3	16.3	19.2	16.3	19.7	18.4	18.9	17.3	14.9	14.9	12.3	14.1	12.3	23	19.1	17.5	13.6	18	12.9	27.8	18	20.2	19.5	13.6	12.6	26	26	17
12	25	1	995	3	3.5	2	0	7	35	4	5	1.4	1	9	1	0.33	2	1	2	0	22.4	22.3	16.3	19.2	16.3	19.7	18.4	18.9	17.3	14.9	14.9	12.3	14.1	12.3	23	19.1	17.5	13.6	18	12.9	27.8	18	20.2	19.5	13.6	12.6	26	26	17
12	26	2	996	1	3.5	2	1	7	35	4	5	1.4	1	9	1	0.33	2	1	2	0	22.4	22.3	16.3	19.2	16.3	19.7	18.4	18.9	17.3	14.9	14.9	12.3	14.1	12.3	23	19.1	17.5	13.6	18	12.9	27.8	18	20.2	19.5	13.6	12.6	26	26	17
12	27	2	997	3	2.75	2	1	7	35	4	5	1.4	1	9	1	0.33	2	1	2	0	22.4	22.3	16.3	19.2	16.3	19.7	18.4	18.9	17.3	14.9	14.9	12.3	14.1	12.3	23	19.1	17.5	13.6	18	12.9	27.8	18	20.2	19.5	13.6	12.6	26	26	17
12	28	2	998	1	3.25	2	1	7	35	4	5	1.4	1	9	1	0.33	2	1	2	0	22.4	22.3	16.3	19.2	16.3	19.7	18.4	18.9	17.3	14.9	14.9	12.3	14.1	12.3	23	19.1	17.5	13.6	18	12.9	27.8	18	20.2	19.5	13.6	12.6	26	26	17
12	29	2	999	3	3.5	2	0	7	35	4	5	1.4	1	9	1	0.33	2	1	2	0	22.4	22.3	16.3	19.2	16.3	19.7	18.4	18.9	17.3	14.9	14.9	12.3	14.1	12.3	23	19.1	17.5	13.6	18	12.9	27.8	18	20.2	19.5	13.6	12.6	26	26	17
12	30	2	1000	5	3.5	2	0	7	35	4	5	1.4	1	9	1	0.33	2	1	2	0	22.4	22.3	16.3	19.2	16.3	19.7	18.4	18.9	17.3	14.9	14.9	12.3	14.1	12.3	23	19.1	17.5	13.6	18	12.9	27.8	18	20.2	19.5	13.6	12.6	26	26	17
12	31	2	1001	1	3.25	2	1	7	35	4	5	1.4	1	9	1	0.33	2	1	2	0	22.4	22.3	16.3	19.2	16.3	19.7	18.4	18.9	17.3	14.9	14.9	12.3	14.1	12.3	23	19.1	17.5	13.6	18	12.9	27.8	18	20.2	19.5	13.6	12.6	26	26	17
12	32	2	1002	2	3	2	1	7	35	4	5	1.4	1	9	1	0.33	2	1	2	0	22.4	22.3	16.3	19.2	16.3	19.7	18.4	18.9	17.3	14.9	14.9	12.3	14.1	12.3	23	19.1	17.5	13.6	18	12.9	27.8	18	20.2	19.5	13.6	12.6	26	26	17
12	33	2	1003	1	3.75	3	0	7	35	4	5	1.4	1	9	1	0.33	2	1	2	0	22.4	22.3	16.3	19.2	16.3	19.7	18.4	18.9	17.3	14.9	14.9	12.3	14.1	12.3	23	19.1	17.5	13.6	18	12.9	27.8	18	20.2	19.5	13.6	12.6	26	26	17
12	34	2	1004	2	2	1	0	7	35	4	5	1.4	1	9	1	0.33	2	1	2	0	22.4	22.3	16.3	19.2	16.3	19.7	18.4	18.9	17.3	14.9	14.9	12.3	14.1	12.3	23	19.1	17.5	13.6	18	12.9	27.8	18	20.2	19.5	13.6	12.6	26	26	17
12	35	2	1005	2	4	3	0	7	35	4	5	1.4	1	9	1	0.33	2	1	2	0	22.4	22.3	16.3	19.2	16.3	19.7	18.4	18.9	17.3	14.9	14.9	12.3	14.1	12.3	23	19.1	17.5	13.6	18	12.9	27.8	18	20.2	19.5	13.6	12.6	26	26	17
12	36	2	1006	4	3.75	3	0	7	35	4	5	1.4	1	9	1	0.33	2	1	2	0	22.4	22.3	16.3	19.2	16.3	19.7	18.4	18.9	17.3	14.9	14.9	12.3	14.1	12.3	23	19.1	17.5	13.6	18	12.9	27.8	18	20.2	19.5	13.6	12.6	26	26	17
12	37	2	1007	2	3	2	0	7	35	4	5	1.4	1	9	1	0.33	2	1	2	0	22.4	22.3	16.3	19.2	16.3	19.7	18.4	18.9	17.3	14.9	14.9	12.3	14.1	12.3	23	19.1	17.5	13.6	18	12.9	27.8	18	20.2	19.5	13.6	12.6	26	26	17
12	38	2	1008	1	3.5	2	1	7	35	4	5	1.4	1	9	1	0.33	2	1	2	0	22.4	22.3	16.3	19.2	16.3	19.7	18.4	18.9	17.3	14.9	14.9	12.3	14.1	12.3	23	19.1	17.5	13.6	18	12.9	27.8	18	20.2	19.5	13.6	12.6	26	26	17
12	39	2	1009	2	2.5	2	1	7	35	4	5	1.4	1	9	1	0.33	2	1	2	0	22.4	22.3	16.3	19.2	16.3	19.7	18.4	18.9	17.3	14.9	14.9	12.3	14.1	12.3	23	19.1	17.5	13.6	18	12.9	27.8	18	20.2	19.5	13.6	12.6	26	26	17
12	40	2	1010	1	3.5	2	0	7	35	4	5	1.4	1	9	1	0.33	2	1	2	0	22.4	22.3	16.3	19.2	16.3	19.7	18.4	18.9	17.3	14.9	14.9	12.3	14.1	12.3	23	19.1	17.5	13.6	18	12.9	27.8	18	20.2	19.5	13.6	12.6	26	26	17
12	41	2	1011	3	4	3	0	7	35	4	5	1.4	1	9	1	0.33	2	1	2	0	22.4	22.3	16.3	19.2	16.3	19.7	18.4	18.9	17.3	14.9	14.9	12.3	14.1	12.3	23	19.1	17.5	13.6	18	12.9	27.8	18	20.2	19.5	13.6	12.6	26	26	17
12	42	2	1012	1	3.5	2	0	7	35	4	5	1.4	1	9	1	0.33	2	1	2	0	22.4	22.3	16.3	19.2	16.3	19.7	18.4	18.9	17.3	14.9	14.9	12.3	14.1	12.3	23	19.1	17.5	13.6	18	12.9	27.8	18	20.2	19.5	13.6	12.6	26	26	17
12	43	2	1013	3	3	2	1	7	35	4	5	1.4	1	9	1	0.33	2	1	2	0	22.4	22.3	16.3	19.2	16.3	19.7	18.4	18.9	17.3	14.9	14.9	12.3	14.1	12.3	23	19.1	17.5	13.6	18	12.9	27.8	18	20.2	19.5	13.6	12.6	26	26	17
12	44	2	1014	1	3.5	2	1	7	35	4	5	1.4	1	9	1	0.33	2	1	2	0	22.4	22.3	16.3	19.2	16.3	19.7	18.4	18.9	17.3	14.9	14.9	12.3	14.1	12.3	23	19.1	17.5	13.6	18	12.9	27.8	18	20.2	19.5	13.6	12.6	26	26	17
12	45	2	1015	4	3	2	1	7	35	4	5	1.4	1	9	1	0.33	2	1	2	0	22.4	22.3	16.3	19.2	16.3	19.7	18.4	18.9	17.3	14.9	14.9	12.3	14.1	12.3	23	19.1	17.5	13.6	18	12.9	27.8	18	20.2	19.5	13.6	12.6	26	26	17
12	46	2	1016	3	3.5	2	1	7	35	4	5	1.4	1	9	1	0.33	2	1	2	0	22.4	22.3	16.3	19.2	16.3	19.7	18.4	18.9	17.3	14.9	14.9	12.3	14.1	12.3	23	19.1	17.5	13.6	18	12.9	27.8	18	20.2	19.5	13.6	12.6	26	26	17
12	47	2	1017	4	2.75	2	1	7	35	4	5	1.4	1	9	1	0.33	2	1	2	0	22.4	22.3	16.3	19.2	16.3	19.7	18.4	18.9	17.3	14.9	14.9	12.3	14.1	12.3	23	19.1	17.5	13.6	18	12.9	27.8	18	20.2	19.5	13.6	12.6	26	26	17
12	48	2	1018	2	3.25	2	1	7	35	4	5	1.4	1	9	1	0.33	2	1	2	0	22.4	22.3	16.3	19.2	16.3	19.7	18.4	18.9	17.3	14.9	14.9	12.3	14.1	12.3	23	19.1	17.5	13.6	18	12.9	27.8	18	20.2	19.5	13.6	12.6	26	26	17
12	49	2	1019	3	3.75	3	0	7	35	4	5	1.4	1	9	1	0.33	2	1	2	0	22.4	22.3	16.3	19.2	16.3	19.7	18.4	18.9	17.3	14.9	14.9	12.3	14.1	12.3	23	19.1	17.5	13.6	18	12.9	27.8	18	20.2	19.5	13.6	12.6	26	26	17
12	50	2	1020	3	3.5	2	1	7	35	4	5	1.4	1	9	1	0.33	2	1	2	0	22.4	22.3	16.3	19.2	16.3	19.7	18.4	18.9	17.3	14.9	14.9	12.3	14.1	12.3	23	19.1	17.5	13.6	18	12.9	27.8	18	20.2	19.5	13.6	12.6	26	26	17
12	51	3	1021	3	3.25	2	1	7	35	4	5	1.4	1	9	1	0.33	2	1	2	0	22.4	22.3	16.3	19.2	16.3	19.7	18.4	18.9	17.3	14.9	14.9	12.3	14.1	12.3	23	19.1	17.5	13.6	18	12.9	27.8	18	20.2	19.5	13.6	12.6	26	26	17
12	52	3	1022	3	3	2	1	7	35	4	5	1.4	1	9	1	0.33	2	1	2	0	22.4	22.3	16.3	19.2	16.3	19.7	18.4	18.9	17.3	14.9	14.9	12.3	14.1	12.3	23	19.1	17.5	13.6	18	12.9	27.8	18	20.2	19.5	13.6	12.6	26	26	17
12	53	3	1023	5	3.5	2	0	6	35	4	5	1.4	1	9	1	0.33	2	1	2	0	22.4	22.3	16.3	19.2	16.3	19.7	18.4	18.9	17.3	14.9	14.9	12.3	14.1	12.3	23	19.1	17.5	13.6	18	12.9	27.8	18	20.2	19.5	13.6	12.6	26	26	17
12	54	3	1024	5	3.75	3	1	6	35	4	5	1.4	1	9	1	0.33	2	1	2	0	22.4	22.3	16.3	19.2	16.3	19.7	18.4	18.9	17.3	14.9	14.9	12.3	14.1	12.3	23	19.1	17.5	13.6	18	12.9	27.8	18	20.2	19.5	13.6	12.6	26	26	17
12	55	3	1025	3	2.75	2	1	6	35	4	5	1.4	1	9	1	0.33	2	1	2	0	22.4	22.3	16.3	19.2	16.3	19.7	18.4	18.9	17.3	14.9	14.9	12.3	14.1	12.3	23	19.1	17.5	13.6	18	12.9	27.8	18	20.2	19.5	13.6	12.6	26	26	17
12	56	3	1026	5	3	2	1	6	35	4	5	1.4	1	9	1	0.33	2	1	2	0	22.4	22.3	16.3	19.2	16.3	19.7	18.4	18.9	17.3	14.9	14.9	12.3	14.1	12.3	23	19.1	17.5	13.6	18	12.9	27.8	18	20.2	19.5	13.6	12.6	26	26	17
12	57	3	1027	1	3.75	3	0	6	35	4	5	1.4	1	9	1	0.33	2	1	2	0	22.4	22.3	16.3	19.2	16.3	19.7	18.4	18.9	17.3	14.9	14.9	12.3	14.1	12.3	23	19.1	17.5	13.6	18	12.9	27.8	18	20.2	19.5	13.6	12.6	26	26	17
12	58	3	1028	2	3.75	3	1	6	35	4	5	1.4	1	9	1	0.33	2	1	2	0	22.4	22.3	16.3	19.2	16.3	19.7	18.4	18.9	17.3	14.9	14.9	12.3	14.1	12.3	23	19.1	17.5	13.6	18	12.9	27.8	18	20.2	19.5	13.6	12.6	26	26	17
12	59	3	1029	3	3	2	1	6	35	4	5	1.4	1	9	1	0.33	2	1	2	0	22.4	22.3	16.3	19.2	16.3	19.7	18.4	18.9	17.3	14.9	14.9	12.3	14.1	12.3	23	19.1	17.5	13.6	18	12.9	27.8	18	20.2	19.5	13.6	12.6	26	26	17
12	60	3	1030	3	3.5	2	0	6	35	4	5	1.4	1	9	1	0.33	2	1	2	0	22.4	22.3	16.3	19.2	16.3	19.7	18.4	18.9	17.3	14.9	14.9	12.3	14.1	12.3	23	19.1	17.5	13.6	18	12.9	27.8	18	20.2	19.5	13.6	12.6	26	26	17
12	61	3	1031	2	3.5	2	1	6	35	4	5	1.4	1	9	1	0.33	2	1	2	0	22.4	22.3	16.3	19.2	16.3	19.7	18.4	18.9	17.3	14.9	14.9	12.3	14.1	12.3	23	19.1	17.5	13.6	18	12.9	27.8	18	20.2	19.5	13.6	12.6	26	26	17
12	62	3	1032	4	3	2	0	6	35	4	5	1.4	1	9	1	0.33	2	1	2	0	22.4	22.3	16.3	19.2	16.3	19.7	18.4	18.9	17.3	14.9	14.9	12.3	14.1	12.3	23	19.1	17.5	13.6	18	12.9	27.8	18	20.2	19.5	13.6	12.6	26	26	17
12	63	3	1033	5	2.5	2	1	6	35	4	5	1.4	1	9	1	0.33	2	1	2	0	22.4	22.3	16.3	19.2	16.3	19.7	18.4	18.9	17.3	14.9	14.9	12.3	14.1	12.3	23	19.1	17.5	13.6	18	12.9	27.8	18	20.2	19.5	13.6	12.6	26	26	17
12	64	3	1034	1	3.25	2	1	6	35	4	5	1.4	1	9	1	0.33	2	1	2	0	22.4	22.3	16.3	19.2	16.3	19.7	18.4	18.9	17.3	14.9	14.9	12.3	14.1	12.3	23	19.1	17.5	13.6	18	12.9	27.8	18	20.2	19.5	13.6	12.6	26	26	17
12	65	3	1035	4	3	2	1	6	35	4	5	1.4	1	9	1	0.33	2	1	2	0	22.4	22.3	16.3	19.2	16.3	19.7	18.4	18.9	17.3	14.9	14.9	12.3	14.1	12.3	23	19.1	17.5	13.6	18	12.9	27.8	18	20.2	19.5	13.6	12.6	26	26	17
12	66	3	1036	3	3.5	2	1	6	35	4	5	1.4	1	9	1	0.33	2	1	2	0	22.4	22.3	16.3	19.2	16.3	19.7	18.4	18.9	17.3	14.9	14.9	12.3	14.1	12.3	23	19.1	17.5	13.6	18	12.9	27.8	18	20.2	19.5	13.6	12.6	26	26	17
12	67	3	1037	4	3.75	3	0	6	35	4	5	1.4	1	9	1	0.33	2	1	2	0	22.4	22.3	16.3	19.2	16.3	19.7	18.4	18.9	17.3	14.9	14.9	12.3	14.1	12.3	23	19.1	17.5	13.6	18	12.9	27.8	18	20.2	19.5	13.6	12.6	26	26	17
12	68	3	1038	4	3.5	2	0	6	35	4	5	1.4	1	9	1	0.33	2	1	2	0	22.4	22.3	16.3	19.2	16.3	19.7	18.4	18.9	17.3	14.9	14.9	12.3	14.1	12.3	23	19.1	17.5	13.6	18	12.9	27.8	18	20.2	19.5	13.6	12.6	26	26	17
12	69	3	1039	3	3.5	2	0	6	35	4	5	1.4	1	9	1	0.33	2	1	2	0	22.4	22.3	16.3	19.2	16.3	19.7	18.4	18.9	17.3	14.9	14.9	12.3	14.1	12.3	23	19.1	17.5	13.6	18	12.9	27.8	18	20.2	19.5	13.6	12.6	26	26	17
12	70	3	1040	2	3.5	2	0	6	35	4	5	1.4	1	9	1	0.33	2	1	2	0	22.4	22.3	16.3	19.2	16.3	19.7	18.4	18.9	17.3	14.9	14.9	12.3	14.1	12.3	23	19.1	17.5	13.6	18	12.9	27.8	18	20.2	19.5	13.6	12.6	26	26	17
12	71	3	1041	2	2.5	2	1	6	35	4	5	1.4	1	9	1	0.33	2	1	2	0	22.4	22.3	16.3	19.2	16.3	19.7	18.4	18.9	17.3	14.9	14.9	12.3	14.1	12.3	23	19.1	17.5	13.6	18	12.9	27.8	18	20.2	19.5	13.6	12.6	26	26	17
12	72	3	1042	1	3	2	1	6	35	4	5	1.4	1	9	1	0.33	2	1	2	0	22.4	22.3	16.3	19.2	16.3	19.7	18.4	18.9	17.3	14.9	14.9	12.3	14.1	12.3	23	19.1	17.5	13.6	18	12.9	27.8	18	20.2	19.5	13.6	12.6	26	26	17
12	73	3	1043	3	3.5	2	0	6	35	4	5	1.4	1	9	1	0.33	2	1	2	0	22.4	22.3	16.3	19.2	16.3	19.7	18.4	18.9	17.3	14.9	14.9	12.3	14.1	12.3	23	19.1	17.5	13.6	18	12.9	27.8	18	20.2	19.5	13.6	12.6	26	26	17
12	74	3	1044	1	3.25	2	1	6	35	4	5	1.4	1	9	1	0.33	2	1	2	0	22.4	22.3	16.3	19.2	16.3	19.7	18.4	18.9	17.3	14.9	14.9	12.3	14.1	12.3	23	19.1	17.5	13.6	18	12.9	27.8	18	20.2	19.5	13.6	12.6	26	26	17
12	75	3	1045	3	4	3	0	6	35	4	5	1.4	1	9	1	0.33	2	1	2	0	22.4	22.3	16.3	19.2	16.3	19.7	18.4	18.9	17.3	14.9	14.9	12.3	14.1	12.3	23	19.1	17.5	13.6	18	12.9	27.8	18	20.2	19.5	13.6	12.6	26	26	17
12	76	4	1046	2	2.5	2	0	6	35	4	5	1.4	1	9	1	0.33	2	1	2	0	22.4	22.3	16.3	19.2	16.3	19.7	18.4	18.9	17.3	14.9	14.9	12.3	14.1	12.3	23	19.1	17.5	13.6	18	12.9	27.8	18	20.2	19.5	13.6	12.6	26	26	17
12	77	4	1047	2	3	2	1	6	35	4	5	1.4	1	9	1	0.33	2	1	2	0	22.4	22.3	16.3	19.2	16.3	19.7	18.4	18.9	17.3	14.9	14.9	12.3	14.1	12.3	23	19.1	17.5	13.6	18	12.9	27.8	18	20.2	19.5	13.6	12.6	26	26	17
12	78	4	1048	1	3.5	2	0	6	35	4	5	1.4	1	9	1	0.33	2	1	2	0	22.4	22.3	16.3	19.2	16.3	19.7	18.4	18.9	17.3	14.9	14.9	12.3	14.1	12.3	23	19.1	17.5	13.6	18	12.9	27.8	18	20.2	19.5	13.6	12.6	26	26	17
12	79	4	1049	3	3.5	2	0	6	35	4	5	1.4	1	9	1	0.33	2	1	2	0	22.4	22.3	16.3	19.2	16.3	19.7	18.4	18.9	17.3	14.9	14.9	12.3	14.1	12.3	23	19.1	17.5	13.6	18	12.9	27.8	18	20.2	19.5	13.6	12.6	26	26	17
12	80	4	1050	1	3	2	1	6	35	4	5	1.4	1	9	1	0.33	2	1	2	0	22.4	22.3	16.3	19.2	16.3	19.7	18.4	18.9	17.3	14.9	14.9	12.3	14.1	12.3	23	19.1	17.5	13.6	18	12.9	27.8	18	20.2	19.5	13.6	12.6	26	26	17
12	81	4	1051	6	2.25	2	1	6	35	4	5	1.4	1	9	1	0.33	2	1	2	0	22.4	22.3	16.3	19.2	16.3	19.7	18.4	18.9	17.3	14.9	14.9	12.3	14.1	12.3	23	19.1	17.5	13.6	18	12.9	27.8	18	20.2	19.5	13.6	12.6	26	26	17
12	82	4	1052	3	4	3	0	6	35	4	5	1.4	1	9	1	0.33	2	1	2	0	22.4	22.3	16.3	19.2	16.3	19.7	18.4	18.9	17.3	14.9	14.9	12.3	14.1	12.3	23	19.1	17.5	13.6	18	12.9	27.8	18	20.2	19.5	13.6	12.6	26	26	17
12	83	4	1053	4	3	2	1	6	35	4	5	1.4	1	9	1	0.33	2	1	2	0	22.4	22.3	16.3	19.2	16.3	19.7	18.4	18.9	17.3	14.9	14.9	12.3	14.1	12.3	23	19.1	17.5	13.6	18	12.9	27.8	18	20.2	19.5	13.6	12.6	26	26	17
12	84	4	1054	5	4	3	1	6	35	4	5	1.4	1	9	1	0.33	2	1	2	0	22.4	22.3	16.3	19.2	16.3	19.7	18.4	18.9	17.3	14.9	14.9	12.3	14.1	12.3	23	19.1	17.5	13.6	18	12.9	27.8	18	20.2	19.5	13.6	12.6	26	26	17
12	85	4	1055	5	4	3	0	6	35	4	5	1.4	1	9	1	0.33	2	1	2	0	22.4	22.3	16.3	19.2	16.3	19.7	18.4	18.9	17.3	14.9	14.9	12.3	14.1	12.3	23	19.1	17.5	13.6	18	12.9	27.8	18	20.2	19.5	13.6	12.6	26	26	17
12	86	4	1056	5	3	2	0	6	35	4	5	1.4	1	9	1	0.33	2	1	2	0	22.4	22.3	16.3	19.2	16.3	19.7	18.4	18.9	17.3	14.9	14.9	12.3	14.1	12.3	23	19.1	17.5	13.6	18	12.9	27.8	18	20.2	19.5	13.6	12.6	26	26	17
12	87	4	1057	1	3.25	2	0	6	35	4	5	1.4	1	9	1	0.33	2	1	2	0	22.4	22.3	16.3	19.2	16.3	19.7	18.4	18.9	17.3	14.9	14.9	12.3	14.1	12.3	23	19.1	17.5	13.6	18	12.9	27.8	18	20.2	19.5	13.6	12.6	26	26	17
12	88	4	1058	4	3.5	2	0	6	35	4	5	1.4	1	9	1	0.33	2	1	2	0	22.4	22.3	16.3	19.2	16.3	19.7	18.4	18.9	17.3	14.9	14.9	12.3	14.1	12.3	23	19.1	17.5	13.6	18	12.9	27.8	18	20.2	19.5	13.6	12.6	26	26	17
12	89	4	1059	2	2.75	2	1	6	35	4	5	1.4	1	9	1	0.33	2	1	2	0	22.4	22.3	16.3	19.2	16.3	19.7	18.4	18.9	17.3	14.9	14.9	12.3	14.1	12.3	23	19.1	17.5	13.6	18	12.9	27.8	18	20.2	19.5	13.6	12.6	26	26	17
13	1	1	1060	5	2.5	2	1	6		4.3	5.2	1.5	2	8	1	0.35	4	1	0	1	23.6	23.7	24.2	24.4	25.3	25	23.2	20.4	18.9	21.3	21.1	21.9	21.4	21.6	23.8	19.4	24.6	21.1	25	22.4	27.6	29.8	30.1	20.4	23.2	24.3	29	28	29
13	2	1	1061	4	3.25	2	1	6		4.3	5.2	1.5	2	8	1	0.35	4	1	0	1	23.6	23.7	24.2	24.4	25.3	25	23.2	20.4	18.9	21.3	21.1	21.9	21.4	21.6	23.8	19.4	24.6	21.1	25	22.4	27.6	29.8	30.1	20.4	23.2	24.3	29	28	29
13	3	1	1062	4	2.5	2	1	6		4.3	5.2	1.5	2	8	1	0.35	4	1	0	1	23.6	23.7	24.2	24.4	25.3	25	23.2	20.4	18.9	21.3	21.1	21.9	21.4	21.6	23.8	19.4	24.6	21.1	25	22.4	27.6	29.8	30.1	20.4	23.2	24.3	29	28	29
13	4	1	1063	4	3.25	2	1	6		4.3	5.2	1.5	2	8	1	0.35	4	1	0	1	23.6	23.7	24.2	24.4	25.3	25	23.2	20.4	18.9	21.3	21.1	21.9	21.4	21.6	23.8	19.4	24.6	21.1	25	22.4	27.6	29.8	30.1	20.4	23.2	24.3	29	28	29
13	5	1	1064	4	3	2	0	6		4.3	5.2	1.5	2	8	1	0.35	4	1	0	1	23.6	23.7	24.2	24.4	25.3	25	23.2	20.4	18.9	21.3	21.1	21.9	21.4	21.6	23.8	19.4	24.6	21.1	25	22.4	27.6	29.8	30.1	20.4	23.2	24.3	29	28	29
13	6	1	1065	3	2	1	0	6		4.3	5.2	1.5	2	8	1	0.35	4	1	0	1	23.6	23.7	24.2	24.4	25.3	25	23.2	20.4	18.9	21.3	21.1	21.9	21.4	21.6	23.8	19.4	24.6	21.1	25	22.4	27.6	29.8	30.1	20.4	23.2	24.3	29	28	29
13	7	1	1066	3	2.25	2	1	6		4.3	5.2	1.5	2	8	1	0.35	4	1	0	1	23.6	23.7	24.2	24.4	25.3	25	23.2	20.4	18.9	21.3	21.1	21.9	21.4	21.6	23.8	19.4	24.6	21.1	25	22.4	27.6	29.8	30.1	20.4	23.2	24.3	29	28	29
13	8	1	1067	3	2.25	2	0	6		4.3	5.2	1.5	2	8	1	0.35	4	1	0	1	23.6	23.7	24.2	24.4	25.3	25	23.2	20.4	18.9	21.3	21.1	21.9	21.4	21.6	23.8	19.4	24.6	21.1	25	22.4	27.6	29.8	30.1	20.4	23.2	24.3	29	28	29
13	9	1	1068	3	2.5	2	0	6		4.3	5.2	1.5	2	8	1	0.35	4	1	0	1	23.6	23.7	24.2	24.4	25.3	25	23.2	20.4	18.9	21.3	21.1	21.9	21.4	21.6	23.8	19.4	24.6	21.1	25	22.4	27.6	29.8	30.1	20.4	23.2	24.3	29	28	29
13	10	1	1069	3	2.75	2	1	6		4.3	5.2	1.5	2	8	1	0.35	4	1	0	1	23.6	23.7	24.2	24.4	25.3	25	23.2	20.4	18.9	21.3	21.1	21.9	21.4	21.6	23.8	19.4	24.6	21.1	25	22.4	27.6	29.8	30.1	20.4	23.2	24.3	29	28	29
13	11	1	1070	3	2.75	2	1	6		4.3	5.2	1.5	2	8	1	0.35	4	1	0	1	23.6	23.7	24.2	24.4	25.3	25	23.2	20.4	18.9	21.3	21.1	21.9	21.4	21.6	23.8	19.4	24.6	21.1	25	22.4	27.6	29.8	30.1	20.4	23.2	24.3	29	28	29
13	12	1	1071	3	2.5	2	1	6		4.3	5.2	1.5	2	8	1	0.35	4	1	0	1	23.6	23.7	24.2	24.4	25.3	25	23.2	20.4	18.9	21.3	21.1	21.9	21.4	21.6	23.8	19.4	24.6	21.1	25	22.4	27.6	29.8	30.1	20.4	23.2	24.3	29	28	29
13	13	1	1072	3	3	2	1	6		4.3	5.2	1.5	2	8	1	0.35	4	1	0	1	23.6	23.7	24.2	24.4	25.3	25	23.2	20.4	18.9	21.3	21.1	21.9	21.4	21.6	23.8	19.4	24.6	21.1	25	22.4	27.6	29.8	30.1	20.4	23.2	24.3	29	28	29
13	14	1	1073	3	3.25	2	0	6		4.3	5.2	1.5	2	8	1	0.35	4	1	0	1	23.6	23.7	24.2	24.4	25.3	25	23.2	20.4	18.9	21.3	21.1	21.9	21.4	21.6	23.8	19.4	24.6	21.1	25	22.4	27.6	29.8	30.1	20.4	23.2	24.3	29	28	29
13	15	1	1074	3	3	2	0	6		4.3	5.2	1.5	2	8	1	0.35	4	1	0	1	23.6	23.7	24.2	24.4	25.3	25	23.2	20.4	18.9	21.3	21.1	21.9	21.4	21.6	23.8	19.4	24.6	21.1	25	22.4	27.6	29.8	30.1	20.4	23.2	24.3	29	28	29
13	16	1	1075	3	3	2	0	6		4.3	5.2	1.5	2	8	1	0.35	4	1	0	1	23.6	23.7	24.2	24.4	25.3	25	23.2	20.4	18.9	21.3	21.1	21.9	21.4	21.6	23.8	19.4	24.6	21.1	25	22.4	27.6	29.8	30.1	20.4	23.2	24.3	29	28	29
13	17	1	1076	3	2.5	2	0	6		4.3	5.2	1.5	2	8	1	0.35	4	1	0	1	23.6	23.7	24.2	24.4	25.3	25	23.2	20.4	18.9	21.3	21.1	21.9	21.4	21.6	23.8	19.4	24.6	21.1	25	22.4	27.6	29.8	30.1	20.4	23.2	24.3	29	28	29
13	18	1	1077	2	2.25	2	1	6		4.3	5.2	1.5	2	8	1	0.35	4	1	0	1	23.6	23.7	24.2	24.4	25.3	25	23.2	20.4	18.9	21.3	21.1	21.9	21.4	21.6	23.8	19.4	24.6	21.1	25	22.4	27.6	29.8	30.1	20.4	23.2	24.3	29	28	29
13	19	1	1078	2	3.75	3	0	6		4.3	5.2	1.5	2	8	1	0.35	4	1	0	1	23.6	23.7	24.2	24.4	25.3	25	23.2	20.4	18.9	21.3	21.1	21.9	21.4	21.6	23.8	19.4	24.6	21.1	25	22.4	27.6	29.8	30.1	20.4	23.2	24.3	29	28	29
13	20	1	1079	2	2.75	2	0	6		4.3	5.2	1.5	2	8	1	0.35	4	1	0	1	23.6	23.7	24.2	24.4	25.3	25	23.2	20.4	18.9	21.3	21.1	21.9	21.4	21.6	23.8	19.4	24.6	21.1	25	22.4	27.6	29.8	30.1	20.4	23.2	24.3	29	28	29
13	21	1	1080	2	2.25	2	0	6		4.3	5.2	1.5	2	8	1	0.35	4	1	0	1	23.6	23.7	24.2	24.4	25.3	25	23.2	20.4	18.9	21.3	21.1	21.9	21.4	21.6	23.8	19.4	24.6	21.1	25	22.4	27.6	29.8	30.1	20.4	23.2	24.3	29	28	29
13	22	1	1081	2	2.5	2	1	6		4.3	5.2	1.5	2	8	1	0.35	4	1	0	1	23.6	23.7	24.2	24.4	25.3	25	23.2	20.4	18.9	21.3	21.1	21.9	21.4	21.6	23.8	19.4	24.6	21.1	25	22.4	27.6	29.8	30.1	20.4	23.2	24.3	29	28	29
13	23	1	1082	2	2	1	1	6		4.3	5.2	1.5	2	8	1	0.35	4	1	0	1	23.6	23.7	24.2	24.4	25.3	25	23.2	20.4	18.9	21.3	21.1	21.9	21.4	21.6	23.8	19.4	24.6	21.1	25	22.4	27.6	29.8	30.1	20.4	23.2	24.3	29	28	29
13	24	1	1083	2	3.5	2	0	6		4.3	5.2	1.5	2	8	1	0.35	4	1	0	1	23.6	23.7	24.2	24.4	25.3	25	23.2	20.4	18.9	21.3	21.1	21.9	21.4	21.6	23.8	19.4	24.6	21.1	25	22.4	27.6	29.8	30.1	20.4	23.2	24.3	29	28	29
13	25	1	1084	2	3.25	2	0	6		4.3	5.2	1.5	2	8	1	0.35	4	1	0	1	23.6	23.7	24.2	24.4	25.3	25	23.2	20.4	18.9	21.3	21.1	21.9	21.4	21.6	23.8	19.4	24.6	21.1	25	22.4	27.6	29.8	30.1	20.4	23.2	24.3	29	28	29
13	26	2	1085	1	2.75	2	1	6		4.3	5.2	1.5	2	8	1	0.35	4	1	0	1	23.6	23.7	24.2	24.4	25.3	25	23.2	20.4	18.9	21.3	21.1	21.9	21.4	21.6	23.8	19.4	24.6	21.1	25	22.4	27.6	29.8	30.1	20.4	23.2	24.3	29	28	29
13	27	2	1086	2	3	2	1	6		4.3	5.2	1.5	2	8	1	0.35	4	1	0	1	23.6	23.7	24.2	24.4	25.3	25	23.2	20.4	18.9	21.3	21.1	21.9	21.4	21.6	23.8	19.4	24.6	21.1	25	22.4	27.6	29.8	30.1	20.4	23.2	24.3	29	28	29
13	28	2	1087	3	2	1	0	6		4.3	5.2	1.5	2	8	1	0.35	4	1	0	1	23.6	23.7	24.2	24.4	25.3	25	23.2	20.4	18.9	21.3	21.1	21.9	21.4	21.6	23.8	19.4	24.6	21.1	25	22.4	27.6	29.8	30.1	20.4	23.2	24.3	29	28	29
13	29	2	1088	2	3.5	2	0	6		4.3	5.2	1.5	2	8	1	0.35	4	1	0	1	23.6	23.7	24.2	24.4	25.3	25	23.2	20.4	18.9	21.3	21.1	21.9	21.4	21.6	23.8	19.4	24.6	21.1	25	22.4	27.6	29.8	30.1	20.4	23.2	24.3	29	28	29
13	30	2	1089	1	2	1	0	6		4.3	5.2	1.5	2	8	1	0.35	4	1	0	1	23.6	23.7	24.2	24.4	25.3	25	23.2	20.4	18.9	21.3	21.1	21.9	21.4	21.6	23.8	19.4	24.6	21.1	25	22.4	27.6	29.8	30.1	20.4	23.2	24.3	29	28	29
13	31	2	1090	3	2.5	2	1	4		4.3	5.2	1.5	2	8	1	0.35	4	1	0	1	23.6	23.7	24.2	24.4	25.3	25	23.2	20.4	18.9	21.3	21.1	21.9	21.4	21.6	23.8	19.4	24.6	21.1	25	22.4	27.6	29.8	30.1	20.4	23.2	24.3	29	28	29
13	32	2	1091	3	3	2	1	4		4.3	5.2	1.5	2	8	1	0.35	4	1	0	1	23.6	23.7	24.2	24.4	25.3	25	23.2	20.4	18.9	21.3	21.1	21.9	21.4	21.6	23.8	19.4	24.6	21.1	25	22.4	27.6	29.8	30.1	20.4	23.2	24.3	29	28	29
13	33	2	1092	5	3	2	0	4		4.3	5.2	1.5	2	8	1	0.35	4	1	0	1	23.6	23.7	24.2	24.4	25.3	25	23.2	20.4	18.9	21.3	21.1	21.9	21.4	21.6	23.8	19.4	24.6	21.1	25	22.4	27.6	29.8	30.1	20.4	23.2	24.3	29	28	29
13	34	2	1093	1	3	2	0	4		4.3	5.2	1.5	2	8	1	0.35	4	1	0	1	23.6	23.7	24.2	24.4	25.3	25	23.2	20.4	18.9	21.3	21.1	21.9	21.4	21.6	23.8	19.4	24.6	21.1	25	22.4	27.6	29.8	30.1	20.4	23.2	24.3	29	28	29
13	35	2	1094	2	2.5	2	1	4		4.3	5.2	1.5	2	8	1	0.35	4	1	0	1	23.6	23.7	24.2	24.4	25.3	25	23.2	20.4	18.9	21.3	21.1	21.9	21.4	21.6	23.8	19.4	24.6	21.1	25	22.4	27.6	29.8	30.1	20.4	23.2	24.3	29	28	29
13	36	2	1095	2	2.75	2	0	4		4.3	5.2	1.5	2	8	1	0.35	4	1	0	1	23.6	23.7	24.2	24.4	25.3	25	23.2	20.4	18.9	21.3	21.1	21.9	21.4	21.6	23.8	19.4	24.6	21.1	25	22.4	27.6	29.8	30.1	20.4	23.2	24.3	29	28	29
13	37	2	1096	3	3	2	1	4		4.3	5.2	1.5	2	8	1	0.35	4	1	0	1	23.6	23.7	24.2	24.4	25.3	25	23.2	20.4	18.9	21.3	21.1	21.9	21.4	21.6	23.8	19.4	24.6	21.1	25	22.4	27.6	29.8	30.1	20.4	23.2	24.3	29	28	29
13	38	2	1097	3	3	2	0	4		4.3	5.2	1.5	2	8	1	0.35	4	1	0	1	23.6	23.7	24.2	24.4	25.3	25	23.2	20.4	18.9	21.3	21.1	21.9	21.4	21.6	23.8	19.4	24.6	21.1	25	22.4	27.6	29.8	30.1	20.4	23.2	24.3	29	28	29
13	39	2	1098	3	3.5	2	1	4		4.3	5.2	1.5	2	8	1	0.35	4	1	0	1	23.6	23.7	24.2	24.4	25.3	25	23.2	20.4	18.9	21.3	21.1	21.9	21.4	21.6	23.8	19.4	24.6	21.1	25	22.4	27.6	29.8	30.1	20.4	23.2	24.3	29	28	29
13	40	2	1099	3	3.5	2	0	4		4.3	5.2	1.5	2	8	1	0.35	4	1	0	1	23.6	23.7	24.2	24.4	25.3	25	23.2	20.4	18.9	21.3	21.1	21.9	21.4	21.6	23.8	19.4	24.6	21.1	25	22.4	27.6	29.8	30.1	20.4	23.2	24.3	29	28	29
13	41	2	1100	3	3.25	2	0	4		4.3	5.2	1.5	2	8	1	0.35	4	1	0	1	23.6	23.7	24.2	24.4	25.3	25	23.2	20.4	18.9	21.3	21.1	21.9	21.4	21.6	23.8	19.4	24.6	21.1	25	22.4	27.6	29.8	30.1	20.4	23.2	24.3	29	28	29
13	42	2	1101	3	3.25	2	0	4		4.3	5.2	1.5	2	8	1	0.35	4	1	0	1	23.6	23.7	24.2	24.4	25.3	25	23.2	20.4	18.9	21.3	21.1	21.9	21.4	21.6	23.8	19.4	24.6	21.1	25	22.4	27.6	29.8	30.1	20.4	23.2	24.3	29	28	29
13	43	2	1102	3	3.25	2	1	4		4.3	5.2	1.5	2	8	1	0.35	4	1	0	1	23.6	23.7	24.2	24.4	25.3	25	23.2	20.4	18.9	21.3	21.1	21.9	21.4	21.6	23.8	19.4	24.6	21.1	25	22.4	27.6	29.8	30.1	20.4	23.2	24.3	29	28	29
13	44	2	1103	4	3.25	2	0	4		4.3	5.2	1.5	2	8	1	0.35	4	1	0	1	23.6	23.7	24.2	24.4	25.3	25	23.2	20.4	18.9	21.3	21.1	21.9	21.4	21.6	23.8	19.4	24.6	21.1	25	22.4	27.6	29.8	30.1	20.4	23.2	24.3	29	28	29
13	45	2	1104	4	3	2	0	4		4.3	5.2	1.5	2	8	1	0.35	4	1	0	1	23.6	23.7	24.2	24.4	25.3	25	23.2	20.4	18.9	21.3	21.1	21.9	21.4	21.6	23.8	19.4	24.6	21.1	25	22.4	27.6	29.8	30.1	20.4	23.2	24.3	29	28	29
13	46	2	1105	4	2.75	2	1	4		4.3	5.2	1.5	2	8	1	0.35	4	1	0	1	23.6	23.7	24.2	24.4	25.3	25	23.2	20.4	18.9	21.3	21.1	21.9	21.4	21.6	23.8	19.4	24.6	21.1	25	22.4	27.6	29.8	30.1	20.4	23.2	24.3	29	28	29
13	48	2	1106	4	2	1	1	4		4.3	5.2	1.5	2	8	1	0.35	4	1	0	1	23.6	23.7	24.2	24.4	25.3	25	23.2	20.4	18.9	21.3	21.1	21.9	21.4	21.6	23.8	19.4	24.6	21.1	25	22.4	27.6	29.8	30.1	20.4	23.2	24.3	29	28	29
13	49	2	1107	5	2.75	2	1	4		4.3	5.2	1.5	2	8	1	0.35	4	1	0	1	23.6	23.7	24.2	24.4	25.3	25	23.2	20.4	18.9	21.3	21.1	21.9	21.4	21.6	23.8	19.4	24.6	21.1	25	22.4	27.6	29.8	30.1	20.4	23.2	24.3	29	28	29
13	50	2	1108	5	3	2	0	4		4.3	5.2	1.5	2	8	1	0.35	4	1	0	1	23.6	23.7	24.2	24.4	25.3	25	23.2	20.4	18.9	21.3	21.1	21.9	21.4	21.6	23.8	19.4	24.6	21.1	25	22.4	27.6	29.8	30.1	20.4	23.2	24.3	29	28	29
13	51	3	1109	5	3	2	0	4		4.3	5.2	1.5	2	8	1	0.35	4	1	0	1	23.6	23.7	24.2	24.4	25.3	25	23.2	20.4	18.9	21.3	21.1	21.9	21.4	21.6	23.8	19.4	24.6	21.1	25	22.4	27.6	29.8	30.1	20.4	23.2	24.3	29	28	29
13	52	3	1110	5	3	2	1	4		4.3	5.2	1.5	2	8	1	0.35	4	1	0	1	23.6	23.7	24.2	24.4	25.3	25	23.2	20.4	18.9	21.3	21.1	21.9	21.4	21.6	23.8	19.4	24.6	21.1	25	22.4	27.6	29.8	30.1	20.4	23.2	24.3	29	28	29
13	53	3	1111	5	3.25	2	1	4		4.3	5.2	1.5	2	8	1	0.35	4	1	0	1	23.6	23.7	24.2	24.4	25.3	25	23.2	20.4	18.9	21.3	21.1	21.9	21.4	21.6	23.8	19.4	24.6	21.1	25	22.4	27.6	29.8	30.1	20.4	23.2	24.3	29	28	29
13	54	3	1112	4	3.5	2	1	4		4.3	5.2	1.5	2	8	1	0.35	4	1	0	1	23.6	23.7	24.2	24.4	25.3	25	23.2	20.4	18.9	21.3	21.1	21.9	21.4	21.6	23.8	19.4	24.6	21.1	25	22.4	27.6	29.8	30.1	20.4	23.2	24.3	29	28	29
13	55	3	1113	5	3	2	0	4		4.3	5.2	1.5	2	8	1	0.35	4	1	0	1	23.6	23.7	24.2	24.4	25.3	25	23.2	20.4	18.9	21.3	21.1	21.9	21.4	21.6	23.8	19.4	24.6	21.1	25	22.4	27.6	29.8	30.1	20.4	23.2	24.3	29	28	29
13	56	3	1114	4	2.25	2	0	4		4.3	5.2	1.5	2	8	1	0.35	4	1	0	1	23.6	23.7	24.2	24.4	25.3	25	23.2	20.4	18.9	21.3	21.1	21.9	21.4	21.6	23.8	19.4	24.6	21.1	25	22.4	27.6	29.8	30.1	20.4	23.2	24.3	29	28	29
13	57	3	1115	4	2.25	2	0	4		4.3	5.2	1.5	2	8	1	0.35	4	1	0	1	23.6	23.7	24.2	24.4	25.3	25	23.2	20.4	18.9	21.3	21.1	21.9	21.4	21.6	23.8	19.4	24.6	21.1	25	22.4	27.6	29.8	30.1	20.4	23.2	24.3	29	28	29
13	58	3	1116	3	3.5	2	0	4		4.3	5.2	1.5	2	8	1	0.35	4	1	0	1	23.6	23.7	24.2	24.4	25.3	25	23.2	20.4	18.9	21.3	21.1	21.9	21.4	21.6	23.8	19.4	24.6	21.1	25	22.4	27.6	29.8	30.1	20.4	23.2	24.3	29	28	29
13	59	3	1117	3	2.75	2	0	4		4.3	5.2	1.5	2	8	1	0.35	4	1	0	1	23.6	23.7	24.2	24.4	25.3	25	23.2	20.4	18.9	21.3	21.1	21.9	21.4	21.6	23.8	19.4	24.6	21.1	25	22.4	27.6	29.8	30.1	20.4	23.2	24.3	29	28	29
13	60	3	1118	3	3.25	2	0	4		4.3	5.2	1.5	2	8	1	0.35	4	1	0	1	23.6	23.7	24.2	24.4	25.3	25	23.2	20.4	18.9	21.3	21.1	21.9	21.4	21.6	23.8	19.4	24.6	21.1	25	22.4	27.6	29.8	30.1	20.4	23.2	24.3	29	28	29
13	61	3	1119	3	2.5	2	1	4		4.3	5.2	1.5	2	8	1	0.35	4	1	0	1	23.6	23.7	24.2	24.4	25.3	25	23.2	20.4	18.9	21.3	21.1	21.9	21.4	21.6	23.8	19.4	24.6	21.1	25	22.4	27.6	29.8	30.1	20.4	23.2	24.3	29	28	29
13	62	3	1120	2	3	2	0	4		4.3	5.2	1.5	2	8	1	0.35	4	1	0	1	23.6	23.7	24.2	24.4	25.3	25	23.2	20.4	18.9	21.3	21.1	21.9	21.4	21.6	23.8	19.4	24.6	21.1	25	22.4	27.6	29.8	30.1	20.4	23.2	24.3	29	28	29
13	63	3	1121	2	3	2	1	4		4.3	5.2	1.5	2	8	1	0.35	4	1	0	1	23.6	23.7	24.2	24.4	25.3	25	23.2	20.4	18.9	21.3	21.1	21.9	21.4	21.6	23.8	19.4	24.6	21.1	25	22.4	27.6	29.8	30.1	20.4	23.2	24.3	29	28	29
13	64	3	1122	2	2.75	2	1	4		4.3	5.2	1.5	2	8	1	0.35	4	1	0	1	23.6	23.7	24.2	24.4	25.3	25	23.2	20.4	18.9	21.3	21.1	21.9	21.4	21.6	23.8	19.4	24.6	21.1	25	22.4	27.6	29.8	30.1	20.4	23.2	24.3	29	28	29
13	65	3	1123	2	2.75	2	1	4		4.3	5.2	1.5	2	8	1	0.35	4	1	0	1	23.6	23.7	24.2	24.4	25.3	25	23.2	20.4	18.9	21.3	21.1	21.9	21.4	21.6	23.8	19.4	24.6	21.1	25	22.4	27.6	29.8	30.1	20.4	23.2	24.3	29	28	29
13	66	3	1124	5	3.5	2	0	4		4.3	5.2	1.5	2	8	1	0.35	4	1	0	1	23.6	23.7	24.2	24.4	25.3	25	23.2	20.4	18.9	21.3	21.1	21.9	21.4	21.6	23.8	19.4	24.6	21.1	25	22.4	27.6	29.8	30.1	20.4	23.2	24.3	29	28	29
13	67	3	1125	4	2.75	2	1	4		4.3	5.2	1.5	2	8	1	0.35	4	1	0	1	23.6	23.7	24.2	24.4	25.3	25	23.2	20.4	18.9	21.3	21.1	21.9	21.4	21.6	23.8	19.4	24.6	21.1	25	22.4	27.6	29.8	30.1	20.4	23.2	24.3	29	28	29
13	68	3	1126	4	3.5	2	0	4		4.3	5.2	1.5	2	8	1	0.35	4	1	0	1	23.6	23.7	24.2	24.4	25.3	25	23.2	20.4	18.9	21.3	21.1	21.9	21.4	21.6	23.8	19.4	24.6	21.1	25	22.4	27.6	29.8	30.1	20.4	23.2	24.3	29	28	29
13	69	3	1127	4	3.25	2	1	4		4.3	5.2	1.5	2	8	1	0.35	4	1	0	1	23.6	23.7	24.2	24.4	25.3	25	23.2	20.4	18.9	21.3	21.1	21.9	21.4	21.6	23.8	19.4	24.6	21.1	25	22.4	27.6	29.8	30.1	20.4	23.2	24.3	29	28	29
13	70	3	1128	4	2	1	0	4		4.3	5.2	1.5	2	8	1	0.35	4	1	0	1	23.6	23.7	24.2	24.4	25.3	25	23.2	20.4	18.9	21.3	21.1	21.9	21.4	21.6	23.8	19.4	24.6	21.1	25	22.4	27.6	29.8	30.1	20.4	23.2	24.3	29	28	29
13	71	3	1129	3	2.75	2	1	4		4.3	5.2	1.5	2	8	1	0.35	4	1	0	1	23.6	23.7	24.2	24.4	25.3	25	23.2	20.4	18.9	21.3	21.1	21.9	21.4	21.6	23.8	19.4	24.6	21.1	25	22.4	27.6	29.8	30.1	20.4	23.2	24.3	29	28	29
13	72	3	1130	3	3.25	2	0	4		4.3	5.2	1.5	2	8	1	0.35	4	1	0	1	23.6	23.7	24.2	24.4	25.3	25	23.2	20.4	18.9	21.3	21.1	21.9	21.4	21.6	23.8	19.4	24.6	21.1	25	22.4	27.6	29.8	30.1	20.4	23.2	24.3	29	28	29
13	73	3	1131	3	3.25	2	1	4		4.3	5.2	1.5	2	8	1	0.35	4	1	0	1	23.6	23.7	24.2	24.4	25.3	25	23.2	20.4	18.9	21.3	21.1	21.9	21.4	21.6	23.8	19.4	24.6	21.1	25	22.4	27.6	29.8	30.1	20.4	23.2	24.3	29	28	29
13	74	3	1132	2	3.5	2	0	4		4.3	5.2	1.5	2	8	1	0.35	4	1	0	1	23.6	23.7	24.2	24.4	25.3	25	23.2	20.4	18.9	21.3	21.1	21.9	21.4	21.6	23.8	19.4	24.6	21.1	25	22.4	27.6	29.8	30.1	20.4	23.2	24.3	29	28	29
13	75	3	1133	2	2.75	2	1	4		4.3	5.2	1.5	2	8	1	0.35	4	1	0	1	23.6	23.7	24.2	24.4	25.3	25	23.2	20.4	18.9	21.3	21.1	21.9	21.4	21.6	23.8	19.4	24.6	21.1	25	22.4	27.6	29.8	30.1	20.4	23.2	24.3	29	28	29
13	76	4	1134	1	2.25	2	0	4		4.3	5.2	1.5	2	8	1	0.35	4	1	0	1	23.6	23.7	24.2	24.4	25.3	25	23.2	20.4	18.9	21.3	21.1	21.9	21.4	21.6	23.8	19.4	24.6	21.1	25	22.4	27.6	29.8	30.1	20.4	23.2	24.3	29	28	29
13	77	4	1135	2	3.25	2	1	4		4.3	5.2	1.5	2	8	1	0.35	4	1	0	1	23.6	23.7	24.2	24.4	25.3	25	23.2	20.4	18.9	21.3	21.1	21.9	21.4	21.6	23.8	19.4	24.6	21.1	25	22.4	27.6	29.8	30.1	20.4	23.2	24.3	29	28	29
13	78	4	1136	4	2.25	2	0	12		4.3	5.2	1.5	2	8	1	0.35	4	1	0	1	23.6	23.7	24.2	24.4	25.3	25	23.2	20.4	18.9	21.3	21.1	21.9	21.4	21.6	23.8	19.4	24.6	21.1	25	22.4	27.6	29.8	30.1	20.4	23.2	24.3	29	28	29
13	79	4	1137	3	3.5	2	1	12		4.3	5.2	1.5	2	8	1	0.35	4	1	0	1	23.6	23.7	24.2	24.4	25.3	25	23.2	20.4	18.9	21.3	21.1	21.9	21.4	21.6	23.8	19.4	24.6	21.1	25	22.4	27.6	29.8	30.1	20.4	23.2	24.3	29	28	29
13	80	4	1138	3	3	2	0	12		4.3	5.2	1.5	2	8	1	0.35	4	1	0	1	23.6	23.7	24.2	24.4	25.3	25	23.2	20.4	18.9	21.3	21.1	21.9	21.4	21.6	23.8	19.4	24.6	21.1	25	22.4	27.6	29.8	30.1	20.4	23.2	24.3	29	28	29
13	81	4	1139	3	3	2	1	12		4.3	5.2	1.5	2	8	1	0.35	4	1	0	1	23.6	23.7	24.2	24.4	25.3	25	23.2	20.4	18.9	21.3	21.1	21.9	21.4	21.6	23.8	19.4	24.6	21.1	25	22.4	27.6	29.8	30.1	20.4	23.2	24.3	29	28	29
13	82	4	1140	1	2.5	2	1	12		4.3	5.2	1.5	2	8	1	0.35	4	1	0	1	23.6	23.7	24.2	24.4	25.3	25	23.2	20.4	18.9	21.3	21.1	21.9	21.4	21.6	23.8	19.4	24.6	21.1	25	22.4	27.6	29.8	30.1	20.4	23.2	24.3	29	28	29
13	83	4	1141	2	3.25	2	1	12		4.3	5.2	1.5	2	8	1	0.35	4	1	0	1	23.6	23.7	24.2	24.4	25.3	25	23.2	20.4	18.9	21.3	21.1	21.9	21.4	21.6	23.8	19.4	24.6	21.1	25	22.4	27.6	29.8	30.1	20.4	23.2	24.3	29	28	29
13	84	4	1142	4	3	2	1	12		4.3	5.2	1.5	2	8	1	0.35	4	1	0	1	23.6	23.7	24.2	24.4	25.3	25	23.2	20.4	18.9	21.3	21.1	21.9	21.4	21.6	23.8	19.4	24.6	21.1	25	22.4	27.6	29.8	30.1	20.4	23.2	24.3	29	28	29
14	1	1	1143	5	3.25	2	0	6		4	5	1.3	1	9	1	0.33	4	1	2	1	22.8	25.1	27.2	27.9	26.4	27.9	24.6	20.6	21.4	22.1	22.1	22.1	22.1	20.9	24.6	21.3	27.2	22.1	25.4	21.3	28.8	32	29.9	24.1	25	24.3	26	29	32
14	2	1	1144	5	3.5	2	0	6		4	5	1.3	1	9	1	0.33	4	1	2	1	22.8	25.1	27.2	27.9	26.4	27.9	24.6	20.6	21.4	22.1	22.1	22.1	22.1	20.9	24.6	21.3	27.2	22.1	25.4	21.3	28.8	32	29.9	24.1	25	24.3	26	29	32
14	3	1	1145	5	2.75	2	1	6		4	5	1.3	1	9	1	0.33	4	1	2	1	22.8	25.1	27.2	27.9	26.4	27.9	24.6	20.6	21.4	22.1	22.1	22.1	22.1	20.9	24.6	21.3	27.2	22.1	25.4	21.3	28.8	32	29.9	24.1	25	24.3	26	29	32
14	4	1	1146	5	2.75	2	0	6		4	5	1.3	1	9	1	0.33	4	1	2	1	22.8	25.1	27.2	27.9	26.4	27.9	24.6	20.6	21.4	22.1	22.1	22.1	22.1	20.9	24.6	21.3	27.2	22.1	25.4	21.3	28.8	32	29.9	24.1	25	24.3	26	29	32
14	5	1	1147	5	3.5	2	0	6		4	5	1.3	1	9	1	0.33	4	1	2	1	22.8	25.1	27.2	27.9	26.4	27.9	24.6	20.6	21.4	22.1	22.1	22.1	22.1	20.9	24.6	21.3	27.2	22.1	25.4	21.3	28.8	32	29.9	24.1	25	24.3	26	29	32
14	6	1	1148	5	2.5	2	0	6		4	5	1.3	1	9	1	0.33	4	1	2	1	22.8	25.1	27.2	27.9	26.4	27.9	24.6	20.6	21.4	22.1	22.1	22.1	22.1	20.9	24.6	21.3	27.2	22.1	25.4	21.3	28.8	32	29.9	24.1	25	24.3	26	29	32
14	7	1	1149	4	3.25	2	0	6		4	5	1.3	1	9	1	0.33	4	1	2	1	22.8	25.1	27.2	27.9	26.4	27.9	24.6	20.6	21.4	22.1	22.1	22.1	22.1	20.9	24.6	21.3	27.2	22.1	25.4	21.3	28.8	32	29.9	24.1	25	24.3	26	29	32
14	8	1	1150	4	3.5	2	0	6		4	5	1.3	1	9	1	0.33	4	1	2	1	22.8	25.1	27.2	27.9	26.4	27.9	24.6	20.6	21.4	22.1	22.1	22.1	22.1	20.9	24.6	21.3	27.2	22.1	25.4	21.3	28.8	32	29.9	24.1	25	24.3	26	29	32
14	9	1	1151	4	3.5	2	1	6		4	5	1.3	1	9	1	0.33	4	1	2	1	22.8	25.1	27.2	27.9	26.4	27.9	24.6	20.6	21.4	22.1	22.1	22.1	22.1	20.9	24.6	21.3	27.2	22.1	25.4	21.3	28.8	32	29.9	24.1	25	24.3	26	29	32
14	10	1	1152	3	2.5	2	0	6		4	5	1.3	1	9	1	0.33	4	1	2	1	22.8	25.1	27.2	27.9	26.4	27.9	24.6	20.6	21.4	22.1	22.1	22.1	22.1	20.9	24.6	21.3	27.2	22.1	25.4	21.3	28.8	32	29.9	24.1	25	24.3	26	29	32
14	11	1	1153	3	3	2	0	6		4	5	1.3	1	9	1	0.33	4	1	2	1	22.8	25.1	27.2	27.9	26.4	27.9	24.6	20.6	21.4	22.1	22.1	22.1	22.1	20.9	24.6	21.3	27.2	22.1	25.4	21.3	28.8	32	29.9	24.1	25	24.3	26	29	32
14	12	1	1154	3	3	2	1	6		4	5	1.3	1	9	1	0.33	4	1	2	1	22.8	25.1	27.2	27.9	26.4	27.9	24.6	20.6	21.4	22.1	22.1	22.1	22.1	20.9	24.6	21.3	27.2	22.1	25.4	21.3	28.8	32	29.9	24.1	25	24.3	26	29	32
14	13	1	1155	3	3.5	2	0	6		4	5	1.3	1	9	1	0.33	4	1	2	1	22.8	25.1	27.2	27.9	26.4	27.9	24.6	20.6	21.4	22.1	22.1	22.1	22.1	20.9	24.6	21.3	27.2	22.1	25.4	21.3	28.8	32	29.9	24.1	25	24.3	26	29	32
14	14	1	1156	3	3.5	2	0	6		4	5	1.3	1	9	1	0.33	4	1	2	1	22.8	25.1	27.2	27.9	26.4	27.9	24.6	20.6	21.4	22.1	22.1	22.1	22.1	20.9	24.6	21.3	27.2	22.1	25.4	21.3	28.8	32	29.9	24.1	25	24.3	26	29	32
14	15	1	1157	3	3.25	2	0	6		4	5	1.3	1	9	1	0.33	4	1	2	1	22.8	25.1	27.2	27.9	26.4	27.9	24.6	20.6	21.4	22.1	22.1	22.1	22.1	20.9	24.6	21.3	27.2	22.1	25.4	21.3	28.8	32	29.9	24.1	25	24.3	26	29	32
14	16	1	1158	3	3.5	2	1	6		4	5	1.3	1	9	1	0.33	4	1	2	1	22.8	25.1	27.2	27.9	26.4	27.9	24.6	20.6	21.4	22.1	22.1	22.1	22.1	20.9	24.6	21.3	27.2	22.1	25.4	21.3	28.8	32	29.9	24.1	25	24.3	26	29	32
14	17	1	1159	2	3.75	3	1	6		4	5	1.3	1	9	1	0.33	4	1	2	1	22.8	25.1	27.2	27.9	26.4	27.9	24.6	20.6	21.4	22.1	22.1	22.1	22.1	20.9	24.6	21.3	27.2	22.1	25.4	21.3	28.8	32	29.9	24.1	25	24.3	26	29	32
14	18	1	1160	2	3	2	1	6		4	5	1.3	1	9	1	0.33	4	1	2	1	22.8	25.1	27.2	27.9	26.4	27.9	24.6	20.6	21.4	22.1	22.1	22.1	22.1	20.9	24.6	21.3	27.2	22.1	25.4	21.3	28.8	32	29.9	24.1	25	24.3	26	29	32
14	19	1	1161	2	3.25	2	0	6		4	5	1.3	1	9	1	0.33	4	1	2	1	22.8	25.1	27.2	27.9	26.4	27.9	24.6	20.6	21.4	22.1	22.1	22.1	22.1	20.9	24.6	21.3	27.2	22.1	25.4	21.3	28.8	32	29.9	24.1	25	24.3	26	29	32
14	20	1	1162	2	3.5	2	0	6		4	5	1.3	1	9	1	0.33	4	1	2	1	22.8	25.1	27.2	27.9	26.4	27.9	24.6	20.6	21.4	22.1	22.1	22.1	22.1	20.9	24.6	21.3	27.2	22.1	25.4	21.3	28.8	32	29.9	24.1	25	24.3	26	29	32
14	21	1	1163	2	3.5	2	0	6		4	5	1.3	1	9	1	0.33	4	1	2	1	22.8	25.1	27.2	27.9	26.4	27.9	24.6	20.6	21.4	22.1	22.1	22.1	22.1	20.9	24.6	21.3	27.2	22.1	25.4	21.3	28.8	32	29.9	24.1	25	24.3	26	29	32
14	22	1	1164	2	2	1	1	6		4	5	1.3	1	9	1	0.33	4	1	2	1	22.8	25.1	27.2	27.9	26.4	27.9	24.6	20.6	21.4	22.1	22.1	22.1	22.1	20.9	24.6	21.3	27.2	22.1	25.4	21.3	28.8	32	29.9	24.1	25	24.3	26	29	32
14	23	1	1165	2	3.5	2	0	6		4	5	1.3	1	9	1	0.33	4	1	2	1	22.8	25.1	27.2	27.9	26.4	27.9	24.6	20.6	21.4	22.1	22.1	22.1	22.1	20.9	24.6	21.3	27.2	22.1	25.4	21.3	28.8	32	29.9	24.1	25	24.3	26	29	32
14	24	1	1166	2	4	3	0	6		4	5	1.3	1	9	1	0.33	4	1	2	1	22.8	25.1	27.2	27.9	26.4	27.9	24.6	20.6	21.4	22.1	22.1	22.1	22.1	20.9	24.6	21.3	27.2	22.1	25.4	21.3	28.8	32	29.9	24.1	25	24.3	26	29	32
14	25	1	1167	2	3.5	2	1	6		4	5	1.3	1	9	1	0.33	4	1	2	1	22.8	25.1	27.2	27.9	26.4	27.9	24.6	20.6	21.4	22.1	22.1	22.1	22.1	20.9	24.6	21.3	27.2	22.1	25.4	21.3	28.8	32	29.9	24.1	25	24.3	26	29	32
14	26	2	1168	2	3	2	0	6		4	5	1.3	1	9	1	0.33	4	1	2	1	22.8	25.1	27.2	27.9	26.4	27.9	24.6	20.6	21.4	22.1	22.1	22.1	22.1	20.9	24.6	21.3	27.2	22.1	25.4	21.3	28.8	32	29.9	24.1	25	24.3	26	29	32
14	27	2	1169	1	3.5	2	1	6		4	5	1.3	1	9	1	0.33	4	1	2	1	22.8	25.1	27.2	27.9	26.4	27.9	24.6	20.6	21.4	22.1	22.1	22.1	22.1	20.9	24.6	21.3	27.2	22.1	25.4	21.3	28.8	32	29.9	24.1	25	24.3	26	29	32
14	28	2	1170	1	3	2	0	6		4	5	1.3	1	9	1	0.33	4	1	2	1	22.8	25.1	27.2	27.9	26.4	27.9	24.6	20.6	21.4	22.1	22.1	22.1	22.1	20.9	24.6	21.3	27.2	22.1	25.4	21.3	28.8	32	29.9	24.1	25	24.3	26	29	32
14	29	2	1171	1	4	3	0	6		4	5	1.3	1	9	1	0.33	4	1	2	1	22.8	25.1	27.2	27.9	26.4	27.9	24.6	20.6	21.4	22.1	22.1	22.1	22.1	20.9	24.6	21.3	27.2	22.1	25.4	21.3	28.8	32	29.9	24.1	25	24.3	26	29	32
14	30	2	1172	5	3.25	2	0	6		4	5	1.3	1	9	1	0.33	4	1	2	1	22.8	25.1	27.2	27.9	26.4	27.9	24.6	20.6	21.4	22.1	22.1	22.1	22.1	20.9	24.6	21.3	27.2	22.1	25.4	21.3	28.8	32	29.9	24.1	25	24.3	26	29	32
14	31	2	1173	5	3.25	2	0	6		4	5	1.3	1	9	1	0.33	4	1	2	1	22.8	25.1	27.2	27.9	26.4	27.9	24.6	20.6	21.4	22.1	22.1	22.1	22.1	20.9	24.6	21.3	27.2	22.1	25.4	21.3	28.8	32	29.9	24.1	25	24.3	26	29	32
14	32	2	1174	3	3.25	2	1	6		4	5	1.3	1	9	1	0.33	4	1	2	1	22.8	25.1	27.2	27.9	26.4	27.9	24.6	20.6	21.4	22.1	22.1	22.1	22.1	20.9	24.6	21.3	27.2	22.1	25.4	21.3	28.8	32	29.9	24.1	25	24.3	26	29	32
14	33	2	1175	2	3.5	2	0	6		4	5	1.3	1	9	1	0.33	4	1	2	1	22.8	25.1	27.2	27.9	26.4	27.9	24.6	20.6	21.4	22.1	22.1	22.1	22.1	20.9	24.6	21.3	27.2	22.1	25.4	21.3	28.8	32	29.9	24.1	25	24.3	26	29	32
14	34	2	1176	3	3.25	2	1	6		4	5	1.3	1	9	1	0.33	4	1	2	1	22.8	25.1	27.2	27.9	26.4	27.9	24.6	20.6	21.4	22.1	22.1	22.1	22.1	20.9	24.6	21.3	27.2	22.1	25.4	21.3	28.8	32	29.9	24.1	25	24.3	26	29	32
14	35	2	1177	4	2.25	2	1	6		4	5	1.3	1	9	1	0.33	4	1	2	1	22.8	25.1	27.2	27.9	26.4	27.9	24.6	20.6	21.4	22.1	22.1	22.1	22.1	20.9	24.6	21.3	27.2	22.1	25.4	21.3	28.8	32	29.9	24.1	25	24.3	26	29	32
14	36	2	1178	1	2.75	2	0	6		4	5	1.3	1	9	1	0.33	4	1	2	1	22.8	25.1	27.2	27.9	26.4	27.9	24.6	20.6	21.4	22.1	22.1	22.1	22.1	20.9	24.6	21.3	27.2	22.1	25.4	21.3	28.8	32	29.9	24.1	25	24.3	26	29	32
14	37	2	1179	5	3.75	3	1	4		4	5	1.3	1	9	1	0.33	4	1	2	1	22.8	25.1	27.2	27.9	26.4	27.9	24.6	20.6	21.4	22.1	22.1	22.1	22.1	20.9	24.6	21.3	27.2	22.1	25.4	21.3	28.8	32	29.9	24.1	25	24.3	26	29	32
14	38	2	1180	5	2	1	0	4		4	5	1.3	1	9	1	0.33	4	1	2	1	22.8	25.1	27.2	27.9	26.4	27.9	24.6	20.6	21.4	22.1	22.1	22.1	22.1	20.9	24.6	21.3	27.2	22.1	25.4	21.3	28.8	32	29.9	24.1	25	24.3	26	29	32
14	39	2	1181	5	3.25	2	0	4		4	5	1.3	1	9	1	0.33	4	1	2	1	22.8	25.1	27.2	27.9	26.4	27.9	24.6	20.6	21.4	22.1	22.1	22.1	22.1	20.9	24.6	21.3	27.2	22.1	25.4	21.3	28.8	32	29.9	24.1	25	24.3	26	29	32
14	40	2	1182	5	3.25	2	0	4		4	5	1.3	1	9	1	0.33	4	1	2	1	22.8	25.1	27.2	27.9	26.4	27.9	24.6	20.6	21.4	22.1	22.1	22.1	22.1	20.9	24.6	21.3	27.2	22.1	25.4	21.3	28.8	32	29.9	24.1	25	24.3	26	29	32
14	41	2	1183	5	3	2	0	4		4	5	1.3	1	9	1	0.33	4	1	2	1	22.8	25.1	27.2	27.9	26.4	27.9	24.6	20.6	21.4	22.1	22.1	22.1	22.1	20.9	24.6	21.3	27.2	22.1	25.4	21.3	28.8	32	29.9	24.1	25	24.3	26	29	32
14	42	2	1184	5	2.25	2	0	4		4	5	1.3	1	9	1	0.33	4	1	2	1	22.8	25.1	27.2	27.9	26.4	27.9	24.6	20.6	21.4	22.1	22.1	22.1	22.1	20.9	24.6	21.3	27.2	22.1	25.4	21.3	28.8	32	29.9	24.1	25	24.3	26	29	32
14	43	2	1185	5	2.25	2	1	4		4	5	1.3	1	9	1	0.33	4	1	2	1	22.8	25.1	27.2	27.9	26.4	27.9	24.6	20.6	21.4	22.1	22.1	22.1	22.1	20.9	24.6	21.3	27.2	22.1	25.4	21.3	28.8	32	29.9	24.1	25	24.3	26	29	32
14	44	2	1186	5	3.5	2	1	4		4	5	1.3	1	9	1	0.33	4	1	2	1	22.8	25.1	27.2	27.9	26.4	27.9	24.6	20.6	21.4	22.1	22.1	22.1	22.1	20.9	24.6	21.3	27.2	22.1	25.4	21.3	28.8	32	29.9	24.1	25	24.3	26	29	32
14	45	2	1187	4	3.5	2	1	4		4	5	1.3	1	9	1	0.33	4	1	2	1	22.8	25.1	27.2	27.9	26.4	27.9	24.6	20.6	21.4	22.1	22.1	22.1	22.1	20.9	24.6	21.3	27.2	22.1	25.4	21.3	28.8	32	29.9	24.1	25	24.3	26	29	32
14	46	2	1188	4	3.5	2	0	4		4	5	1.3	1	9	1	0.33	4	1	2	1	22.8	25.1	27.2	27.9	26.4	27.9	24.6	20.6	21.4	22.1	22.1	22.1	22.1	20.9	24.6	21.3	27.2	22.1	25.4	21.3	28.8	32	29.9	24.1	25	24.3	26	29	32
14	47	2	1189	4	3.25	2	1	4		4	5	1.3	1	9	1	0.33	4	1	2	1	22.8	25.1	27.2	27.9	26.4	27.9	24.6	20.6	21.4	22.1	22.1	22.1	22.1	20.9	24.6	21.3	27.2	22.1	25.4	21.3	28.8	32	29.9	24.1	25	24.3	26	29	32
14	48	2	1190	3	3	2	1	4		4	5	1.3	1	9	1	0.33	4	1	2	1	22.8	25.1	27.2	27.9	26.4	27.9	24.6	20.6	21.4	22.1	22.1	22.1	22.1	20.9	24.6	21.3	27.2	22.1	25.4	21.3	28.8	32	29.9	24.1	25	24.3	26	29	32
14	49	2	1191	3	3.25	2	1	4		4	5	1.3	1	9	1	0.33	4	1	2	1	22.8	25.1	27.2	27.9	26.4	27.9	24.6	20.6	21.4	22.1	22.1	22.1	22.1	20.9	24.6	21.3	27.2	22.1	25.4	21.3	28.8	32	29.9	24.1	25	24.3	26	29	32
14	50	2	1192	3	3.5	2	0	4		4	5	1.3	1	9	1	0.33	4	1	2	1	22.8	25.1	27.2	27.9	26.4	27.9	24.6	20.6	21.4	22.1	22.1	22.1	22.1	20.9	24.6	21.3	27.2	22.1	25.4	21.3	28.8	32	29.9	24.1	25	24.3	26	29	32
14	51	3	1193	3	3.25	2	0	4		4	5	1.3	1	9	1	0.33	4	1	2	1	22.8	25.1	27.2	27.9	26.4	27.9	24.6	20.6	21.4	22.1	22.1	22.1	22.1	20.9	24.6	21.3	27.2	22.1	25.4	21.3	28.8	32	29.9	24.1	25	24.3	26	29	32
14	52	3	1194	3	3.5	2	1	4		4	5	1.3	1	9	1	0.33	4	1	2	1	22.8	25.1	27.2	27.9	26.4	27.9	24.6	20.6	21.4	22.1	22.1	22.1	22.1	20.9	24.6	21.3	27.2	22.1	25.4	21.3	28.8	32	29.9	24.1	25	24.3	26	29	32
14	53	3	1195	3	3	2	1	4		4	5	1.3	1	9	1	0.33	4	1	2	1	22.8	25.1	27.2	27.9	26.4	27.9	24.6	20.6	21.4	22.1	22.1	22.1	22.1	20.9	24.6	21.3	27.2	22.1	25.4	21.3	28.8	32	29.9	24.1	25	24.3	26	29	32
14	54	3	1196	3	2.75	2	0	4		4	5	1.3	1	9	1	0.33	4	1	2	1	22.8	25.1	27.2	27.9	26.4	27.9	24.6	20.6	21.4	22.1	22.1	22.1	22.1	20.9	24.6	21.3	27.2	22.1	25.4	21.3	28.8	32	29.9	24.1	25	24.3	26	29	32
14	55	3	1197	3	3.5	2	1	4		4	5	1.3	1	9	1	0.33	4	1	2	1	22.8	25.1	27.2	27.9	26.4	27.9	24.6	20.6	21.4	22.1	22.1	22.1	22.1	20.9	24.6	21.3	27.2	22.1	25.4	21.3	28.8	32	29.9	24.1	25	24.3	26	29	32
14	56	3	1198	2	3	2	1	4		4	5	1.3	1	9	1	0.33	4	1	2	1	22.8	25.1	27.2	27.9	26.4	27.9	24.6	20.6	21.4	22.1	22.1	22.1	22.1	20.9	24.6	21.3	27.2	22.1	25.4	21.3	28.8	32	29.9	24.1	25	24.3	26	29	32
14	57	3	1199	2	3.5	2	1	4		4	5	1.3	1	9	1	0.33	4	1	2	1	22.8	25.1	27.2	27.9	26.4	27.9	24.6	20.6	21.4	22.1	22.1	22.1	22.1	20.9	24.6	21.3	27.2	22.1	25.4	21.3	28.8	32	29.9	24.1	25	24.3	26	29	32
14	58	3	1200	2	3.25	2	1	4		4	5	1.3	1	9	1	0.33	4	1	2	1	22.8	25.1	27.2	27.9	26.4	27.9	24.6	20.6	21.4	22.1	22.1	22.1	22.1	20.9	24.6	21.3	27.2	22.1	25.4	21.3	28.8	32	29.9	24.1	25	24.3	26	29	32
14	59	3	1201	2	3	2	1	4		4	5	1.3	1	9	1	0.33	4	1	2	1	22.8	25.1	27.2	27.9	26.4	27.9	24.6	20.6	21.4	22.1	22.1	22.1	22.1	20.9	24.6	21.3	27.2	22.1	25.4	21.3	28.8	32	29.9	24.1	25	24.3	26	29	32
14	60	3	1202	2	3	2	0	4		4	5	1.3	1	9	1	0.33	4	1	2	1	22.8	25.1	27.2	27.9	26.4	27.9	24.6	20.6	21.4	22.1	22.1	22.1	22.1	20.9	24.6	21.3	27.2	22.1	25.4	21.3	28.8	32	29.9	24.1	25	24.3	26	29	32
14	61	3	1203	2	3	2	0	4		4	5	1.3	1	9	1	0.33	4	1	2	1	22.8	25.1	27.2	27.9	26.4	27.9	24.6	20.6	21.4	22.1	22.1	22.1	22.1	20.9	24.6	21.3	27.2	22.1	25.4	21.3	28.8	32	29.9	24.1	25	24.3	26	29	32
14	62	3	1204	2	2.75	2	0	4		4	5	1.3	1	9	1	0.33	4	1	2	1	22.8	25.1	27.2	27.9	26.4	27.9	24.6	20.6	21.4	22.1	22.1	22.1	22.1	20.9	24.6	21.3	27.2	22.1	25.4	21.3	28.8	32	29.9	24.1	25	24.3	26	29	32
14	63	3	1205	2	2	1	0	4		4	5	1.3	1	9	1	0.33	4	1	2	1	22.8	25.1	27.2	27.9	26.4	27.9	24.6	20.6	21.4	22.1	22.1	22.1	22.1	20.9	24.6	21.3	27.2	22.1	25.4	21.3	28.8	32	29.9	24.1	25	24.3	26	29	32
14	64	3	1206	2	3.25	2	1	4		4	5	1.3	1	9	1	0.33	4	1	2	1	22.8	25.1	27.2	27.9	26.4	27.9	24.6	20.6	21.4	22.1	22.1	22.1	22.1	20.9	24.6	21.3	27.2	22.1	25.4	21.3	28.8	32	29.9	24.1	25	24.3	26	29	32
14	65	3	1207	1	2.75	2	0	4		4	5	1.3	1	9	1	0.33	4	1	2	1	22.8	25.1	27.2	27.9	26.4	27.9	24.6	20.6	21.4	22.1	22.1	22.1	22.1	20.9	24.6	21.3	27.2	22.1	25.4	21.3	28.8	32	29.9	24.1	25	24.3	26	29	32
14	66	3	1208	1	2.5	2	0	4		4	5	1.3	1	9	1	0.33	4	1	2	1	22.8	25.1	27.2	27.9	26.4	27.9	24.6	20.6	21.4	22.1	22.1	22.1	22.1	20.9	24.6	21.3	27.2	22.1	25.4	21.3	28.8	32	29.9	24.1	25	24.3	26	29	32
14	67	3	1209	1	2.25	2	0	4		4	5	1.3	1	9	1	0.33	4	1	2	1	22.8	25.1	27.2	27.9	26.4	27.9	24.6	20.6	21.4	22.1	22.1	22.1	22.1	20.9	24.6	21.3	27.2	22.1	25.4	21.3	28.8	32	29.9	24.1	25	24.3	26	29	32
14	68	3	1210	3	2.5	2	0	4		4	5	1.3	1	9	1	0.33	4	1	2	1	22.8	25.1	27.2	27.9	26.4	27.9	24.6	20.6	21.4	22.1	22.1	22.1	22.1	20.9	24.6	21.3	27.2	22.1	25.4	21.3	28.8	32	29.9	24.1	25	24.3	26	29	32
14	69	3	1211	5	3.75	3	1	4		4	5	1.3	1	9	1	0.33	4	1	2	1	22.8	25.1	27.2	27.9	26.4	27.9	24.6	20.6	21.4	22.1	22.1	22.1	22.1	20.9	24.6	21.3	27.2	22.1	25.4	21.3	28.8	32	29.9	24.1	25	24.3	26	29	32
14	70	3	1212	2	3.25	2	0	4		4	5	1.3	1	9	1	0.33	4	1	2	1	22.8	25.1	27.2	27.9	26.4	27.9	24.6	20.6	21.4	22.1	22.1	22.1	22.1	20.9	24.6	21.3	27.2	22.1	25.4	21.3	28.8	32	29.9	24.1	25	24.3	26	29	32
14	71	3	1213	5	3.5	2	1	4		4	5	1.3	1	9	1	0.33	4	1	2	1	22.8	25.1	27.2	27.9	26.4	27.9	24.6	20.6	21.4	22.1	22.1	22.1	22.1	20.9	24.6	21.3	27.2	22.1	25.4	21.3	28.8	32	29.9	24.1	25	24.3	26	29	32
14	72	3	1214	5	3.5	2	0	4		4	5	1.3	1	9	1	0.33	4	1	2	1	22.8	25.1	27.2	27.9	26.4	27.9	24.6	20.6	21.4	22.1	22.1	22.1	22.1	20.9	24.6	21.3	27.2	22.1	25.4	21.3	28.8	32	29.9	24.1	25	24.3	26	29	32
14	73	3	1215	5	3	2	0	4		4	5	1.3	1	9	1	0.33	4	1	2	1	22.8	25.1	27.2	27.9	26.4	27.9	24.6	20.6	21.4	22.1	22.1	22.1	22.1	20.9	24.6	21.3	27.2	22.1	25.4	21.3	28.8	32	29.9	24.1	25	24.3	26	29	32
14	74	3	1216	5	2.25	2	0	7		4	5	1.3	1	9	1	0.33	4	1	2	1	22.8	25.1	27.2	27.9	26.4	27.9	24.6	20.6	21.4	22.1	22.1	22.1	22.1	20.9	24.6	21.3	27.2	22.1	25.4	21.3	28.8	32	29.9	24.1	25	24.3	26	29	32
14	75	3	1217	5	2.25	2	0	7		4	5	1.3	1	9	1	0.33	4	1	2	1	22.8	25.1	27.2	27.9	26.4	27.9	24.6	20.6	21.4	22.1	22.1	22.1	22.1	20.9	24.6	21.3	27.2	22.1	25.4	21.3	28.8	32	29.9	24.1	25	24.3	26	29	32
14	76	4	1218	5	3	2	0	7		4	5	1.3	1	9	1	0.33	4	1	2	1	22.8	25.1	27.2	27.9	26.4	27.9	24.6	20.6	21.4	22.1	22.1	22.1	22.1	20.9	24.6	21.3	27.2	22.1	25.4	21.3	28.8	32	29.9	24.1	25	24.3	26	29	32
14	77	4	1219	4	3.5	2	0	7		4	5	1.3	1	9	1	0.33	4	1	2	1	22.8	25.1	27.2	27.9	26.4	27.9	24.6	20.6	21.4	22.1	22.1	22.1	22.1	20.9	24.6	21.3	27.2	22.1	25.4	21.3	28.8	32	29.9	24.1	25	24.3	26	29	32
14	78	4	1220	2	3	2	1	7		4	5	1.3	1	9	1	0.33	4	1	2	1	22.8	25.1	27.2	27.9	26.4	27.9	24.6	20.6	21.4	22.1	22.1	22.1	22.1	20.9	24.6	21.3	27.2	22.1	25.4	21.3	28.8	32	29.9	24.1	25	24.3	26	29	32
14	79	4	1221	2	2.25	2	1	7		4	5	1.3	1	9	1	0.33	4	1	2	1	22.8	25.1	27.2	27.9	26.4	27.9	24.6	20.6	21.4	22.1	22.1	22.1	22.1	20.9	24.6	21.3	27.2	22.1	25.4	21.3	28.8	32	29.9	24.1	25	24.3	26	29	32
14	80	4	1222	2	2.5	2	1	7		4	5	1.3	1	9	1	0.33	4	1	2	1	22.8	25.1	27.2	27.9	26.4	27.9	24.6	20.6	21.4	22.1	22.1	22.1	22.1	20.9	24.6	21.3	27.2	22.1	25.4	21.3	28.8	32	29.9	24.1	25	24.3	26	29	32
14	81	4	1223	2	2.5	2	1	7		4	5	1.3	1	9	1	0.33	4	1	2	1	22.8	25.1	27.2	27.9	26.4	27.9	24.6	20.6	21.4	22.1	22.1	22.1	22.1	20.9	24.6	21.3	27.2	22.1	25.4	21.3	28.8	32	29.9	24.1	25	24.3	26	29	32
14	82	4	1224	1	3.5	2	0	7		4	5	1.3	1	9	1	0.33	4	1	2	1	22.8	25.1	27.2	27.9	26.4	27.9	24.6	20.6	21.4	22.1	22.1	22.1	22.1	20.9	24.6	21.3	27.2	22.1	25.4	21.3	28.8	32	29.9	24.1	25	24.3	26	29	32
14	83	4	1225	1	3.75	3	0	7		4	5	1.3	1	9	1	0.33	4	1	2	1	22.8	25.1	27.2	27.9	26.4	27.9	24.6	20.6	21.4	22.1	22.1	22.1	22.1	20.9	24.6	21.3	27.2	22.1	25.4	21.3	28.8	32	29.9	24.1	25	24.3	26	29	32
14	84	4	1226	5	3	2	1	7		4	5	1.3	1	9	1	0.33	4	1	2	1	22.8	25.1	27.2	27.9	26.4	27.9	24.6	20.6	21.4	22.1	22.1	22.1	22.1	20.9	24.6	21.3	27.2	22.1	25.4	21.3	28.8	32	29.9	24.1	25	24.3	26	29	32
14	85	4	1227	5	2.25	2	0	7		4	5	1.3	1	9	1	0.33	4	1	2	1	22.8	25.1	27.2	27.9	26.4	27.9	24.6	20.6	21.4	22.1	22.1	22.1	22.1	20.9	24.6	21.3	27.2	22.1	25.4	21.3	28.8	32	29.9	24.1	25	24.3	26	29	32
14	86	4	1228	5	3.75	3	0	7		4	5	1.3	1	9	1	0.33	4	1	2	1	22.8	25.1	27.2	27.9	26.4	27.9	24.6	20.6	21.4	22.1	22.1	22.1	22.1	20.9	24.6	21.3	27.2	22.1	25.4	21.3	28.8	32	29.9	24.1	25	24.3	26	29	32
14	87	4	1229	5	2.5	2	0	7		4	5	1.3	1	9	1	0.33	4	1	2	1	22.8	25.1	27.2	27.9	26.4	27.9	24.6	20.6	21.4	22.1	22.1	22.1	22.1	20.9	24.6	21.3	27.2	22.1	25.4	21.3	28.8	32	29.9	24.1	25	24.3	26	29	32
14	88	4	1230	5	3.75	3	0	7		4	5	1.3	1	9	1	0.33	4	1	2	1	22.8	25.1	27.2	27.9	26.4	27.9	24.6	20.6	21.4	22.1	22.1	22.1	22.1	20.9	24.6	21.3	27.2	22.1	25.4	21.3	28.8	32	29.9	24.1	25	24.3	26	29	32
14	89	4	1231	5	3	2	1	7		4	5	1.3	1	9	1	0.33	4	1	2	1	22.8	25.1	27.2	27.9	26.4	27.9	24.6	20.6	21.4	22.1	22.1	22.1	22.1	20.9	24.6	21.3	27.2	22.1	25.4	21.3	28.8	32	29.9	24.1	25	24.3	26	29	32
14	90	4	1232	5	2.5	2	0	7		4	5	1.3	1	9	1	0.33	4	1	2	1	22.8	25.1	27.2	27.9	26.4	27.9	24.6	20.6	21.4	22.1	22.1	22.1	22.1	20.9	24.6	21.3	27.2	22.1	25.4	21.3	28.8	32	29.9	24.1	25	24.3	26	29	32
14	91	4	1233	2	3.5	2	0	7		4	5	1.3	1	9	1	0.33	4	1	2	1	22.8	25.1	27.2	27.9	26.4	27.9	24.6	20.6	21.4	22.1	22.1	22.1	22.1	20.9	24.6	21.3	27.2	22.1	25.4	21.3	28.8	32	29.9	24.1	25	24.3	26	29	32
14	92	4	1234	2	2.5	2	1	7		4	5	1.3	1	9	1	0.33	4	1	2	1	22.8	25.1	27.2	27.9	26.4	27.9	24.6	20.6	21.4	22.1	22.1	22.1	22.1	20.9	24.6	21.3	27.2	22.1	25.4	21.3	28.8	32	29.9	24.1	25	24.3	26	29	32
14	93	4	1235	1	2.25	2	1	7		4	5	1.3	1	9	1	0.33	4	1	2	1	22.8	25.1	27.2	27.9	26.4	27.9	24.6	20.6	21.4	22.1	22.1	22.1	22.1	20.9	24.6	21.3	27.2	22.1	25.4	21.3	28.8	32	29.9	24.1	25	24.3	26	29	32
14	94	4	1236	1	2	1	0	7		4	5	1.3	1	9	1	0.33	4	1	2	1	22.8	25.1	27.2	27.9	26.4	27.9	24.6	20.6	21.4	22.1	22.1	22.1	22.1	20.9	24.6	21.3	27.2	22.1	25.4	21.3	28.8	32	29.9	24.1	25	24.3	26	29	32
14	95	4	1237	5	3.25	2	0	7		4	5	1.3	1	9	1	0.33	4	1	2	1	22.8	25.1	27.2	27.9	26.4	27.9	24.6	20.6	21.4	22.1	22.1	22.1	22.1	20.9	24.6	21.3	27.2	22.1	25.4	21.3	28.8	32	29.9	24.1	25	24.3	26	29	32
14	96	4	1238	4	3	2	1	7		4	5	1.3	1	9	1	0.33	4	1	2	1	22.8	25.1	27.2	27.9	26.4	27.9	24.6	20.6	21.4	22.1	22.1	22.1	22.1	20.9	24.6	21.3	27.2	22.1	25.4	21.3	28.8	32	29.9	24.1	25	24.3	26	29	32
14	97	4	1239	2	3.5	2	0	7		4	5	1.3	1	9	1	0.33	4	1	2	1	22.8	25.1	27.2	27.9	26.4	27.9	24.6	20.6	21.4	22.1	22.1	22.1	22.1	20.9	24.6	21.3	27.2	22.1	25.4	21.3	28.8	32	29.9	24.1	25	24.3	26	29	32
14	98	4	1240	2	3	2	1	7		4	5	1.3	1	9	1	0.33	4	1	2	1	22.8	25.1	27.2	27.9	26.4	27.9	24.6	20.6	21.4	22.1	22.1	22.1	22.1	20.9	24.6	21.3	27.2	22.1	25.4	21.3	28.8	32	29.9	24.1	25	24.3	26	29	32
14	99	4	1241	2	2.25	2	0	7		4	5	1.3	1	9	1	0.33	4	1	2	1	22.8	25.1	27.2	27.9	26.4	27.9	24.6	20.6	21.4	22.1	22.1	22.1	22.1	20.9	24.6	21.3	27.2	22.1	25.4	21.3	28.8	32	29.9	24.1	25	24.3	26	29	32
14	100	4	1242	2	2	1	0	7		4	5	1.3	1	9	1	0.33	4	1	2	1	22.8	25.1	27.2	27.9	26.4	27.9	24.6	20.6	21.4	22.1	22.1	22.1	22.1	20.9	24.6	21.3	27.2	22.1	25.4	21.3	28.8	32	29.9	24.1	25	24.3	26	29	32
15	1	1	1243	1	2.75	2	0	4		4	4.7	1.3	1	8	1	0.35	5	2	1	1	24.8	26.9	27.6	27.3	28.2	5.8	23	20.7	22.7	23.9	24.2	23.4	21.4	20.5	26.5	22	26.5	22.5	25.9	21.5	31.8	32.8	30	24	24.1	23.5	29	33	34
15	2	1	1244	2	2.75	2	1	4		4	4.7	1.3	1	8	1	0.35	5	2	1	1	24.8	26.9	27.6	27.3	28.2	5.8	23	20.7	22.7	23.9	24.2	23.4	21.4	20.5	26.5	22	26.5	22.5	25.9	21.5	31.8	32.8	30	24	24.1	23.5	29	33	34
15	3	1	1245	3	3.25	2	1	4		4	4.7	1.3	1	8	1	0.35	5	2	1	1	24.8	26.9	27.6	27.3	28.2	5.8	23	20.7	22.7	23.9	24.2	23.4	21.4	20.5	26.5	22	26.5	22.5	25.9	21.5	31.8	32.8	30	24	24.1	23.5	29	33	34
15	4	1	1246	3	2.25	2	0	4		4	4.7	1.3	1	8	1	0.35	5	2	1	1	24.8	26.9	27.6	27.3	28.2	5.8	23	20.7	22.7	23.9	24.2	23.4	21.4	20.5	26.5	22	26.5	22.5	25.9	21.5	31.8	32.8	30	24	24.1	23.5	29	33	34
15	5	1	1247	3	3	2	0	4		4	4.7	1.3	1	8	1	0.35	5	2	1	1	24.8	26.9	27.6	27.3	28.2	5.8	23	20.7	22.7	23.9	24.2	23.4	21.4	20.5	26.5	22	26.5	22.5	25.9	21.5	31.8	32.8	30	24	24.1	23.5	29	33	34
15	6	1	1248	3	3.25	2	1	4		4	4.7	1.3	1	8	1	0.35	5	2	1	1	24.8	26.9	27.6	27.3	28.2	5.8	23	20.7	22.7	23.9	24.2	23.4	21.4	20.5	26.5	22	26.5	22.5	25.9	21.5	31.8	32.8	30	24	24.1	23.5	29	33	34
15	7	1	1249	1	3.25	2	1	4		4	4.7	1.3	1	8	1	0.35	5	2	1	1	24.8	26.9	27.6	27.3	28.2	5.8	23	20.7	22.7	23.9	24.2	23.4	21.4	20.5	26.5	22	26.5	22.5	25.9	21.5	31.8	32.8	30	24	24.1	23.5	29	33	34
15	8	1	1250	2	2.75	2	1	4		4	4.7	1.3	1	8	1	0.35	5	2	1	1	24.8	26.9	27.6	27.3	28.2	5.8	23	20.7	22.7	23.9	24.2	23.4	21.4	20.5	26.5	22	26.5	22.5	25.9	21.5	31.8	32.8	30	24	24.1	23.5	29	33	34
15	9	1	1251	3	3.25	2	0	4		4	4.7	1.3	1	8	1	0.35	5	2	1	1	24.8	26.9	27.6	27.3	28.2	5.8	23	20.7	22.7	23.9	24.2	23.4	21.4	20.5	26.5	22	26.5	22.5	25.9	21.5	31.8	32.8	30	24	24.1	23.5	29	33	34
15	10	1	1252	3	3.25	2	1	4		4	4.7	1.3	1	8	1	0.35	5	2	1	1	24.8	26.9	27.6	27.3	28.2	5.8	23	20.7	22.7	23.9	24.2	23.4	21.4	20.5	26.5	22	26.5	22.5	25.9	21.5	31.8	32.8	30	24	24.1	23.5	29	33	34
15	11	1	1253	3	3.5	2	0	4		4	4.7	1.3	1	8	1	0.35	5	2	1	1	24.8	26.9	27.6	27.3	28.2	5.8	23	20.7	22.7	23.9	24.2	23.4	21.4	20.5	26.5	22	26.5	22.5	25.9	21.5	31.8	32.8	30	24	24.1	23.5	29	33	34
15	12	1	1254	2	3	2	0	4		4	4.7	1.3	1	8	1	0.35	5	2	1	1	24.8	26.9	27.6	27.3	28.2	5.8	23	20.7	22.7	23.9	24.2	23.4	21.4	20.5	26.5	22	26.5	22.5	25.9	21.5	31.8	32.8	30	24	24.1	23.5	29	33	34
15	13	1	1255	3	3.25	2	0	4		4	4.7	1.3	1	8	1	0.35	5	2	1	1	24.8	26.9	27.6	27.3	28.2	5.8	23	20.7	22.7	23.9	24.2	23.4	21.4	20.5	26.5	22	26.5	22.5	25.9	21.5	31.8	32.8	30	24	24.1	23.5	29	33	34
15	14	1	1256	3	2.75	2	1	4		4	4.7	1.3	1	8	1	0.35	5	2	1	1	24.8	26.9	27.6	27.3	28.2	5.8	23	20.7	22.7	23.9	24.2	23.4	21.4	20.5	26.5	22	26.5	22.5	25.9	21.5	31.8	32.8	30	24	24.1	23.5	29	33	34
15	15	1	1257	2	3.5	2	0	4		4	4.7	1.3	1	8	1	0.35	5	2	1	1	24.8	26.9	27.6	27.3	28.2	5.8	23	20.7	22.7	23.9	24.2	23.4	21.4	20.5	26.5	22	26.5	22.5	25.9	21.5	31.8	32.8	30	24	24.1	23.5	29	33	34
15	16	1	1258	3	3.5	2	0	4		4	4.7	1.3	1	8	1	0.35	5	2	1	1	24.8	26.9	27.6	27.3	28.2	5.8	23	20.7	22.7	23.9	24.2	23.4	21.4	20.5	26.5	22	26.5	22.5	25.9	21.5	31.8	32.8	30	24	24.1	23.5	29	33	34
15	17	1	1259	3	3	2	0	4		4	4.7	1.3	1	8	1	0.35	5	2	1	1	24.8	26.9	27.6	27.3	28.2	5.8	23	20.7	22.7	23.9	24.2	23.4	21.4	20.5	26.5	22	26.5	22.5	25.9	21.5	31.8	32.8	30	24	24.1	23.5	29	33	34
15	18	1	1260	2	3.25	2	0	4		4	4.7	1.3	1	8	1	0.35	5	2	1	1	24.8	26.9	27.6	27.3	28.2	5.8	23	20.7	22.7	23.9	24.2	23.4	21.4	20.5	26.5	22	26.5	22.5	25.9	21.5	31.8	32.8	30	24	24.1	23.5	29	33	34
15	19	1	1261	3	3.5	2	0	4		4	4.7	1.3	1	8	1	0.35	5	2	1	1	24.8	26.9	27.6	27.3	28.2	5.8	23	20.7	22.7	23.9	24.2	23.4	21.4	20.5	26.5	22	26.5	22.5	25.9	21.5	31.8	32.8	30	24	24.1	23.5	29	33	34
15	20	1	1262	3	3.25	2	1	4		4	4.7	1.3	1	8	1	0.35	5	2	1	1	24.8	26.9	27.6	27.3	28.2	5.8	23	20.7	22.7	23.9	24.2	23.4	21.4	20.5	26.5	22	26.5	22.5	25.9	21.5	31.8	32.8	30	24	24.1	23.5	29	33	34
15	21	1	1263	1	2.5	2	1	4		4	4.7	1.3	1	8	1	0.35	5	2	1	1	24.8	26.9	27.6	27.3	28.2	5.8	23	20.7	22.7	23.9	24.2	23.4	21.4	20.5	26.5	22	26.5	22.5	25.9	21.5	31.8	32.8	30	24	24.1	23.5	29	33	34
15	22	1	1264	3	2.25	2	0	4		4	4.7	1.3	1	8	1	0.35	5	2	1	1	24.8	26.9	27.6	27.3	28.2	5.8	23	20.7	22.7	23.9	24.2	23.4	21.4	20.5	26.5	22	26.5	22.5	25.9	21.5	31.8	32.8	30	24	24.1	23.5	29	33	34
15	23	1	1265	3	3.25	2	0	4		4	4.7	1.3	1	8	1	0.35	5	2	1	1	24.8	26.9	27.6	27.3	28.2	5.8	23	20.7	22.7	23.9	24.2	23.4	21.4	20.5	26.5	22	26.5	22.5	25.9	21.5	31.8	32.8	30	24	24.1	23.5	29	33	34
15	24	1	1266	2	2	1	0	4		4	4.7	1.3	1	8	1	0.35	5	2	1	1	24.8	26.9	27.6	27.3	28.2	5.8	23	20.7	22.7	23.9	24.2	23.4	21.4	20.5	26.5	22	26.5	22.5	25.9	21.5	31.8	32.8	30	24	24.1	23.5	29	33	34
15	25	1	1267	3	4	3	0	4		4	4.7	1.3	1	8	1	0.35	5	2	1	1	24.8	26.9	27.6	27.3	28.2	5.8	23	20.7	22.7	23.9	24.2	23.4	21.4	20.5	26.5	22	26.5	22.5	25.9	21.5	31.8	32.8	30	24	24.1	23.5	29	33	34
15	26	2	1268	2	3.25	2	0	4		4	4.7	1.3	1	8	1	0.35	5	2	1	1	24.8	26.9	27.6	27.3	28.2	5.8	23	20.7	22.7	23.9	24.2	23.4	21.4	20.5	26.5	22	26.5	22.5	25.9	21.5	31.8	32.8	30	24	24.1	23.5	29	33	34
15	27	2	1269	3	2.5	2	1	4		4	4.7	1.3	1	8	1	0.35	5	2	1	1	24.8	26.9	27.6	27.3	28.2	5.8	23	20.7	22.7	23.9	24.2	23.4	21.4	20.5	26.5	22	26.5	22.5	25.9	21.5	31.8	32.8	30	24	24.1	23.5	29	33	34
15	28	2	1270	4	2.5	2	1	4		4	4.7	1.3	1	8	1	0.35	5	2	1	1	24.8	26.9	27.6	27.3	28.2	5.8	23	20.7	22.7	23.9	24.2	23.4	21.4	20.5	26.5	22	26.5	22.5	25.9	21.5	31.8	32.8	30	24	24.1	23.5	29	33	34
15	29	2	1271	1	2.5	2	1	4		4	4.7	1.3	1	8	1	0.35	5	2	1	1	24.8	26.9	27.6	27.3	28.2	5.8	23	20.7	22.7	23.9	24.2	23.4	21.4	20.5	26.5	22	26.5	22.5	25.9	21.5	31.8	32.8	30	24	24.1	23.5	29	33	34
15	30	2	1272	1	2.75	2	1	6		4	4.7	1.3	1	8	1	0.35	5	2	1	1	24.8	26.9	27.6	27.3	28.2	5.8	23	20.7	22.7	23.9	24.2	23.4	21.4	20.5	26.5	22	26.5	22.5	25.9	21.5	31.8	32.8	30	24	24.1	23.5	29	33	34
15	31	2	1273	3	2.25	2	0	6		4	4.7	1.3	1	8	1	0.35	5	2	1	1	24.8	26.9	27.6	27.3	28.2	5.8	23	20.7	22.7	23.9	24.2	23.4	21.4	20.5	26.5	22	26.5	22.5	25.9	21.5	31.8	32.8	30	24	24.1	23.5	29	33	34
15	32	2	1274	2	2.5	2	0	6		4	4.7	1.3	1	8	1	0.35	5	2	1	1	24.8	26.9	27.6	27.3	28.2	5.8	23	20.7	22.7	23.9	24.2	23.4	21.4	20.5	26.5	22	26.5	22.5	25.9	21.5	31.8	32.8	30	24	24.1	23.5	29	33	34
15	33	2	1275	1	3.5	2	0	6		4	4.7	1.3	1	8	1	0.35	5	2	1	1	24.8	26.9	27.6	27.3	28.2	5.8	23	20.7	22.7	23.9	24.2	23.4	21.4	20.5	26.5	22	26.5	22.5	25.9	21.5	31.8	32.8	30	24	24.1	23.5	29	33	34
15	34	2	1276	3	2.25	2	0	6		4	4.7	1.3	1	8	1	0.35	5	2	1	1	24.8	26.9	27.6	27.3	28.2	5.8	23	20.7	22.7	23.9	24.2	23.4	21.4	20.5	26.5	22	26.5	22.5	25.9	21.5	31.8	32.8	30	24	24.1	23.5	29	33	34
15	35	2	1277	3	3.75	3	0	6		4	4.7	1.3	1	8	1	0.35	5	2	1	1	24.8	26.9	27.6	27.3	28.2	5.8	23	20.7	22.7	23.9	24.2	23.4	21.4	20.5	26.5	22	26.5	22.5	25.9	21.5	31.8	32.8	30	24	24.1	23.5	29	33	34
15	36	2	1278	3	3.5	2	0	6		4	4.7	1.3	1	8	1	0.35	5	2	1	1	24.8	26.9	27.6	27.3	28.2	5.8	23	20.7	22.7	23.9	24.2	23.4	21.4	20.5	26.5	22	26.5	22.5	25.9	21.5	31.8	32.8	30	24	24.1	23.5	29	33	34
15	37	2	1279	3	3.25	2	0	6		4	4.7	1.3	1	8	1	0.35	5	2	1	1	24.8	26.9	27.6	27.3	28.2	5.8	23	20.7	22.7	23.9	24.2	23.4	21.4	20.5	26.5	22	26.5	22.5	25.9	21.5	31.8	32.8	30	24	24.1	23.5	29	33	34
15	38	2	1280	4	3.5	2	0	6		4	4.7	1.3	1	8	1	0.35	5	2	1	1	24.8	26.9	27.6	27.3	28.2	5.8	23	20.7	22.7	23.9	24.2	23.4	21.4	20.5	26.5	22	26.5	22.5	25.9	21.5	31.8	32.8	30	24	24.1	23.5	29	33	34
15	39	2	1281	3	3.25	2	1	6		4	4.7	1.3	1	8	1	0.35	5	2	1	1	24.8	26.9	27.6	27.3	28.2	5.8	23	20.7	22.7	23.9	24.2	23.4	21.4	20.5	26.5	22	26.5	22.5	25.9	21.5	31.8	32.8	30	24	24.1	23.5	29	33	34
15	40	2	1282	2	3.25	2	0	6		4	4.7	1.3	1	8	1	0.35	5	2	1	1	24.8	26.9	27.6	27.3	28.2	5.8	23	20.7	22.7	23.9	24.2	23.4	21.4	20.5	26.5	22	26.5	22.5	25.9	21.5	31.8	32.8	30	24	24.1	23.5	29	33	34
15	41	2	1283	3	3.75	3	0	6		4	4.7	1.3	1	8	1	0.35	5	2	1	1	24.8	26.9	27.6	27.3	28.2	5.8	23	20.7	22.7	23.9	24.2	23.4	21.4	20.5	26.5	22	26.5	22.5	25.9	21.5	31.8	32.8	30	24	24.1	23.5	29	33	34
15	42	2	1284	3	2.75	2	1	6		4	4.7	1.3	1	8	1	0.35	5	2	1	1	24.8	26.9	27.6	27.3	28.2	5.8	23	20.7	22.7	23.9	24.2	23.4	21.4	20.5	26.5	22	26.5	22.5	25.9	21.5	31.8	32.8	30	24	24.1	23.5	29	33	34
15	43	2	1285	1	3	2	1	6		4	4.7	1.3	1	8	1	0.35	5	2	1	1	24.8	26.9	27.6	27.3	28.2	5.8	23	20.7	22.7	23.9	24.2	23.4	21.4	20.5	26.5	22	26.5	22.5	25.9	21.5	31.8	32.8	30	24	24.1	23.5	29	33	34
15	44	2	1286	1	2.25	2	0	6		4	4.7	1.3	1	8	1	0.35	5	2	1	1	24.8	26.9	27.6	27.3	28.2	5.8	23	20.7	22.7	23.9	24.2	23.4	21.4	20.5	26.5	22	26.5	22.5	25.9	21.5	31.8	32.8	30	24	24.1	23.5	29	33	34
15	45	2	1287	2	3.5	2	1	6		4	4.7	1.3	1	8	1	0.35	5	2	1	1	24.8	26.9	27.6	27.3	28.2	5.8	23	20.7	22.7	23.9	24.2	23.4	21.4	20.5	26.5	22	26.5	22.5	25.9	21.5	31.8	32.8	30	24	24.1	23.5	29	33	34
15	46	2	1288	3	3.5	2	0	6		4	4.7	1.3	1	8	1	0.35	5	2	1	1	24.8	26.9	27.6	27.3	28.2	5.8	23	20.7	22.7	23.9	24.2	23.4	21.4	20.5	26.5	22	26.5	22.5	25.9	21.5	31.8	32.8	30	24	24.1	23.5	29	33	34
15	47	2	1289	1	3.5	2	0	6		4	4.7	1.3	1	8	1	0.35	5	2	1	1	24.8	26.9	27.6	27.3	28.2	5.8	23	20.7	22.7	23.9	24.2	23.4	21.4	20.5	26.5	22	26.5	22.5	25.9	21.5	31.8	32.8	30	24	24.1	23.5	29	33	34
15	48	2	1290	3	2.5	2	0	8		4	4.7	1.3	1	8	1	0.35	5	2	1	1	24.8	26.9	27.6	27.3	28.2	5.8	23	20.7	22.7	23.9	24.2	23.4	21.4	20.5	26.5	22	26.5	22.5	25.9	21.5	31.8	32.8	30	24	24.1	23.5	29	33	34
15	49	2	1291	3	3.5	2	0	8		4	4.7	1.3	1	8	1	0.35	5	2	1	1	24.8	26.9	27.6	27.3	28.2	5.8	23	20.7	22.7	23.9	24.2	23.4	21.4	20.5	26.5	22	26.5	22.5	25.9	21.5	31.8	32.8	30	24	24.1	23.5	29	33	34
15	50	2	1292	4	3.5	2	0	8		4	4.7	1.3	1	8	1	0.35	5	2	1	1	24.8	26.9	27.6	27.3	28.2	5.8	23	20.7	22.7	23.9	24.2	23.4	21.4	20.5	26.5	22	26.5	22.5	25.9	21.5	31.8	32.8	30	24	24.1	23.5	29	33	34
15	51	3	1293	3	3	2	1	8		4	4.7	1.3	1	8	1	0.35	5	2	1	1	24.8	26.9	27.6	27.3	28.2	5.8	23	20.7	22.7	23.9	24.2	23.4	21.4	20.5	26.5	22	26.5	22.5	25.9	21.5	31.8	32.8	30	24	24.1	23.5	29	33	34
15	52	3	1294	3	3.5	2	0	8		4	4.7	1.3	1	8	1	0.35	5	2	1	1	24.8	26.9	27.6	27.3	28.2	5.8	23	20.7	22.7	23.9	24.2	23.4	21.4	20.5	26.5	22	26.5	22.5	25.9	21.5	31.8	32.8	30	24	24.1	23.5	29	33	34
15	53	3	1295	3	3.25	2	0	8		4	4.7	1.3	1	8	1	0.35	5	2	1	1	24.8	26.9	27.6	27.3	28.2	5.8	23	20.7	22.7	23.9	24.2	23.4	21.4	20.5	26.5	22	26.5	22.5	25.9	21.5	31.8	32.8	30	24	24.1	23.5	29	33	34
15	54	3	1296	3	3.5	2	0	8		4	4.7	1.3	1	8	1	0.35	5	2	1	1	24.8	26.9	27.6	27.3	28.2	5.8	23	20.7	22.7	23.9	24.2	23.4	21.4	20.5	26.5	22	26.5	22.5	25.9	21.5	31.8	32.8	30	24	24.1	23.5	29	33	34
15	55	3	1297	3	3.5	2	0	8		4	4.7	1.3	1	8	1	0.35	5	2	1	1	24.8	26.9	27.6	27.3	28.2	5.8	23	20.7	22.7	23.9	24.2	23.4	21.4	20.5	26.5	22	26.5	22.5	25.9	21.5	31.8	32.8	30	24	24.1	23.5	29	33	34
15	56	3	1298	4	3.25	2	1	8		4	4.7	1.3	1	8	1	0.35	5	2	1	1	24.8	26.9	27.6	27.3	28.2	5.8	23	20.7	22.7	23.9	24.2	23.4	21.4	20.5	26.5	22	26.5	22.5	25.9	21.5	31.8	32.8	30	24	24.1	23.5	29	33	34
15	57	3	1299	3	3.25	2	0	8		4	4.7	1.3	1	8	1	0.35	5	2	1	1	24.8	26.9	27.6	27.3	28.2	5.8	23	20.7	22.7	23.9	24.2	23.4	21.4	20.5	26.5	22	26.5	22.5	25.9	21.5	31.8	32.8	30	24	24.1	23.5	29	33	34
15	58	3	1300	1	3.25	2	0	8		4	4.7	1.3	1	8	1	0.35	5	2	1	1	24.8	26.9	27.6	27.3	28.2	5.8	23	20.7	22.7	23.9	24.2	23.4	21.4	20.5	26.5	22	26.5	22.5	25.9	21.5	31.8	32.8	30	24	24.1	23.5	29	33	34
15	59	3	1301	3	3.75	3	0	8		4	4.7	1.3	1	8	1	0.35	5	2	1	1	24.8	26.9	27.6	27.3	28.2	5.8	23	20.7	22.7	23.9	24.2	23.4	21.4	20.5	26.5	22	26.5	22.5	25.9	21.5	31.8	32.8	30	24	24.1	23.5	29	33	34
15	60	3	1302	3	2.75	2	0	12		4	4.7	1.3	1	8	1	0.35	5	2	1	1	24.8	26.9	27.6	27.3	28.2	5.8	23	20.7	22.7	23.9	24.2	23.4	21.4	20.5	26.5	22	26.5	22.5	25.9	21.5	31.8	32.8	30	24	24.1	23.5	29	33	34
15	61	3	1303	3	3.5	2	0	12		4	4.7	1.3	1	8	1	0.35	5	2	1	1	24.8	26.9	27.6	27.3	28.2	5.8	23	20.7	22.7	23.9	24.2	23.4	21.4	20.5	26.5	22	26.5	22.5	25.9	21.5	31.8	32.8	30	24	24.1	23.5	29	33	34
15	62	3	1304	4	3	2	1	12		4	4.7	1.3	1	8	1	0.35	5	2	1	1	24.8	26.9	27.6	27.3	28.2	5.8	23	20.7	22.7	23.9	24.2	23.4	21.4	20.5	26.5	22	26.5	22.5	25.9	21.5	31.8	32.8	30	24	24.1	23.5	29	33	34
15	63	3	1305	3	3.5	2	0	12		4	4.7	1.3	1	8	1	0.35	5	2	1	1	24.8	26.9	27.6	27.3	28.2	5.8	23	20.7	22.7	23.9	24.2	23.4	21.4	20.5	26.5	22	26.5	22.5	25.9	21.5	31.8	32.8	30	24	24.1	23.5	29	33	34
15	64	3	1306	2	3.5	2	0	12		4	4.7	1.3	1	8	1	0.35	5	2	1	1	24.8	26.9	27.6	27.3	28.2	5.8	23	20.7	22.7	23.9	24.2	23.4	21.4	20.5	26.5	22	26.5	22.5	25.9	21.5	31.8	32.8	30	24	24.1	23.5	29	33	34
15	65	3	1307	1	3.5	2	0	12		4	4.7	1.3	1	8	1	0.35	5	2	1	1	24.8	26.9	27.6	27.3	28.2	5.8	23	20.7	22.7	23.9	24.2	23.4	21.4	20.5	26.5	22	26.5	22.5	25.9	21.5	31.8	32.8	30	24	24.1	23.5	29	33	34
15	66	3	1308	4	3.75	3	0	12		4	4.7	1.3	1	8	1	0.35	5	2	1	1	24.8	26.9	27.6	27.3	28.2	5.8	23	20.7	22.7	23.9	24.2	23.4	21.4	20.5	26.5	22	26.5	22.5	25.9	21.5	31.8	32.8	30	24	24.1	23.5	29	33	34
15	67	3	1309	3	2.5	2	0	12		4	4.7	1.3	1	8	1	0.35	5	2	1	1	24.8	26.9	27.6	27.3	28.2	5.8	23	20.7	22.7	23.9	24.2	23.4	21.4	20.5	26.5	22	26.5	22.5	25.9	21.5	31.8	32.8	30	24	24.1	23.5	29	33	34
15	68	3	1310	3	3.5	2	0	12		4	4.7	1.3	1	8	1	0.35	5	2	1	1	24.8	26.9	27.6	27.3	28.2	5.8	23	20.7	22.7	23.9	24.2	23.4	21.4	20.5	26.5	22	26.5	22.5	25.9	21.5	31.8	32.8	30	24	24.1	23.5	29	33	34
15	69	3	1311	2	2.75	2	1	12		4	4.7	1.3	1	8	1	0.35	5	2	1	1	24.8	26.9	27.6	27.3	28.2	5.8	23	20.7	22.7	23.9	24.2	23.4	21.4	20.5	26.5	22	26.5	22.5	25.9	21.5	31.8	32.8	30	24	24.1	23.5	29	33	34
15	70	3	1312	2	2.75	2	0	12		4	4.7	1.3	1	8	1	0.35	5	2	1	1	24.8	26.9	27.6	27.3	28.2	5.8	23	20.7	22.7	23.9	24.2	23.4	21.4	20.5	26.5	22	26.5	22.5	25.9	21.5	31.8	32.8	30	24	24.1	23.5	29	33	34
15	71	3	1313	2	3.75	3	0	12		4	4.7	1.3	1	8	1	0.35	5	2	1	1	24.8	26.9	27.6	27.3	28.2	5.8	23	20.7	22.7	23.9	24.2	23.4	21.4	20.5	26.5	22	26.5	22.5	25.9	21.5	31.8	32.8	30	24	24.1	23.5	29	33	34
17	1	1	1431	5	3.25	2	0	15		4.8	4.6	1.6	2	10	2	0.33	4	1	1	0	24.2	26.1	25	26.9	26.8	27	27.6	20.1	22	22.6	21.9	22.7	21.3	24.1	24.8	20.6	26	21.9	27.2	23.4	28.4	30.6	33.4	21.8	23.6	25.7	27	32	28
17	2	1	1432	5	3.25	2	1	15		4.8	4.6	1.6	2	10	2	0.33	4	1	1	0	24.2	26.1	25	26.9	26.8	27	27.6	20.1	22	22.6	21.9	22.7	21.3	24.1	24.8	20.6	26	21.9	27.2	23.4	28.4	30.6	33.4	21.8	23.6	25.7	27	32	28
17	3	1	1433	4	2.5	2	1	15		4.8	4.6	1.6	2	10	2	0.33	4	1	1	0	24.2	26.1	25	26.9	26.8	27	27.6	20.1	22	22.6	21.9	22.7	21.3	24.1	24.8	20.6	26	21.9	27.2	23.4	28.4	30.6	33.4	21.8	23.6	25.7	27	32	28
17	4	1	1434	4	2	1	0	15		4.8	4.6	1.6	2	10	2	0.33	4	1	1	0	24.2	26.1	25	26.9	26.8	27	27.6	20.1	22	22.6	21.9	22.7	21.3	24.1	24.8	20.6	26	21.9	27.2	23.4	28.4	30.6	33.4	21.8	23.6	25.7	27	32	28
17	5	1	1435	4	2.75	2	0	15		4.8	4.6	1.6	2	10	2	0.33	4	1	1	0	24.2	26.1	25	26.9	26.8	27	27.6	20.1	22	22.6	21.9	22.7	21.3	24.1	24.8	20.6	26	21.9	27.2	23.4	28.4	30.6	33.4	21.8	23.6	25.7	27	32	28
17	6	1	1436	4	3	2	0	15		4.8	4.6	1.6	2	10	2	0.33	4	1	1	0	24.2	26.1	25	26.9	26.8	27	27.6	20.1	22	22.6	21.9	22.7	21.3	24.1	24.8	20.6	26	21.9	27.2	23.4	28.4	30.6	33.4	21.8	23.6	25.7	27	32	28
17	7	1	1437	4	3	2	1	15		4.8	4.6	1.6	2	10	2	0.33	4	1	1	0	24.2	26.1	25	26.9	26.8	27	27.6	20.1	22	22.6	21.9	22.7	21.3	24.1	24.8	20.6	26	21.9	27.2	23.4	28.4	30.6	33.4	21.8	23.6	25.7	27	32	28
17	8	1	1438	4	2.5	2	0	15		4.8	4.6	1.6	2	10	2	0.33	4	1	1	0	24.2	26.1	25	26.9	26.8	27	27.6	20.1	22	22.6	21.9	22.7	21.3	24.1	24.8	20.6	26	21.9	27.2	23.4	28.4	30.6	33.4	21.8	23.6	25.7	27	32	28
17	9	1	1439	4	3.25	2	1	15		4.8	4.6	1.6	2	10	2	0.33	4	1	1	0	24.2	26.1	25	26.9	26.8	27	27.6	20.1	22	22.6	21.9	22.7	21.3	24.1	24.8	20.6	26	21.9	27.2	23.4	28.4	30.6	33.4	21.8	23.6	25.7	27	32	28
17	10	1	1440	4	3.25	2	1	15		4.8	4.6	1.6	2	10	2	0.33	4	1	1	0	24.2	26.1	25	26.9	26.8	27	27.6	20.1	22	22.6	21.9	22.7	21.3	24.1	24.8	20.6	26	21.9	27.2	23.4	28.4	30.6	33.4	21.8	23.6	25.7	27	32	28
17	11	1	1441	3	2	1	1	15		4.8	4.6	1.6	2	10	2	0.33	4	1	1	0	24.2	26.1	25	26.9	26.8	27	27.6	20.1	22	22.6	21.9	22.7	21.3	24.1	24.8	20.6	26	21.9	27.2	23.4	28.4	30.6	33.4	21.8	23.6	25.7	27	32	28
17	12	1	1442	3	2.75	2	1	15		4.8	4.6	1.6	2	10	2	0.33	4	1	1	0	24.2	26.1	25	26.9	26.8	27	27.6	20.1	22	22.6	21.9	22.7	21.3	24.1	24.8	20.6	26	21.9	27.2	23.4	28.4	30.6	33.4	21.8	23.6	25.7	27	32	28
17	13	1	1443	3	3.5	2	1	15		4.8	4.6	1.6	2	10	2	0.33	4	1	1	0	24.2	26.1	25	26.9	26.8	27	27.6	20.1	22	22.6	21.9	22.7	21.3	24.1	24.8	20.6	26	21.9	27.2	23.4	28.4	30.6	33.4	21.8	23.6	25.7	27	32	28
17	14	1	1444	3	3.25	2	0	15		4.8	4.6	1.6	2	10	2	0.33	4	1	1	0	24.2	26.1	25	26.9	26.8	27	27.6	20.1	22	22.6	21.9	22.7	21.3	24.1	24.8	20.6	26	21.9	27.2	23.4	28.4	30.6	33.4	21.8	23.6	25.7	27	32	28
17	15	1	1445	3	3.25	2	1	15		4.8	4.6	1.6	2	10	2	0.33	4	1	1	0	24.2	26.1	25	26.9	26.8	27	27.6	20.1	22	22.6	21.9	22.7	21.3	24.1	24.8	20.6	26	21.9	27.2	23.4	28.4	30.6	33.4	21.8	23.6	25.7	27	32	28
17	16	1	1446	3	3	2	0	15		4.8	4.6	1.6	2	10	2	0.33	4	1	1	0	24.2	26.1	25	26.9	26.8	27	27.6	20.1	22	22.6	21.9	22.7	21.3	24.1	24.8	20.6	26	21.9	27.2	23.4	28.4	30.6	33.4	21.8	23.6	25.7	27	32	28
17	17	1	1447	3	3.5	2	1	15		4.8	4.6	1.6	2	10	2	0.33	4	1	1	0	24.2	26.1	25	26.9	26.8	27	27.6	20.1	22	22.6	21.9	22.7	21.3	24.1	24.8	20.6	26	21.9	27.2	23.4	28.4	30.6	33.4	21.8	23.6	25.7	27	32	28
17	18	1	1448	3	3.5	2	0	15		4.8	4.6	1.6	2	10	2	0.33	4	1	1	0	24.2	26.1	25	26.9	26.8	27	27.6	20.1	22	22.6	21.9	22.7	21.3	24.1	24.8	20.6	26	21.9	27.2	23.4	28.4	30.6	33.4	21.8	23.6	25.7	27	32	28
17	19	1	1449	3	2	1	1	15		4.8	4.6	1.6	2	10	2	0.33	4	1	1	0	24.2	26.1	25	26.9	26.8	27	27.6	20.1	22	22.6	21.9	22.7	21.3	24.1	24.8	20.6	26	21.9	27.2	23.4	28.4	30.6	33.4	21.8	23.6	25.7	27	32	28
17	20	1	1450	3	3.25	2	1	15		4.8	4.6	1.6	2	10	2	0.33	4	1	1	0	24.2	26.1	25	26.9	26.8	27	27.6	20.1	22	22.6	21.9	22.7	21.3	24.1	24.8	20.6	26	21.9	27.2	23.4	28.4	30.6	33.4	21.8	23.6	25.7	27	32	28
17	21	1	1451	3	2.75	2	0	15		4.8	4.6	1.6	2	10	2	0.33	4	1	1	0	24.2	26.1	25	26.9	26.8	27	27.6	20.1	22	22.6	21.9	22.7	21.3	24.1	24.8	20.6	26	21.9	27.2	23.4	28.4	30.6	33.4	21.8	23.6	25.7	27	32	28
17	22	1	1452	3	3.75	3	0	15		4.8	4.6	1.6	2	10	2	0.33	4	1	1	0	24.2	26.1	25	26.9	26.8	27	27.6	20.1	22	22.6	21.9	22.7	21.3	24.1	24.8	20.6	26	21.9	27.2	23.4	28.4	30.6	33.4	21.8	23.6	25.7	27	32	28
17	23	1	1453	3	3	2	0	15		4.8	4.6	1.6	2	10	2	0.33	4	1	1	0	24.2	26.1	25	26.9	26.8	27	27.6	20.1	22	22.6	21.9	22.7	21.3	24.1	24.8	20.6	26	21.9	27.2	23.4	28.4	30.6	33.4	21.8	23.6	25.7	27	32	28
17	24	1	1454	3	2.25	2	0	15		4.8	4.6	1.6	2	10	2	0.33	4	1	1	0	24.2	26.1	25	26.9	26.8	27	27.6	20.1	22	22.6	21.9	22.7	21.3	24.1	24.8	20.6	26	21.9	27.2	23.4	28.4	30.6	33.4	21.8	23.6	25.7	27	32	28
17	24	2	1457	3	3.5	2	0	15		4.8	4.6	1.6	2	10	2	0.33	4	1	1	0	24.2	26.1	25	26.9	26.8	27	27.6	20.1	22	22.6	21.9	22.7	21.3	24.1	24.8	20.6	26	21.9	27.2	23.4	28.4	30.6	33.4	21.8	23.6	25.7	27	32	28
17	25	1	1455	3	2.5	2	1	15		4.8	4.6	1.6	2	10	2	0.33	4	1	1	0	24.2	26.1	25	26.9	26.8	27	27.6	20.1	22	22.6	21.9	22.7	21.3	24.1	24.8	20.6	26	21.9	27.2	23.4	28.4	30.6	33.4	21.8	23.6	25.7	27	32	28
17	27	2	1456	3	2.5	2	1	15		4.8	4.6	1.6	2	10	2	0.33	4	1	1	0	24.2	26.1	25	26.9	26.8	27	27.6	20.1	22	22.6	21.9	22.7	21.3	24.1	24.8	20.6	26	21.9	27.2	23.4	28.4	30.6	33.4	21.8	23.6	25.7	27	32	28
17	28	2	1458	3	3.5	2	0	15		4.8	4.6	1.6	2	10	2	0.33	4	1	1	0	24.2	26.1	25	26.9	26.8	27	27.6	20.1	22	22.6	21.9	22.7	21.3	24.1	24.8	20.6	26	21.9	27.2	23.4	28.4	30.6	33.4	21.8	23.6	25.7	27	32	28
17	29	2	1459	3	3.75	3	1	15		4.8	4.6	1.6	2	10	2	0.33	4	1	1	0	24.2	26.1	25	26.9	26.8	27	27.6	20.1	22	22.6	21.9	22.7	21.3	24.1	24.8	20.6	26	21.9	27.2	23.4	28.4	30.6	33.4	21.8	23.6	25.7	27	32	28
17	30	2	1460	3	2	1	0	15		4.8	4.6	1.6	2	10	2	0.33	4	1	1	0	24.2	26.1	25	26.9	26.8	27	27.6	20.1	22	22.6	21.9	22.7	21.3	24.1	24.8	20.6	26	21.9	27.2	23.4	28.4	30.6	33.4	21.8	23.6	25.7	27	32	28
17	31	2	1461	3	2.5	2	1	15		4.8	4.6	1.6	2	10	2	0.33	4	1	1	0	24.2	26.1	25	26.9	26.8	27	27.6	20.1	22	22.6	21.9	22.7	21.3	24.1	24.8	20.6	26	21.9	27.2	23.4	28.4	30.6	33.4	21.8	23.6	25.7	27	32	28
17	32	2	1462	3	3.5	2	0	15		4.8	4.6	1.6	2	10	2	0.33	4	1	1	0	24.2	26.1	25	26.9	26.8	27	27.6	20.1	22	22.6	21.9	22.7	21.3	24.1	24.8	20.6	26	21.9	27.2	23.4	28.4	30.6	33.4	21.8	23.6	25.7	27	32	28
17	33	2	1463	3	3.25	2	1	15		4.8	4.6	1.6	2	10	2	0.33	4	1	1	0	24.2	26.1	25	26.9	26.8	27	27.6	20.1	22	22.6	21.9	22.7	21.3	24.1	24.8	20.6	26	21.9	27.2	23.4	28.4	30.6	33.4	21.8	23.6	25.7	27	32	28
17	34	2	1464	3	1.5	1	1	15		4.8	4.6	1.6	2	10	2	0.33	4	1	1	0	24.2	26.1	25	26.9	26.8	27	27.6	20.1	22	22.6	21.9	22.7	21.3	24.1	24.8	20.6	26	21.9	27.2	23.4	28.4	30.6	33.4	21.8	23.6	25.7	27	32	28
17	35	2	1465	3	3.5	2	1	15		4.8	4.6	1.6	2	10	2	0.33	4	1	1	0	24.2	26.1	25	26.9	26.8	27	27.6	20.1	22	22.6	21.9	22.7	21.3	24.1	24.8	20.6	26	21.9	27.2	23.4	28.4	30.6	33.4	21.8	23.6	25.7	27	32	28
17	36	2	1466	3	2.75	2	1	15		4.8	4.6	1.6	2	10	2	0.33	4	1	1	0	24.2	26.1	25	26.9	26.8	27	27.6	20.1	22	22.6	21.9	22.7	21.3	24.1	24.8	20.6	26	21.9	27.2	23.4	28.4	30.6	33.4	21.8	23.6	25.7	27	32	28
17	37	2	1467	3	2.75	2	1	15		4.8	4.6	1.6	2	10	2	0.33	4	1	1	0	24.2	26.1	25	26.9	26.8	27	27.6	20.1	22	22.6	21.9	22.7	21.3	24.1	24.8	20.6	26	21.9	27.2	23.4	28.4	30.6	33.4	21.8	23.6	25.7	27	32	28
17	38	2	1468	3	2.5	2	1	15		4.8	4.6	1.6	2	10	2	0.33	4	1	1	0	24.2	26.1	25	26.9	26.8	27	27.6	20.1	22	22.6	21.9	22.7	21.3	24.1	24.8	20.6	26	21.9	27.2	23.4	28.4	30.6	33.4	21.8	23.6	25.7	27	32	28
17	39	2	1469	3	3	2	1	15		4.8	4.6	1.6	2	10	2	0.33	4	1	1	0	24.2	26.1	25	26.9	26.8	27	27.6	20.1	22	22.6	21.9	22.7	21.3	24.1	24.8	20.6	26	21.9	27.2	23.4	28.4	30.6	33.4	21.8	23.6	25.7	27	32	28
17	40	2	1470	3	3.5	2	0	15		4.8	4.6	1.6	2	10	2	0.33	4	1	1	0	24.2	26.1	25	26.9	26.8	27	27.6	20.1	22	22.6	21.9	22.7	21.3	24.1	24.8	20.6	26	21.9	27.2	23.4	28.4	30.6	33.4	21.8	23.6	25.7	27	32	28
17	41	2	1471	2	3.25	2	0	15		4.8	4.6	1.6	2	10	2	0.33	4	1	1	0	24.2	26.1	25	26.9	26.8	27	27.6	20.1	22	22.6	21.9	22.7	21.3	24.1	24.8	20.6	26	21.9	27.2	23.4	28.4	30.6	33.4	21.8	23.6	25.7	27	32	28
17	42	2	1472	2	3	2	0	15		4.8	4.6	1.6	2	10	2	0.33	4	1	1	0	24.2	26.1	25	26.9	26.8	27	27.6	20.1	22	22.6	21.9	22.7	21.3	24.1	24.8	20.6	26	21.9	27.2	23.4	28.4	30.6	33.4	21.8	23.6	25.7	27	32	28
17	43	2	1473	2	2.25	2	1	15		4.8	4.6	1.6	2	10	2	0.33	4	1	1	0	24.2	26.1	25	26.9	26.8	27	27.6	20.1	22	22.6	21.9	22.7	21.3	24.1	24.8	20.6	26	21.9	27.2	23.4	28.4	30.6	33.4	21.8	23.6	25.7	27	32	28
17	44	2	1474	2	3.25	2	0	14		4.8	4.6	1.6	2	10	2	0.33	4	1	1	0	24.2	26.1	25	26.9	26.8	27	27.6	20.1	22	22.6	21.9	22.7	21.3	24.1	24.8	20.6	26	21.9	27.2	23.4	28.4	30.6	33.4	21.8	23.6	25.7	27	32	28
17	45	2	1475	2	2.25	2	0	14		4.8	4.6	1.6	2	10	2	0.33	4	1	1	0	24.2	26.1	25	26.9	26.8	27	27.6	20.1	22	22.6	21.9	22.7	21.3	24.1	24.8	20.6	26	21.9	27.2	23.4	28.4	30.6	33.4	21.8	23.6	25.7	27	32	28
17	46	2	1476	2	2.75	2	1	14		4.8	4.6	1.6	2	10	2	0.33	4	1	1	0	24.2	26.1	25	26.9	26.8	27	27.6	20.1	22	22.6	21.9	22.7	21.3	24.1	24.8	20.6	26	21.9	27.2	23.4	28.4	30.6	33.4	21.8	23.6	25.7	27	32	28
17	47	2	1477	2	3.75	3	1	14		4.8	4.6	1.6	2	10	2	0.33	4	1	1	0	24.2	26.1	25	26.9	26.8	27	27.6	20.1	22	22.6	21.9	22.7	21.3	24.1	24.8	20.6	26	21.9	27.2	23.4	28.4	30.6	33.4	21.8	23.6	25.7	27	32	28
17	48	2	1478	2	2.75	2	1	14		4.8	4.6	1.6	2	10	2	0.33	4	1	1	0	24.2	26.1	25	26.9	26.8	27	27.6	20.1	22	22.6	21.9	22.7	21.3	24.1	24.8	20.6	26	21.9	27.2	23.4	28.4	30.6	33.4	21.8	23.6	25.7	27	32	28
17	49	2	1479	2	3.25	2	1	14		4.8	4.6	1.6	2	10	2	0.33	4	1	1	0	24.2	26.1	25	26.9	26.8	27	27.6	20.1	22	22.6	21.9	22.7	21.3	24.1	24.8	20.6	26	21.9	27.2	23.4	28.4	30.6	33.4	21.8	23.6	25.7	27	32	28
17	50	2	1480	2	3.5	2	1	14		4.8	4.6	1.6	2	10	2	0.33	4	1	1	0	24.2	26.1	25	26.9	26.8	27	27.6	20.1	22	22.6	21.9	22.7	21.3	24.1	24.8	20.6	26	21.9	27.2	23.4	28.4	30.6	33.4	21.8	23.6	25.7	27	32	28
17	51	3	1481	2	2.25	2	1	14		4.8	4.6	1.6	2	10	2	0.33	4	1	1	0	24.2	26.1	25	26.9	26.8	27	27.6	20.1	22	22.6	21.9	22.7	21.3	24.1	24.8	20.6	26	21.9	27.2	23.4	28.4	30.6	33.4	21.8	23.6	25.7	27	32	28
17	52	3	1482	2	2.5	2	1	14		4.8	4.6	1.6	2	10	2	0.33	4	1	1	0	24.2	26.1	25	26.9	26.8	27	27.6	20.1	22	22.6	21.9	22.7	21.3	24.1	24.8	20.6	26	21.9	27.2	23.4	28.4	30.6	33.4	21.8	23.6	25.7	27	32	28
17	53	3	1483	2	3	2	0	14		4.8	4.6	1.6	2	10	2	0.33	4	1	1	0	24.2	26.1	25	26.9	26.8	27	27.6	20.1	22	22.6	21.9	22.7	21.3	24.1	24.8	20.6	26	21.9	27.2	23.4	28.4	30.6	33.4	21.8	23.6	25.7	27	32	28
17	54	3	1484	2	3.25	2	1	14		4.8	4.6	1.6	2	10	2	0.33	4	1	1	0	24.2	26.1	25	26.9	26.8	27	27.6	20.1	22	22.6	21.9	22.7	21.3	24.1	24.8	20.6	26	21.9	27.2	23.4	28.4	30.6	33.4	21.8	23.6	25.7	27	32	28
17	55	3	1485	2	3	2	0	14		4.8	4.6	1.6	2	10	2	0.33	4	1	1	0	24.2	26.1	25	26.9	26.8	27	27.6	20.1	22	22.6	21.9	22.7	21.3	24.1	24.8	20.6	26	21.9	27.2	23.4	28.4	30.6	33.4	21.8	23.6	25.7	27	32	28
17	56	3	1486	2	3.25	2	1	14		4.8	4.6	1.6	2	10	2	0.33	4	1	1	0	24.2	26.1	25	26.9	26.8	27	27.6	20.1	22	22.6	21.9	22.7	21.3	24.1	24.8	20.6	26	21.9	27.2	23.4	28.4	30.6	33.4	21.8	23.6	25.7	27	32	28
17	57	3	1487	2	2.5	2	1	14		4.8	4.6	1.6	2	10	2	0.33	4	1	1	0	24.2	26.1	25	26.9	26.8	27	27.6	20.1	22	22.6	21.9	22.7	21.3	24.1	24.8	20.6	26	21.9	27.2	23.4	28.4	30.6	33.4	21.8	23.6	25.7	27	32	28
17	58	3	1488	2	3.75	3	1	14		4.8	4.6	1.6	2	10	2	0.33	4	1	1	0	24.2	26.1	25	26.9	26.8	27	27.6	20.1	22	22.6	21.9	22.7	21.3	24.1	24.8	20.6	26	21.9	27.2	23.4	28.4	30.6	33.4	21.8	23.6	25.7	27	32	28
17	59	3	1489	2	2	1	0	14		4.8	4.6	1.6	2	10	2	0.33	4	1	1	0	24.2	26.1	25	26.9	26.8	27	27.6	20.1	22	22.6	21.9	22.7	21.3	24.1	24.8	20.6	26	21.9	27.2	23.4	28.4	30.6	33.4	21.8	23.6	25.7	27	32	28
17	60	3	1490	2	2.25	2	0	14		4.8	4.6	1.6	2	10	2	0.33	4	1	1	0	24.2	26.1	25	26.9	26.8	27	27.6	20.1	22	22.6	21.9	22.7	21.3	24.1	24.8	20.6	26	21.9	27.2	23.4	28.4	30.6	33.4	21.8	23.6	25.7	27	32	28
17	61	3	1491	2	3.25	2	0	14		4.8	4.6	1.6	2	10	2	0.33	4	1	1	0	24.2	26.1	25	26.9	26.8	27	27.6	20.1	22	22.6	21.9	22.7	21.3	24.1	24.8	20.6	26	21.9	27.2	23.4	28.4	30.6	33.4	21.8	23.6	25.7	27	32	28
17	62	3	1492	2	3.75	3	0	14		4.8	4.6	1.6	2	10	2	0.33	4	1	1	0	24.2	26.1	25	26.9	26.8	27	27.6	20.1	22	22.6	21.9	22.7	21.3	24.1	24.8	20.6	26	21.9	27.2	23.4	28.4	30.6	33.4	21.8	23.6	25.7	27	32	28
17	63	3	1493	1	4	3	1	14		4.8	4.6	1.6	2	10	2	0.33	4	1	1	0	24.2	26.1	25	26.9	26.8	27	27.6	20.1	22	22.6	21.9	22.7	21.3	24.1	24.8	20.6	26	21.9	27.2	23.4	28.4	30.6	33.4	21.8	23.6	25.7	27	32	28
17	64	3	1494	1	2.25	2	0	14		4.8	4.6	1.6	2	10	2	0.33	4	1	1	0	24.2	26.1	25	26.9	26.8	27	27.6	20.1	22	22.6	21.9	22.7	21.3	24.1	24.8	20.6	26	21.9	27.2	23.4	28.4	30.6	33.4	21.8	23.6	25.7	27	32	28
17	65	3	1495	1	2.25	2	1	14		4.8	4.6	1.6	2	10	2	0.33	4	1	1	0	24.2	26.1	25	26.9	26.8	27	27.6	20.1	22	22.6	21.9	22.7	21.3	24.1	24.8	20.6	26	21.9	27.2	23.4	28.4	30.6	33.4	21.8	23.6	25.7	27	32	28
17	66	3	1496	1	3.5	2	0	14		4.8	4.6	1.6	2	10	2	0.33	4	1	1	0	24.2	26.1	25	26.9	26.8	27	27.6	20.1	22	22.6	21.9	22.7	21.3	24.1	24.8	20.6	26	21.9	27.2	23.4	28.4	30.6	33.4	21.8	23.6	25.7	27	32	28
17	67	3	1497	1	2.75	2	0	14		4.8	4.6	1.6	2	10	2	0.33	4	1	1	0	24.2	26.1	25	26.9	26.8	27	27.6	20.1	22	22.6	21.9	22.7	21.3	24.1	24.8	20.6	26	21.9	27.2	23.4	28.4	30.6	33.4	21.8	23.6	25.7	27	32	28
17	68	3	1498	1	3.5	2	1	14		4.8	4.6	1.6	2	10	2	0.33	4	1	1	0	24.2	26.1	25	26.9	26.8	27	27.6	20.1	22	22.6	21.9	22.7	21.3	24.1	24.8	20.6	26	21.9	27.2	23.4	28.4	30.6	33.4	21.8	23.6	25.7	27	32	28
17	69	3	1499	1	3.5	2	1	14		4.8	4.6	1.6	2	10	2	0.33	4	1	1	0	24.2	26.1	25	26.9	26.8	27	27.6	20.1	22	22.6	21.9	22.7	21.3	24.1	24.8	20.6	26	21.9	27.2	23.4	28.4	30.6	33.4	21.8	23.6	25.7	27	32	28
17	70	3	1500	1	2.75	2	1	14		4.8	4.6	1.6	2	10	2	0.33	4	1	1	0	24.2	26.1	25	26.9	26.8	27	27.6	20.1	22	22.6	21.9	22.7	21.3	24.1	24.8	20.6	26	21.9	27.2	23.4	28.4	30.6	33.4	21.8	23.6	25.7	27	32	28
17	71	3	1501	1	3.25	2	0	14		4.8	4.6	1.6	2	10	2	0.33	4	1	1	0	24.2	26.1	25	26.9	26.8	27	27.6	20.1	22	22.6	21.9	22.7	21.3	24.1	24.8	20.6	26	21.9	27.2	23.4	28.4	30.6	33.4	21.8	23.6	25.7	27	32	28
17	72	3	1502	1	3.5	2	0	14		4.8	4.6	1.6	2	10	2	0.33	4	1	1	0	24.2	26.1	25	26.9	26.8	27	27.6	20.1	22	22.6	21.9	22.7	21.3	24.1	24.8	20.6	26	21.9	27.2	23.4	28.4	30.6	33.4	21.8	23.6	25.7	27	32	28
17	73	3	1503	1	3.25	2	1	8		4.8	4.6	1.6	2	10	2	0.33	4	1	1	0	24.2	26.1	25	26.9	26.8	27	27.6	20.1	22	22.6	21.9	22.7	21.3	24.1	24.8	20.6	26	21.9	27.2	23.4	28.4	30.6	33.4	21.8	23.6	25.7	27	32	28
17	74	3	1504	1	4	3	0	8		4.8	4.6	1.6	2	10	2	0.33	4	1	1	0	24.2	26.1	25	26.9	26.8	27	27.6	20.1	22	22.6	21.9	22.7	21.3	24.1	24.8	20.6	26	21.9	27.2	23.4	28.4	30.6	33.4	21.8	23.6	25.7	27	32	28
17	75	3	1505	1	2.5	2	1	8		4.8	4.6	1.6	2	10	2	0.33	4	1	1	0	24.2	26.1	25	26.9	26.8	27	27.6	20.1	22	22.6	21.9	22.7	21.3	24.1	24.8	20.6	26	21.9	27.2	23.4	28.4	30.6	33.4	21.8	23.6	25.7	27	32	28
17	76	4	1506	2	4	3	1	8		4.8	4.6	1.6	2	10	2	0.33	4	1	1	0	24.2	26.1	25	26.9	26.8	27	27.6	20.1	22	22.6	21.9	22.7	21.3	24.1	24.8	20.6	26	21.9	27.2	23.4	28.4	30.6	33.4	21.8	23.6	25.7	27	32	28
17	77	4	1507	2	4	3	1	8		4.8	4.6	1.6	2	10	2	0.33	4	1	1	0	24.2	26.1	25	26.9	26.8	27	27.6	20.1	22	22.6	21.9	22.7	21.3	24.1	24.8	20.6	26	21.9	27.2	23.4	28.4	30.6	33.4	21.8	23.6	25.7	27	32	28
17	78	4	1508	2	3.5	2	1	8		4.8	4.6	1.6	2	10	2	0.33	4	1	1	0	24.2	26.1	25	26.9	26.8	27	27.6	20.1	22	22.6	21.9	22.7	21.3	24.1	24.8	20.6	26	21.9	27.2	23.4	28.4	30.6	33.4	21.8	23.6	25.7	27	32	28
17	79	4	1509	2	3.25	2	1	8		4.8	4.6	1.6	2	10	2	0.33	4	1	1	0	24.2	26.1	25	26.9	26.8	27	27.6	20.1	22	22.6	21.9	22.7	21.3	24.1	24.8	20.6	26	21.9	27.2	23.4	28.4	30.6	33.4	21.8	23.6	25.7	27	32	28
17	80	4	1510	1	3.75	3	1	8		4.8	4.6	1.6	2	10	2	0.33	4	1	1	0	24.2	26.1	25	26.9	26.8	27	27.6	20.1	22	22.6	21.9	22.7	21.3	24.1	24.8	20.6	26	21.9	27.2	23.4	28.4	30.6	33.4	21.8	23.6	25.7	27	32	28
17	81	4	1511	1	2.5	2	1	8		4.8	4.6	1.6	2	10	2	0.33	4	1	1	0	24.2	26.1	25	26.9	26.8	27	27.6	20.1	22	22.6	21.9	22.7	21.3	24.1	24.8	20.6	26	21.9	27.2	23.4	28.4	30.6	33.4	21.8	23.6	25.7	27	32	28
17	82	4	1512	1	3	2	1	8		4.8	4.6	1.6	2	10	2	0.33	4	1	1	0	24.2	26.1	25	26.9	26.8	27	27.6	20.1	22	22.6	21.9	22.7	21.3	24.1	24.8	20.6	26	21.9	27.2	23.4	28.4	30.6	33.4	21.8	23.6	25.7	27	32	28
17	83	4	1513	1	4	3	1	8		4.8	4.6	1.6	2	10	2	0.33	4	1	1	0	24.2	26.1	25	26.9	26.8	27	27.6	20.1	22	22.6	21.9	22.7	21.3	24.1	24.8	20.6	26	21.9	27.2	23.4	28.4	30.6	33.4	21.8	23.6	25.7	27	32	28
17	84	4	1514	2	3.75	3	0	8		4.8	4.6	1.6	2	10	2	0.33	4	1	1	0	24.2	26.1	25	26.9	26.8	27	27.6	20.1	22	22.6	21.9	22.7	21.3	24.1	24.8	20.6	26	21.9	27.2	23.4	28.4	30.6	33.4	21.8	23.6	25.7	27	32	28
17	85	4	1515	2	3.5	2	1	8		4.8	4.6	1.6	2	10	2	0.33	4	1	1	0	24.2	26.1	25	26.9	26.8	27	27.6	20.1	22	22.6	21.9	22.7	21.3	24.1	24.8	20.6	26	21.9	27.2	23.4	28.4	30.6	33.4	21.8	23.6	25.7	27	32	28
17	86	4	1516	2	3.5	2	1	8		4.8	4.6	1.6	2	10	2	0.33	4	1	1	0	24.2	26.1	25	26.9	26.8	27	27.6	20.1	22	22.6	21.9	22.7	21.3	24.1	24.8	20.6	26	21.9	27.2	23.4	28.4	30.6	33.4	21.8	23.6	25.7	27	32	28
17	87	4	1517	1	2.25	2	0	8		4.8	4.6	1.6	2	10	2	0.33	4	1	1	0	24.2	26.1	25	26.9	26.8	27	27.6	20.1	22	22.6	21.9	22.7	21.3	24.1	24.8	20.6	26	21.9	27.2	23.4	28.4	30.6	33.4	21.8	23.6	25.7	27	32	28
17	88	4	1518	1	3.5	2	0	8		4.8	4.6	1.6	2	10	2	0.33	4	1	1	0	24.2	26.1	25	26.9	26.8	27	27.6	20.1	22	22.6	21.9	22.7	21.3	24.1	24.8	20.6	26	21.9	27.2	23.4	28.4	30.6	33.4	21.8	23.6	25.7	27	32	28
17	89	4	1519	1	3.5	2	0	8		4.8	4.6	1.6	2	10	2	0.33	4	1	1	0	24.2	26.1	25	26.9	26.8	27	27.6	20.1	22	22.6	21.9	22.7	21.3	24.1	24.8	20.6	26	21.9	27.2	23.4	28.4	30.6	33.4	21.8	23.6	25.7	27	32	28
18	1	1	1520	2	3	2	1	13		4.7	5	1.4	1	10	2	0.3	6	2	1	0	26	28.9	28.7	31.7	31.6	26.4	30	23	24.5	26.4	26	27.7	25.4	25.4	25.9	22.6	30.1	25.6	28.3	24.9	31.3	37.1	34.3	24.9	29.1	27.5	31	35	35
18	2	1	1521	1	3	2	0	13		4.7	5	1.4	1	10	2	0.3	6	2	1	0	26	28.9	28.7	31.7	31.6	26.4	30	23	24.5	26.4	26	27.7	25.4	25.4	25.9	22.6	30.1	25.6	28.3	24.9	31.3	37.1	34.3	24.9	29.1	27.5	31	35	35
18	3	1	1522	1	2	1	1	13		4.7	5	1.4	1	10	2	0.3	6	2	1	0	26	28.9	28.7	31.7	31.6	26.4	30	23	24.5	26.4	26	27.7	25.4	25.4	25.9	22.6	30.1	25.6	28.3	24.9	31.3	37.1	34.3	24.9	29.1	27.5	31	35	35
18	4	1	1523	1	1.75	1	0	13		4.7	5	1.4	1	10	2	0.3	6	2	1	0	26	28.9	28.7	31.7	31.6	26.4	30	23	24.5	26.4	26	27.7	25.4	25.4	25.9	22.6	30.1	25.6	28.3	24.9	31.3	37.1	34.3	24.9	29.1	27.5	31	35	35
18	5	1	1524	4	3.5	2	1	13		4.7	5	1.4	1	10	2	0.3	6	2	1	0	26	28.9	28.7	31.7	31.6	26.4	30	23	24.5	26.4	26	27.7	25.4	25.4	25.9	22.6	30.1	25.6	28.3	24.9	31.3	37.1	34.3	24.9	29.1	27.5	31	35	35
18	6	1	1525	5	2.5	2	0	13		4.7	5	1.4	1	10	2	0.3	6	2	1	0	26	28.9	28.7	31.7	31.6	26.4	30	23	24.5	26.4	26	27.7	25.4	25.4	25.9	22.6	30.1	25.6	28.3	24.9	31.3	37.1	34.3	24.9	29.1	27.5	31	35	35
18	7	1	1526	3	3	2	1	13		4.7	5	1.4	1	10	2	0.3	6	2	1	0	26	28.9	28.7	31.7	31.6	26.4	30	23	24.5	26.4	26	27.7	25.4	25.4	25.9	22.6	30.1	25.6	28.3	24.9	31.3	37.1	34.3	24.9	29.1	27.5	31	35	35
18	8	1	1527	3	3.5	2	0	13		4.7	5	1.4	1	10	2	0.3	6	2	1	0	26	28.9	28.7	31.7	31.6	26.4	30	23	24.5	26.4	26	27.7	25.4	25.4	25.9	22.6	30.1	25.6	28.3	24.9	31.3	37.1	34.3	24.9	29.1	27.5	31	35	35
18	9	1	1528	4	3.75	3	1	13		4.7	5	1.4	1	10	2	0.3	6	2	1	0	26	28.9	28.7	31.7	31.6	26.4	30	23	24.5	26.4	26	27.7	25.4	25.4	25.9	22.6	30.1	25.6	28.3	24.9	31.3	37.1	34.3	24.9	29.1	27.5	31	35	35
18	10	1	1529	4	3.5	2	0	13		4.7	5	1.4	1	10	2	0.3	6	2	1	0	26	28.9	28.7	31.7	31.6	26.4	30	23	24.5	26.4	26	27.7	25.4	25.4	25.9	22.6	30.1	25.6	28.3	24.9	31.3	37.1	34.3	24.9	29.1	27.5	31	35	35
18	11	1	1530	2	3	2	1	13		4.7	5	1.4	1	10	2	0.3	6	2	1	0	26	28.9	28.7	31.7	31.6	26.4	30	23	24.5	26.4	26	27.7	25.4	25.4	25.9	22.6	30.1	25.6	28.3	24.9	31.3	37.1	34.3	24.9	29.1	27.5	31	35	35
18	12	1	1531	3	3.25	2	1	13		4.7	5	1.4	1	10	2	0.3	6	2	1	0	26	28.9	28.7	31.7	31.6	26.4	30	23	24.5	26.4	26	27.7	25.4	25.4	25.9	22.6	30.1	25.6	28.3	24.9	31.3	37.1	34.3	24.9	29.1	27.5	31	35	35
18	13	1	1532	4	3.5	2	0	13		4.7	5	1.4	1	10	2	0.3	6	2	1	0	26	28.9	28.7	31.7	31.6	26.4	30	23	24.5	26.4	26	27.7	25.4	25.4	25.9	22.6	30.1	25.6	28.3	24.9	31.3	37.1	34.3	24.9	29.1	27.5	31	35	35
18	14	1	1533	2	3	2	1	13		4.7	5	1.4	1	10	2	0.3	6	2	1	0	26	28.9	28.7	31.7	31.6	26.4	30	23	24.5	26.4	26	27.7	25.4	25.4	25.9	22.6	30.1	25.6	28.3	24.9	31.3	37.1	34.3	24.9	29.1	27.5	31	35	35
18	15	1	1534	2	3.25	2	1	13		4.7	5	1.4	1	10	2	0.3	6	2	1	0	26	28.9	28.7	31.7	31.6	26.4	30	23	24.5	26.4	26	27.7	25.4	25.4	25.9	22.6	30.1	25.6	28.3	24.9	31.3	37.1	34.3	24.9	29.1	27.5	31	35	35
18	16	1	1535	4	3.25	2	0	13		4.7	5	1.4	1	10	2	0.3	6	2	1	0	26	28.9	28.7	31.7	31.6	26.4	30	23	24.5	26.4	26	27.7	25.4	25.4	25.9	22.6	30.1	25.6	28.3	24.9	31.3	37.1	34.3	24.9	29.1	27.5	31	35	35
18	17	1	1536	3	3.25	2	0	13		4.7	5	1.4	1	10	2	0.3	6	2	1	0	26	28.9	28.7	31.7	31.6	26.4	30	23	24.5	26.4	26	27.7	25.4	25.4	25.9	22.6	30.1	25.6	28.3	24.9	31.3	37.1	34.3	24.9	29.1	27.5	31	35	35
18	18	1	1537	1	2	1	0	13		4.7	5	1.4	1	10	2	0.3	6	2	1	0	26	28.9	28.7	31.7	31.6	26.4	30	23	24.5	26.4	26	27.7	25.4	25.4	25.9	22.6	30.1	25.6	28.3	24.9	31.3	37.1	34.3	24.9	29.1	27.5	31	35	35
18	19	1	1538	4	4	3	1	13		4.7	5	1.4	1	10	2	0.3	6	2	1	0	26	28.9	28.7	31.7	31.6	26.4	30	23	24.5	26.4	26	27.7	25.4	25.4	25.9	22.6	30.1	25.6	28.3	24.9	31.3	37.1	34.3	24.9	29.1	27.5	31	35	35
18	20	1	1539	2	3	2	0	13		4.7	5	1.4	1	10	2	0.3	6	2	1	0	26	28.9	28.7	31.7	31.6	26.4	30	23	24.5	26.4	26	27.7	25.4	25.4	25.9	22.6	30.1	25.6	28.3	24.9	31.3	37.1	34.3	24.9	29.1	27.5	31	35	35
18	21	1	1540	4	4	3	0	13		4.7	5	1.4	1	10	2	0.3	6	2	1	0	26	28.9	28.7	31.7	31.6	26.4	30	23	24.5	26.4	26	27.7	25.4	25.4	25.9	22.6	30.1	25.6	28.3	24.9	31.3	37.1	34.3	24.9	29.1	27.5	31	35	35
18	22	1	1541	5	3	2	0	13		4.7	5	1.4	1	10	2	0.3	6	2	1	0	26	28.9	28.7	31.7	31.6	26.4	30	23	24.5	26.4	26	27.7	25.4	25.4	25.9	22.6	30.1	25.6	28.3	24.9	31.3	37.1	34.3	24.9	29.1	27.5	31	35	35
18	23	1	1542	2	2.75	2	1	13		4.7	5	1.4	1	10	2	0.3	6	2	1	0	26	28.9	28.7	31.7	31.6	26.4	30	23	24.5	26.4	26	27.7	25.4	25.4	25.9	22.6	30.1	25.6	28.3	24.9	31.3	37.1	34.3	24.9	29.1	27.5	31	35	35
18	24	1	1543	3	2.5	2	1	13		4.7	5	1.4	1	10	2	0.3	6	2	1	0	26	28.9	28.7	31.7	31.6	26.4	30	23	24.5	26.4	26	27.7	25.4	25.4	25.9	22.6	30.1	25.6	28.3	24.9	31.3	37.1	34.3	24.9	29.1	27.5	31	35	35
18	25	1	1544	4	3.5	2	1	13		4.7	5	1.4	1	10	2	0.3	6	2	1	0	26	28.9	28.7	31.7	31.6	26.4	30	23	24.5	26.4	26	27.7	25.4	25.4	25.9	22.6	30.1	25.6	28.3	24.9	31.3	37.1	34.3	24.9	29.1	27.5	31	35	35
18	26	2	1545	3	3.5	2	1	13		4.7	5	1.4	1	10	2	0.3	6	2	1	0	26	28.9	28.7	31.7	31.6	26.4	30	23	24.5	26.4	26	27.7	25.4	25.4	25.9	22.6	30.1	25.6	28.3	24.9	31.3	37.1	34.3	24.9	29.1	27.5	31	35	35
18	27	2	1546	2	3.5	2	1	13		4.7	5	1.4	1	10	2	0.3	6	2	1	0	26	28.9	28.7	31.7	31.6	26.4	30	23	24.5	26.4	26	27.7	25.4	25.4	25.9	22.6	30.1	25.6	28.3	24.9	31.3	37.1	34.3	24.9	29.1	27.5	31	35	35
18	28	2	1547	5	2.75	2	0	13		4.7	5	1.4	1	10	2	0.3	6	2	1	0	26	28.9	28.7	31.7	31.6	26.4	30	23	24.5	26.4	26	27.7	25.4	25.4	25.9	22.6	30.1	25.6	28.3	24.9	31.3	37.1	34.3	24.9	29.1	27.5	31	35	35
18	29	2	1548	5	3.75	3	0	13		4.7	5	1.4	1	10	2	0.3	6	2	1	0	26	28.9	28.7	31.7	31.6	26.4	30	23	24.5	26.4	26	27.7	25.4	25.4	25.9	22.6	30.1	25.6	28.3	24.9	31.3	37.1	34.3	24.9	29.1	27.5	31	35	35
18	30	2	1549	4	2.75	2	0	13		4.7	5	1.4	1	10	2	0.3	6	2	1	0	26	28.9	28.7	31.7	31.6	26.4	30	23	24.5	26.4	26	27.7	25.4	25.4	25.9	22.6	30.1	25.6	28.3	24.9	31.3	37.1	34.3	24.9	29.1	27.5	31	35	35
18	31	2	1550	2	2.5	2	0	13		4.7	5	1.4	1	10	2	0.3	6	2	1	0	26	28.9	28.7	31.7	31.6	26.4	30	23	24.5	26.4	26	27.7	25.4	25.4	25.9	22.6	30.1	25.6	28.3	24.9	31.3	37.1	34.3	24.9	29.1	27.5	31	35	35
18	32	2	1551	3	2	1	1	13		4.7	5	1.4	1	10	2	0.3	6	2	1	0	26	28.9	28.7	31.7	31.6	26.4	30	23	24.5	26.4	26	27.7	25.4	25.4	25.9	22.6	30.1	25.6	28.3	24.9	31.3	37.1	34.3	24.9	29.1	27.5	31	35	35
18	33	2	1552	3	3.75	3	1	13		4.7	5	1.4	1	10	2	0.3	6	2	1	0	26	28.9	28.7	31.7	31.6	26.4	30	23	24.5	26.4	26	27.7	25.4	25.4	25.9	22.6	30.1	25.6	28.3	24.9	31.3	37.1	34.3	24.9	29.1	27.5	31	35	35
18	34	2	1553	3	3.25	2	0	13		4.7	5	1.4	1	10	2	0.3	6	2	1	0	26	28.9	28.7	31.7	31.6	26.4	30	23	24.5	26.4	26	27.7	25.4	25.4	25.9	22.6	30.1	25.6	28.3	24.9	31.3	37.1	34.3	24.9	29.1	27.5	31	35	35
18	35	2	1554	2	3.5	2	1	13		4.7	5	1.4	1	10	2	0.3	6	2	1	0	26	28.9	28.7	31.7	31.6	26.4	30	23	24.5	26.4	26	27.7	25.4	25.4	25.9	22.6	30.1	25.6	28.3	24.9	31.3	37.1	34.3	24.9	29.1	27.5	31	35	35
18	36	2	1555	1	3.75	3	0	13		4.7	5	1.4	1	10	2	0.3	6	2	1	0	26	28.9	28.7	31.7	31.6	26.4	30	23	24.5	26.4	26	27.7	25.4	25.4	25.9	22.6	30.1	25.6	28.3	24.9	31.3	37.1	34.3	24.9	29.1	27.5	31	35	35
18	37	2	1556	5	3.25	2	0	13		4.7	5	1.4	1	10	2	0.3	6	2	1	0	26	28.9	28.7	31.7	31.6	26.4	30	23	24.5	26.4	26	27.7	25.4	25.4	25.9	22.6	30.1	25.6	28.3	24.9	31.3	37.1	34.3	24.9	29.1	27.5	31	35	35
18	38	2	1557	1	3.5	2	1	13		4.7	5	1.4	1	10	2	0.3	6	2	1	0	26	28.9	28.7	31.7	31.6	26.4	30	23	24.5	26.4	26	27.7	25.4	25.4	25.9	22.6	30.1	25.6	28.3	24.9	31.3	37.1	34.3	24.9	29.1	27.5	31	35	35
18	39	2	1558	2	4	3	0	13		4.7	5	1.4	1	10	2	0.3	6	2	1	0	26	28.9	28.7	31.7	31.6	26.4	30	23	24.5	26.4	26	27.7	25.4	25.4	25.9	22.6	30.1	25.6	28.3	24.9	31.3	37.1	34.3	24.9	29.1	27.5	31	35	35
18	40	2	1559	4	3.25	2	1	13		4.7	5	1.4	1	10	2	0.3	6	2	1	0	26	28.9	28.7	31.7	31.6	26.4	30	23	24.5	26.4	26	27.7	25.4	25.4	25.9	22.6	30.1	25.6	28.3	24.9	31.3	37.1	34.3	24.9	29.1	27.5	31	35	35
18	41	2	1560	2	3.5	2	1	13		4.7	5	1.4	1	10	2	0.3	6	2	1	0	26	28.9	28.7	31.7	31.6	26.4	30	23	24.5	26.4	26	27.7	25.4	25.4	25.9	22.6	30.1	25.6	28.3	24.9	31.3	37.1	34.3	24.9	29.1	27.5	31	35	35
18	42	2	1561	3	3.5	2	0	13		4.7	5	1.4	1	10	2	0.3	6	2	1	0	26	28.9	28.7	31.7	31.6	26.4	30	23	24.5	26.4	26	27.7	25.4	25.4	25.9	22.6	30.1	25.6	28.3	24.9	31.3	37.1	34.3	24.9	29.1	27.5	31	35	35
18	43	2	1562	3	3.75	3	1	13		4.7	5	1.4	1	10	2	0.3	6	2	1	0	26	28.9	28.7	31.7	31.6	26.4	30	23	24.5	26.4	26	27.7	25.4	25.4	25.9	22.6	30.1	25.6	28.3	24.9	31.3	37.1	34.3	24.9	29.1	27.5	31	35	35
18	44	2	1563	2	2.25	2	0	13		4.7	5	1.4	1	10	2	0.3	6	2	1	0	26	28.9	28.7	31.7	31.6	26.4	30	23	24.5	26.4	26	27.7	25.4	25.4	25.9	22.6	30.1	25.6	28.3	24.9	31.3	37.1	34.3	24.9	29.1	27.5	31	35	35
18	45	2	1564	2	3	2	0	13		4.7	5	1.4	1	10	2	0.3	6	2	1	0	26	28.9	28.7	31.7	31.6	26.4	30	23	24.5	26.4	26	27.7	25.4	25.4	25.9	22.6	30.1	25.6	28.3	24.9	31.3	37.1	34.3	24.9	29.1	27.5	31	35	35
18	46	2	1565	4	3	2	1	13		4.7	5	1.4	1	10	2	0.3	6	2	1	0	26	28.9	28.7	31.7	31.6	26.4	30	23	24.5	26.4	26	27.7	25.4	25.4	25.9	22.6	30.1	25.6	28.3	24.9	31.3	37.1	34.3	24.9	29.1	27.5	31	35	35
18	47	2	1566	2	3.5	2	1	13		4.7	5	1.4	1	10	2	0.3	6	2	1	0	26	28.9	28.7	31.7	31.6	26.4	30	23	24.5	26.4	26	27.7	25.4	25.4	25.9	22.6	30.1	25.6	28.3	24.9	31.3	37.1	34.3	24.9	29.1	27.5	31	35	35
18	48	2	1567	1	2	1	0	13		4.7	5	1.4	1	10	2	0.3	6	2	1	0	26	28.9	28.7	31.7	31.6	26.4	30	23	24.5	26.4	26	27.7	25.4	25.4	25.9	22.6	30.1	25.6	28.3	24.9	31.3	37.1	34.3	24.9	29.1	27.5	31	35	35
18	49	2	1568	2	3.25	2	0	13		4.7	5	1.4	1	10	2	0.3	6	2	1	0	26	28.9	28.7	31.7	31.6	26.4	30	23	24.5	26.4	26	27.7	25.4	25.4	25.9	22.6	30.1	25.6	28.3	24.9	31.3	37.1	34.3	24.9	29.1	27.5	31	35	35
18	50	2	1569	2	3.25	2	1	7		4.7	5	1.4	1	10	2	0.3	6	2	1	0	26	28.9	28.7	31.7	31.6	26.4	30	23	24.5	26.4	26	27.7	25.4	25.4	25.9	22.6	30.1	25.6	28.3	24.9	31.3	37.1	34.3	24.9	29.1	27.5	31	35	35
18	51	3	1570	1	1.75	1	0	7		4.7	5	1.4	1	10	2	0.3	6	2	1	0	26	28.9	28.7	31.7	31.6	26.4	30	23	24.5	26.4	26	27.7	25.4	25.4	25.9	22.6	30.1	25.6	28.3	24.9	31.3	37.1	34.3	24.9	29.1	27.5	31	35	35
18	52	3	1571	2	3.5	2	0	7		4.7	5	1.4	1	10	2	0.3	6	2	1	0	26	28.9	28.7	31.7	31.6	26.4	30	23	24.5	26.4	26	27.7	25.4	25.4	25.9	22.6	30.1	25.6	28.3	24.9	31.3	37.1	34.3	24.9	29.1	27.5	31	35	35
18	53	3	1572	4	4	3	0	7		4.7	5	1.4	1	10	2	0.3	6	2	1	0	26	28.9	28.7	31.7	31.6	26.4	30	23	24.5	26.4	26	27.7	25.4	25.4	25.9	22.6	30.1	25.6	28.3	24.9	31.3	37.1	34.3	24.9	29.1	27.5	31	35	35
18	54	3	1573	3	2	1	0	7		4.7	5	1.4	1	10	2	0.3	6	2	1	0	26	28.9	28.7	31.7	31.6	26.4	30	23	24.5	26.4	26	27.7	25.4	25.4	25.9	22.6	30.1	25.6	28.3	24.9	31.3	37.1	34.3	24.9	29.1	27.5	31	35	35
18	55	3	1574	4	4	3	0	7		4.7	5	1.4	1	10	2	0.3	6	2	1	0	26	28.9	28.7	31.7	31.6	26.4	30	23	24.5	26.4	26	27.7	25.4	25.4	25.9	22.6	30.1	25.6	28.3	24.9	31.3	37.1	34.3	24.9	29.1	27.5	31	35	35
18	56	3	1575	4	3.5	2	0	7		4.7	5	1.4	1	10	2	0.3	6	2	1	0	26	28.9	28.7	31.7	31.6	26.4	30	23	24.5	26.4	26	27.7	25.4	25.4	25.9	22.6	30.1	25.6	28.3	24.9	31.3	37.1	34.3	24.9	29.1	27.5	31	35	35
18	57	3	1576	1	3.5	2	0	7		4.7	5	1.4	1	10	2	0.3	6	2	1	0	26	28.9	28.7	31.7	31.6	26.4	30	23	24.5	26.4	26	27.7	25.4	25.4	25.9	22.6	30.1	25.6	28.3	24.9	31.3	37.1	34.3	24.9	29.1	27.5	31	35	35
18	58	3	1577	3	3.25	2	1	7		4.7	5	1.4	1	10	2	0.3	6	2	1	0	26	28.9	28.7	31.7	31.6	26.4	30	23	24.5	26.4	26	27.7	25.4	25.4	25.9	22.6	30.1	25.6	28.3	24.9	31.3	37.1	34.3	24.9	29.1	27.5	31	35	35
18	59	3	1578	1	2.25	2	0	7		4.7	5	1.4	1	10	2	0.3	6	2	1	0	26	28.9	28.7	31.7	31.6	26.4	30	23	24.5	26.4	26	27.7	25.4	25.4	25.9	22.6	30.1	25.6	28.3	24.9	31.3	37.1	34.3	24.9	29.1	27.5	31	35	35
18	60	3	1579	4	3.75	3	1	7		4.7	5	1.4	1	10	2	0.3	6	2	1	0	26	28.9	28.7	31.7	31.6	26.4	30	23	24.5	26.4	26	27.7	25.4	25.4	25.9	22.6	30.1	25.6	28.3	24.9	31.3	37.1	34.3	24.9	29.1	27.5	31	35	35
18	61	3	1580	3	2.25	2	1	7		4.7	5	1.4	1	10	2	0.3	6	2	1	0	26	28.9	28.7	31.7	31.6	26.4	30	23	24.5	26.4	26	27.7	25.4	25.4	25.9	22.6	30.1	25.6	28.3	24.9	31.3	37.1	34.3	24.9	29.1	27.5	31	35	35
18	62	3	1581	2	3.5	2	1	7		4.7	5	1.4	1	10	2	0.3	6	2	1	0	26	28.9	28.7	31.7	31.6	26.4	30	23	24.5	26.4	26	27.7	25.4	25.4	25.9	22.6	30.1	25.6	28.3	24.9	31.3	37.1	34.3	24.9	29.1	27.5	31	35	35
18	63	3	1582	1	3.25	2	1	7		4.7	5	1.4	1	10	2	0.3	6	2	1	0	26	28.9	28.7	31.7	31.6	26.4	30	23	24.5	26.4	26	27.7	25.4	25.4	25.9	22.6	30.1	25.6	28.3	24.9	31.3	37.1	34.3	24.9	29.1	27.5	31	35	35
18	64	3	1583	5	3	2	0	7		4.7	5	1.4	1	10	2	0.3	6	2	1	0	26	28.9	28.7	31.7	31.6	26.4	30	23	24.5	26.4	26	27.7	25.4	25.4	25.9	22.6	30.1	25.6	28.3	24.9	31.3	37.1	34.3	24.9	29.1	27.5	31	35	35
18	65	3	1584	4	3.25	2	0	7		4.7	5	1.4	1	10	2	0.3	6	2	1	0	26	28.9	28.7	31.7	31.6	26.4	30	23	24.5	26.4	26	27.7	25.4	25.4	25.9	22.6	30.1	25.6	28.3	24.9	31.3	37.1	34.3	24.9	29.1	27.5	31	35	35
18	66	3	1585	5	2	1	1	7		4.7	5	1.4	1	10	2	0.3	6	2	1	0	26	28.9	28.7	31.7	31.6	26.4	30	23	24.5	26.4	26	27.7	25.4	25.4	25.9	22.6	30.1	25.6	28.3	24.9	31.3	37.1	34.3	24.9	29.1	27.5	31	35	35
18	67	3	1586	4	3	2	0	7		4.7	5	1.4	1	10	2	0.3	6	2	1	0	26	28.9	28.7	31.7	31.6	26.4	30	23	24.5	26.4	26	27.7	25.4	25.4	25.9	22.6	30.1	25.6	28.3	24.9	31.3	37.1	34.3	24.9	29.1	27.5	31	35	35
18	68	3	1587	1	3	2	0	7		4.7	5	1.4	1	10	2	0.3	6	2	1	0	26	28.9	28.7	31.7	31.6	26.4	30	23	24.5	26.4	26	27.7	25.4	25.4	25.9	22.6	30.1	25.6	28.3	24.9	31.3	37.1	34.3	24.9	29.1	27.5	31	35	35
18	69	3	1588	3	3.2	2	1	7		4.7	5	1.4	1	10	2	0.3	6	2	1	0	26	28.9	28.7	31.7	31.6	26.4	30	23	24.5	26.4	26	27.7	25.4	25.4	25.9	22.6	30.1	25.6	28.3	24.9	31.3	37.1	34.3	24.9	29.1	27.5	31	35	35
18	70	3	1589	5	2.75	2	1	7		4.7	5	1.4	1	10	2	0.3	6	2	1	0	26	28.9	28.7	31.7	31.6	26.4	30	23	24.5	26.4	26	27.7	25.4	25.4	25.9	22.6	30.1	25.6	28.3	24.9	31.3	37.1	34.3	24.9	29.1	27.5	31	35	35
18	71	3	1590	2	3.5	2	1	7		4.7	5	1.4	1	10	2	0.3	6	2	1	0	26	28.9	28.7	31.7	31.6	26.4	30	23	24.5	26.4	26	27.7	25.4	25.4	25.9	22.6	30.1	25.6	28.3	24.9	31.3	37.1	34.3	24.9	29.1	27.5	31	35	35
18	72	3	1591	2	3	2	0	7		4.7	5	1.4	1	10	2	0.3	6	2	1	0	26	28.9	28.7	31.7	31.6	26.4	30	23	24.5	26.4	26	27.7	25.4	25.4	25.9	22.6	30.1	25.6	28.3	24.9	31.3	37.1	34.3	24.9	29.1	27.5	31	35	35
18	73	3	1592	3	3.5	2	1	7		4.7	5	1.4	1	10	2	0.3	6	2	1	0	26	28.9	28.7	31.7	31.6	26.4	30	23	24.5	26.4	26	27.7	25.4	25.4	25.9	22.6	30.1	25.6	28.3	24.9	31.3	37.1	34.3	24.9	29.1	27.5	31	35	35
18	74	3	1593	2	3.25	2	1	7		4.7	5	1.4	1	10	2	0.3	6	2	1	0	26	28.9	28.7	31.7	31.6	26.4	30	23	24.5	26.4	26	27.7	25.4	25.4	25.9	22.6	30.1	25.6	28.3	24.9	31.3	37.1	34.3	24.9	29.1	27.5	31	35	35
18	75	3	1594	4	3	2	1	7		4.7	5	1.4	1	10	2	0.3	6	2	1	0	26	28.9	28.7	31.7	31.6	26.4	30	23	24.5	26.4	26	27.7	25.4	25.4	25.9	22.6	30.1	25.6	28.3	24.9	31.3	37.1	34.3	24.9	29.1	27.5	31	35	35
18	76	4	1595	4	3	2	0	7		4.7	5	1.4	1	10	2	0.3	6	2	1	0	26	28.9	28.7	31.7	31.6	26.4	30	23	24.5	26.4	26	27.7	25.4	25.4	25.9	22.6	30.1	25.6	28.3	24.9	31.3	37.1	34.3	24.9	29.1	27.5	31	35	35
18	77	4	1596	3	3.25	2	1	7		4.7	5	1.4	1	10	2	0.3	6	2	1	0	26	28.9	28.7	31.7	31.6	26.4	30	23	24.5	26.4	26	27.7	25.4	25.4	25.9	22.6	30.1	25.6	28.3	24.9	31.3	37.1	34.3	24.9	29.1	27.5	31	35	35
18	78	4	1597	3	3.5	2	0	7		4.7	5	1.4	1	10	2	0.3	6	2	1	0	26	28.9	28.7	31.7	31.6	26.4	30	23	24.5	26.4	26	27.7	25.4	25.4	25.9	22.6	30.1	25.6	28.3	24.9	31.3	37.1	34.3	24.9	29.1	27.5	31	35	35
18	79	4	1598	4	3	2	0	7		4.7	5	1.4	1	10	2	0.3	6	2	1	0	26	28.9	28.7	31.7	31.6	26.4	30	23	24.5	26.4	26	27.7	25.4	25.4	25.9	22.6	30.1	25.6	28.3	24.9	31.3	37.1	34.3	24.9	29.1	27.5	31	35	35
18	80	4	1599	2	3.5	2	1	7		4.7	5	1.4	1	10	2	0.3	6	2	1	0	26	28.9	28.7	31.7	31.6	26.4	30	23	24.5	26.4	26	27.7	25.4	25.4	25.9	22.6	30.1	25.6	28.3	24.9	31.3	37.1	34.3	24.9	29.1	27.5	31	35	35
18	81	4	1600	3	3.5	2	1	4		4.7	5	1.4	1	10	2	0.3	6	2	1	0	26	28.9	28.7	31.7	31.6	26.4	30	23	24.5	26.4	26	27.7	25.4	25.4	25.9	22.6	30.1	25.6	28.3	24.9	31.3	37.1	34.3	24.9	29.1	27.5	31	35	35
18	82	4	1601	2	3.25	2	0	4		4.7	5	1.4	1	10	2	0.3	6	2	1	0	26	28.9	28.7	31.7	31.6	26.4	30	23	24.5	26.4	26	27.7	25.4	25.4	25.9	22.6	30.1	25.6	28.3	24.9	31.3	37.1	34.3	24.9	29.1	27.5	31	35	35
18	83	4	1602	2	3.5	2	1	4		4.7	5	1.4	1	10	2	0.3	6	2	1	0	26	28.9	28.7	31.7	31.6	26.4	30	23	24.5	26.4	26	27.7	25.4	25.4	25.9	22.6	30.1	25.6	28.3	24.9	31.3	37.1	34.3	24.9	29.1	27.5	31	35	35
18	84	4	1603	3	2.75	2	0	4		4.7	5	1.4	1	10	2	0.3	6	2	1	0	26	28.9	28.7	31.7	31.6	26.4	30	23	24.5	26.4	26	27.7	25.4	25.4	25.9	22.6	30.1	25.6	28.3	24.9	31.3	37.1	34.3	24.9	29.1	27.5	31	35	35
18	85	4	1604	4	2	1	0	4		4.7	5	1.4	1	10	2	0.3	6	2	1	0	26	28.9	28.7	31.7	31.6	26.4	30	23	24.5	26.4	26	27.7	25.4	25.4	25.9	22.6	30.1	25.6	28.3	24.9	31.3	37.1	34.3	24.9	29.1	27.5	31	35	35
18	86	4	1605	5	3.5	2	0	4		4.7	5	1.4	1	10	2	0.3	6	2	1	0	26	28.9	28.7	31.7	31.6	26.4	30	23	24.5	26.4	26	27.7	25.4	25.4	25.9	22.6	30.1	25.6	28.3	24.9	31.3	37.1	34.3	24.9	29.1	27.5	31	35	35
18	87	4	1606	3	3.5	2	1	4		4.7	5	1.4	1	10	2	0.3	6	2	1	0	26	28.9	28.7	31.7	31.6	26.4	30	23	24.5	26.4	26	27.7	25.4	25.4	25.9	22.6	30.1	25.6	28.3	24.9	31.3	37.1	34.3	24.9	29.1	27.5	31	35	35
18	88	4	1607	4	3	2	0	4		4.7	5	1.4	1	10	2	0.3	6	2	1	0	26	28.9	28.7	31.7	31.6	26.4	30	23	24.5	26.4	26	27.7	25.4	25.4	25.9	22.6	30.1	25.6	28.3	24.9	31.3	37.1	34.3	24.9	29.1	27.5	31	35	35
18	89	4	1608	5	3.5	2	1	4		4.7	5	1.4	1	10	2	0.3	6	2	1	0	26	28.9	28.7	31.7	31.6	26.4	30	23	24.5	26.4	26	27.7	25.4	25.4	25.9	22.6	30.1	25.6	28.3	24.9	31.3	37.1	34.3	24.9	29.1	27.5	31	35	35
19	1	1	1609	3	2.75	2	1	13		4.7	5	1.4	1	10	2	0.3	6	2	1	0	29	33.1	30.3	29.5	28.3	28.1	29.6	25.4	27.7	26.4	25.2	24.5	27	24.6	30.2	26.2	28.6	25.2	27.1	24	37.1	34.5	32.2	29.1	27.7	26.2	36	41	37
19	2	1	1610	2	2.5	2	1	13		4.7	5	1.4	1	10	2	0.3	6	2	1	0	29	33.1	30.3	29.5	28.3	28.1	29.6	25.4	27.7	26.4	25.2	24.5	27	24.6	30.2	26.2	28.6	25.2	27.1	24	37.1	34.5	32.2	29.1	27.7	26.2	36	41	37
19	3	1	1611	2	2	1	0	13		4.7	5	1.4	1	10	2	0.3	6	2	1	0	29	33.1	30.3	29.5	28.3	28.1	29.6	25.4	27.7	26.4	25.2	24.5	27	24.6	30.2	26.2	28.6	25.2	27.1	24	37.1	34.5	32.2	29.1	27.7	26.2	36	41	37
19	4	1	1612	5	3	2	1	13		4.7	5	1.4	1	10	2	0.3	6	2	1	0	29	33.1	30.3	29.5	28.3	28.1	29.6	25.4	27.7	26.4	25.2	24.5	27	24.6	30.2	26.2	28.6	25.2	27.1	24	37.1	34.5	32.2	29.1	27.7	26.2	36	41	37
19	5	1	1613	5	2.5	2	0	13		4.7	5	1.4	1	10	2	0.3	6	2	1	0	29	33.1	30.3	29.5	28.3	28.1	29.6	25.4	27.7	26.4	25.2	24.5	27	24.6	30.2	26.2	28.6	25.2	27.1	24	37.1	34.5	32.2	29.1	27.7	26.2	36	41	37
19	6	1	1614	4	2	1	0	13		4.7	5	1.4	1	10	2	0.3	6	2	1	0	29	33.1	30.3	29.5	28.3	28.1	29.6	25.4	27.7	26.4	25.2	24.5	27	24.6	30.2	26.2	28.6	25.2	27.1	24	37.1	34.5	32.2	29.1	27.7	26.2	36	41	37
19	7	1	1615	5	3.25	2	0	13		4.7	5	1.4	1	10	2	0.3	6	2	1	0	29	33.1	30.3	29.5	28.3	28.1	29.6	25.4	27.7	26.4	25.2	24.5	27	24.6	30.2	26.2	28.6	25.2	27.1	24	37.1	34.5	32.2	29.1	27.7	26.2	36	41	37
19	8	1	1616	2	3.5	2	0	13		4.7	5	1.4	1	10	2	0.3	6	2	1	0	29	33.1	30.3	29.5	28.3	28.1	29.6	25.4	27.7	26.4	25.2	24.5	27	24.6	30.2	26.2	28.6	25.2	27.1	24	37.1	34.5	32.2	29.1	27.7	26.2	36	41	37
19	9	1	1617	1	2.5	2	1	13		4.7	5	1.4	1	10	2	0.3	6	2	1	0	29	33.1	30.3	29.5	28.3	28.1	29.6	25.4	27.7	26.4	25.2	24.5	27	24.6	30.2	26.2	28.6	25.2	27.1	24	37.1	34.5	32.2	29.1	27.7	26.2	36	41	37
19	10	1	1618	1	2.5	2	0	13		4.7	5	1.4	1	10	2	0.3	6	2	1	0	29	33.1	30.3	29.5	28.3	28.1	29.6	25.4	27.7	26.4	25.2	24.5	27	24.6	30.2	26.2	28.6	25.2	27.1	24	37.1	34.5	32.2	29.1	27.7	26.2	36	41	37
19	11	1	1619	1	2.5	2	0	13		4.7	5	1.4	1	10	2	0.3	6	2	1	0	29	33.1	30.3	29.5	28.3	28.1	29.6	25.4	27.7	26.4	25.2	24.5	27	24.6	30.2	26.2	28.6	25.2	27.1	24	37.1	34.5	32.2	29.1	27.7	26.2	36	41	37
19	12	1	1620	2	2.75	2	0	13		4.7	5	1.4	1	10	2	0.3	6	2	1	0	29	33.1	30.3	29.5	28.3	28.1	29.6	25.4	27.7	26.4	25.2	24.5	27	24.6	30.2	26.2	28.6	25.2	27.1	24	37.1	34.5	32.2	29.1	27.7	26.2	36	41	37
19	13	1	1621	3	3	2	1	13		4.7	5	1.4	1	10	2	0.3	6	2	1	0	29	33.1	30.3	29.5	28.3	28.1	29.6	25.4	27.7	26.4	25.2	24.5	27	24.6	30.2	26.2	28.6	25.2	27.1	24	37.1	34.5	32.2	29.1	27.7	26.2	36	41	37
19	14	1	1622	1	3.25	2	0	13		4.7	5	1.4	1	10	2	0.3	6	2	1	0	29	33.1	30.3	29.5	28.3	28.1	29.6	25.4	27.7	26.4	25.2	24.5	27	24.6	30.2	26.2	28.6	25.2	27.1	24	37.1	34.5	32.2	29.1	27.7	26.2	36	41	37
19	15	1	1623	2	2.5	2	0	13		4.7	5	1.4	1	10	2	0.3	6	2	1	0	29	33.1	30.3	29.5	28.3	28.1	29.6	25.4	27.7	26.4	25.2	24.5	27	24.6	30.2	26.2	28.6	25.2	27.1	24	37.1	34.5	32.2	29.1	27.7	26.2	36	41	37
19	16	1	1624	2	2.75	2	0	13		4.7	5	1.4	1	10	2	0.3	6	2	1	0	29	33.1	30.3	29.5	28.3	28.1	29.6	25.4	27.7	26.4	25.2	24.5	27	24.6	30.2	26.2	28.6	25.2	27.1	24	37.1	34.5	32.2	29.1	27.7	26.2	36	41	37
19	17	1	1625	4	3.5	2	0	13		4.7	5	1.4	1	10	2	0.3	6	2	1	0	29	33.1	30.3	29.5	28.3	28.1	29.6	25.4	27.7	26.4	25.2	24.5	27	24.6	30.2	26.2	28.6	25.2	27.1	24	37.1	34.5	32.2	29.1	27.7	26.2	36	41	37
19	18	1	1626	4	2.5	2	1	13		4.7	5	1.4	1	10	2	0.3	6	2	1	0	29	33.1	30.3	29.5	28.3	28.1	29.6	25.4	27.7	26.4	25.2	24.5	27	24.6	30.2	26.2	28.6	25.2	27.1	24	37.1	34.5	32.2	29.1	27.7	26.2	36	41	37
19	19	1	1627	3	2.75	2	1	13		4.7	5	1.4	1	10	2	0.3	6	2	1	0	29	33.1	30.3	29.5	28.3	28.1	29.6	25.4	27.7	26.4	25.2	24.5	27	24.6	30.2	26.2	28.6	25.2	27.1	24	37.1	34.5	32.2	29.1	27.7	26.2	36	41	37
19	20	1	1628	5	2.25	2	0	13		4.7	5	1.4	1	10	2	0.3	6	2	1	0	29	33.1	30.3	29.5	28.3	28.1	29.6	25.4	27.7	26.4	25.2	24.5	27	24.6	30.2	26.2	28.6	25.2	27.1	24	37.1	34.5	32.2	29.1	27.7	26.2	36	41	37
19	21	1	1629	5	2.25	2	0	13		4.7	5	1.4	1	10	2	0.3	6	2	1	0	29	33.1	30.3	29.5	28.3	28.1	29.6	25.4	27.7	26.4	25.2	24.5	27	24.6	30.2	26.2	28.6	25.2	27.1	24	37.1	34.5	32.2	29.1	27.7	26.2	36	41	37
19	22	1	1630	1	2	1	0	13		4.7	5	1.4	1	10	2	0.3	6	2	1	0	29	33.1	30.3	29.5	28.3	28.1	29.6	25.4	27.7	26.4	25.2	24.5	27	24.6	30.2	26.2	28.6	25.2	27.1	24	37.1	34.5	32.2	29.1	27.7	26.2	36	41	37
19	23	1	1631	2	2.25	2	0	13		4.7	5	1.4	1	10	2	0.3	6	2	1	0	29	33.1	30.3	29.5	28.3	28.1	29.6	25.4	27.7	26.4	25.2	24.5	27	24.6	30.2	26.2	28.6	25.2	27.1	24	37.1	34.5	32.2	29.1	27.7	26.2	36	41	37
19	24	1	1632	2	2	1	0	13		4.7	5	1.4	1	10	2	0.3	6	2	1	0	29	33.1	30.3	29.5	28.3	28.1	29.6	25.4	27.7	26.4	25.2	24.5	27	24.6	30.2	26.2	28.6	25.2	27.1	24	37.1	34.5	32.2	29.1	27.7	26.2	36	41	37
19	25	1	1633	2	2.5	2	1	13		4.7	5	1.4	1	10	2	0.3	6	2	1	0	29	33.1	30.3	29.5	28.3	28.1	29.6	25.4	27.7	26.4	25.2	24.5	27	24.6	30.2	26.2	28.6	25.2	27.1	24	37.1	34.5	32.2	29.1	27.7	26.2	36	41	37
19	26	2	1634	1	3	2	0	13		4.7	5	1.4	1	10	2	0.3	6	2	1	0	29	33.1	30.3	29.5	28.3	28.1	29.6	25.4	27.7	26.4	25.2	24.5	27	24.6	30.2	26.2	28.6	25.2	27.1	24	37.1	34.5	32.2	29.1	27.7	26.2	36	41	37
19	27	2	1635	1	2.5	2	0	13		4.7	5	1.4	1	10	2	0.3	6	2	1	0	29	33.1	30.3	29.5	28.3	28.1	29.6	25.4	27.7	26.4	25.2	24.5	27	24.6	30.2	26.2	28.6	25.2	27.1	24	37.1	34.5	32.2	29.1	27.7	26.2	36	41	37
19	28	2	1636	1	2.5	2	1	13		4.7	5	1.4	1	10	2	0.3	6	2	1	0	29	33.1	30.3	29.5	28.3	28.1	29.6	25.4	27.7	26.4	25.2	24.5	27	24.6	30.2	26.2	28.6	25.2	27.1	24	37.1	34.5	32.2	29.1	27.7	26.2	36	41	37
19	29	2	1637	4	3.5	2	1	13		4.7	5	1.4	1	10	2	0.3	6	2	1	0	29	33.1	30.3	29.5	28.3	28.1	29.6	25.4	27.7	26.4	25.2	24.5	27	24.6	30.2	26.2	28.6	25.2	27.1	24	37.1	34.5	32.2	29.1	27.7	26.2	36	41	37
19	30	2	1638	5	3.25	2	1	13		4.7	5	1.4	1	10	2	0.3	6	2	1	0	29	33.1	30.3	29.5	28.3	28.1	29.6	25.4	27.7	26.4	25.2	24.5	27	24.6	30.2	26.2	28.6	25.2	27.1	24	37.1	34.5	32.2	29.1	27.7	26.2	36	41	37
19	31	2	1639	5	2.75	2	1	13		4.7	5	1.4	1	10	2	0.3	6	2	1	0	29	33.1	30.3	29.5	28.3	28.1	29.6	25.4	27.7	26.4	25.2	24.5	27	24.6	30.2	26.2	28.6	25.2	27.1	24	37.1	34.5	32.2	29.1	27.7	26.2	36	41	37
19	32	2	1640	5	3.25	2	1	13		4.7	5	1.4	1	10	2	0.3	6	2	1	0	29	33.1	30.3	29.5	28.3	28.1	29.6	25.4	27.7	26.4	25.2	24.5	27	24.6	30.2	26.2	28.6	25.2	27.1	24	37.1	34.5	32.2	29.1	27.7	26.2	36	41	37
19	33	2	1641	4	3.5	2	0	13		4.7	5	1.4	1	10	2	0.3	6	2	1	0	29	33.1	30.3	29.5	28.3	28.1	29.6	25.4	27.7	26.4	25.2	24.5	27	24.6	30.2	26.2	28.6	25.2	27.1	24	37.1	34.5	32.2	29.1	27.7	26.2	36	41	37
19	34	2	1642	4	3.5	2	0	13		4.7	5	1.4	1	10	2	0.3	6	2	1	0	29	33.1	30.3	29.5	28.3	28.1	29.6	25.4	27.7	26.4	25.2	24.5	27	24.6	30.2	26.2	28.6	25.2	27.1	24	37.1	34.5	32.2	29.1	27.7	26.2	36	41	37
19	35	2	1643	4	3.5	2	0	13		4.7	5	1.4	1	10	2	0.3	6	2	1	0	29	33.1	30.3	29.5	28.3	28.1	29.6	25.4	27.7	26.4	25.2	24.5	27	24.6	30.2	26.2	28.6	25.2	27.1	24	37.1	34.5	32.2	29.1	27.7	26.2	36	41	37
19	36	2	1644	3	2.5	2	0	13		4.7	5	1.4	1	10	2	0.3	6	2	1	0	29	33.1	30.3	29.5	28.3	28.1	29.6	25.4	27.7	26.4	25.2	24.5	27	24.6	30.2	26.2	28.6	25.2	27.1	24	37.1	34.5	32.2	29.1	27.7	26.2	36	41	37
19	37	2	1645	3	3.5	2	1	13		4.7	5	1.4	1	10	2	0.3	6	2	1	0	29	33.1	30.3	29.5	28.3	28.1	29.6	25.4	27.7	26.4	25.2	24.5	27	24.6	30.2	26.2	28.6	25.2	27.1	24	37.1	34.5	32.2	29.1	27.7	26.2	36	41	37
19	38	2	1646	3	3	2	0	13		4.7	5	1.4	1	10	2	0.3	6	2	1	0	29	33.1	30.3	29.5	28.3	28.1	29.6	25.4	27.7	26.4	25.2	24.5	27	24.6	30.2	26.2	28.6	25.2	27.1	24	37.1	34.5	32.2	29.1	27.7	26.2	36	41	37
19	39	2	1647	3	2.75	2	1	7		4.7	5	1.4	1	10	2	0.3	6	2	1	0	29	33.1	30.3	29.5	28.3	28.1	29.6	25.4	27.7	26.4	25.2	24.5	27	24.6	30.2	26.2	28.6	25.2	27.1	24	37.1	34.5	32.2	29.1	27.7	26.2	36	41	37
19	40	2	1648	3	3.25	2	1	7		4.7	5	1.4	1	10	2	0.3	6	2	1	0	29	33.1	30.3	29.5	28.3	28.1	29.6	25.4	27.7	26.4	25.2	24.5	27	24.6	30.2	26.2	28.6	25.2	27.1	24	37.1	34.5	32.2	29.1	27.7	26.2	36	41	37
19	41	2	1649	4	2.5	2	1	7		4.7	5	1.4	1	10	2	0.3	6	2	1	0	29	33.1	30.3	29.5	28.3	28.1	29.6	25.4	27.7	26.4	25.2	24.5	27	24.6	30.2	26.2	28.6	25.2	27.1	24	37.1	34.5	32.2	29.1	27.7	26.2	36	41	37
19	42	2	1650	4	3	2	0	7		4.7	5	1.4	1	10	2	0.3	6	2	1	0	29	33.1	30.3	29.5	28.3	28.1	29.6	25.4	27.7	26.4	25.2	24.5	27	24.6	30.2	26.2	28.6	25.2	27.1	24	37.1	34.5	32.2	29.1	27.7	26.2	36	41	37
19	43	2	1651	3	1.75	1	0	7		4.7	5	1.4	1	10	2	0.3	6	2	1	0	29	33.1	30.3	29.5	28.3	28.1	29.6	25.4	27.7	26.4	25.2	24.5	27	24.6	30.2	26.2	28.6	25.2	27.1	24	37.1	34.5	32.2	29.1	27.7	26.2	36	41	37
19	44	2	1652	2	3.5	2	1	7		4.7	5	1.4	1	10	2	0.3	6	2	1	0	29	33.1	30.3	29.5	28.3	28.1	29.6	25.4	27.7	26.4	25.2	24.5	27	24.6	30.2	26.2	28.6	25.2	27.1	24	37.1	34.5	32.2	29.1	27.7	26.2	36	41	37
19	45	2	1653	3	3.25	2	0	7		4.7	5	1.4	1	10	2	0.3	6	2	1	0	29	33.1	30.3	29.5	28.3	28.1	29.6	25.4	27.7	26.4	25.2	24.5	27	24.6	30.2	26.2	28.6	25.2	27.1	24	37.1	34.5	32.2	29.1	27.7	26.2	36	41	37
19	46	2	1654	4	3.5	2	0	7		4.7	5	1.4	1	10	2	0.3	6	2	1	0	29	33.1	30.3	29.5	28.3	28.1	29.6	25.4	27.7	26.4	25.2	24.5	27	24.6	30.2	26.2	28.6	25.2	27.1	24	37.1	34.5	32.2	29.1	27.7	26.2	36	41	37
19	47	2	1655	4	2.5	2	1	7		4.7	5	1.4	1	10	2	0.3	6	2	1	0	29	33.1	30.3	29.5	28.3	28.1	29.6	25.4	27.7	26.4	25.2	24.5	27	24.6	30.2	26.2	28.6	25.2	27.1	24	37.1	34.5	32.2	29.1	27.7	26.2	36	41	37
19	48	2	1656	2	3	2	0	7		4.7	5	1.4	1	10	2	0.3	6	2	1	0	29	33.1	30.3	29.5	28.3	28.1	29.6	25.4	27.7	26.4	25.2	24.5	27	24.6	30.2	26.2	28.6	25.2	27.1	24	37.1	34.5	32.2	29.1	27.7	26.2	36	41	37
19	49	2	1657	2	2.5	2	0	7		4.7	5	1.4	1	10	2	0.3	6	2	1	0	29	33.1	30.3	29.5	28.3	28.1	29.6	25.4	27.7	26.4	25.2	24.5	27	24.6	30.2	26.2	28.6	25.2	27.1	24	37.1	34.5	32.2	29.1	27.7	26.2	36	41	37
19	50	2	1658	1	3	2	0	7		4.7	5	1.4	1	10	2	0.3	6	2	1	0	29	33.1	30.3	29.5	28.3	28.1	29.6	25.4	27.7	26.4	25.2	24.5	27	24.6	30.2	26.2	28.6	25.2	27.1	24	37.1	34.5	32.2	29.1	27.7	26.2	36	41	37
19	51	3	1659	1	3	2	1	7		4.7	5	1.4	1	10	2	0.3	6	2	1	0	29	33.1	30.3	29.5	28.3	28.1	29.6	25.4	27.7	26.4	25.2	24.5	27	24.6	30.2	26.2	28.6	25.2	27.1	24	37.1	34.5	32.2	29.1	27.7	26.2	36	41	37
19	52	3	1660	1	1.75	1	0	7		4.7	5	1.4	1	10	2	0.3	6	2	1	0	29	33.1	30.3	29.5	28.3	28.1	29.6	25.4	27.7	26.4	25.2	24.5	27	24.6	30.2	26.2	28.6	25.2	27.1	24	37.1	34.5	32.2	29.1	27.7	26.2	36	41	37
19	53	3	1661	3	2.75	2	1	7		4.7	5	1.4	1	10	2	0.3	6	2	1	0	29	33.1	30.3	29.5	28.3	28.1	29.6	25.4	27.7	26.4	25.2	24.5	27	24.6	30.2	26.2	28.6	25.2	27.1	24	37.1	34.5	32.2	29.1	27.7	26.2	36	41	37
19	54	3	1662	2	2.75	2	0	7		4.7	5	1.4	1	10	2	0.3	6	2	1	0	29	33.1	30.3	29.5	28.3	28.1	29.6	25.4	27.7	26.4	25.2	24.5	27	24.6	30.2	26.2	28.6	25.2	27.1	24	37.1	34.5	32.2	29.1	27.7	26.2	36	41	37
19	55	3	1663	4	3	2	0	7		4.7	5	1.4	1	10	2	0.3	6	2	1	0	29	33.1	30.3	29.5	28.3	28.1	29.6	25.4	27.7	26.4	25.2	24.5	27	24.6	30.2	26.2	28.6	25.2	27.1	24	37.1	34.5	32.2	29.1	27.7	26.2	36	41	37
19	56	3	1664	4	3	2	0	7		4.7	5	1.4	1	10	2	0.3	6	2	1	0	29	33.1	30.3	29.5	28.3	28.1	29.6	25.4	27.7	26.4	25.2	24.5	27	24.6	30.2	26.2	28.6	25.2	27.1	24	37.1	34.5	32.2	29.1	27.7	26.2	36	41	37
19	57	3	1665	4	2.5	2	1	7		4.7	5	1.4	1	10	2	0.3	6	2	1	0	29	33.1	30.3	29.5	28.3	28.1	29.6	25.4	27.7	26.4	25.2	24.5	27	24.6	30.2	26.2	28.6	25.2	27.1	24	37.1	34.5	32.2	29.1	27.7	26.2	36	41	37
19	58	3	1666	5	3	2	0	7		4.7	5	1.4	1	10	2	0.3	6	2	1	0	29	33.1	30.3	29.5	28.3	28.1	29.6	25.4	27.7	26.4	25.2	24.5	27	24.6	30.2	26.2	28.6	25.2	27.1	24	37.1	34.5	32.2	29.1	27.7	26.2	36	41	37
19	59	3	1667	1	3	2	1	7		4.7	5	1.4	1	10	2	0.3	6	2	1	0	29	33.1	30.3	29.5	28.3	28.1	29.6	25.4	27.7	26.4	25.2	24.5	27	24.6	30.2	26.2	28.6	25.2	27.1	24	37.1	34.5	32.2	29.1	27.7	26.2	36	41	37
19	60	3	1668	2	3	2	0	7		4.7	5	1.4	1	10	2	0.3	6	2	1	0	29	33.1	30.3	29.5	28.3	28.1	29.6	25.4	27.7	26.4	25.2	24.5	27	24.6	30.2	26.2	28.6	25.2	27.1	24	37.1	34.5	32.2	29.1	27.7	26.2	36	41	37
19	61	3	1669	5	3.25	2	1	7		4.7	5	1.4	1	10	2	0.3	6	2	1	0	29	33.1	30.3	29.5	28.3	28.1	29.6	25.4	27.7	26.4	25.2	24.5	27	24.6	30.2	26.2	28.6	25.2	27.1	24	37.1	34.5	32.2	29.1	27.7	26.2	36	41	37
19	62	3	1670	4	2	1	0	7		4.7	5	1.4	1	10	2	0.3	6	2	1	0	29	33.1	30.3	29.5	28.3	28.1	29.6	25.4	27.7	26.4	25.2	24.5	27	24.6	30.2	26.2	28.6	25.2	27.1	24	37.1	34.5	32.2	29.1	27.7	26.2	36	41	37
19	63	3	1671	4	2	1	1	7		4.7	5	1.4	1	10	2	0.3	6	2	1	0	29	33.1	30.3	29.5	28.3	28.1	29.6	25.4	27.7	26.4	25.2	24.5	27	24.6	30.2	26.2	28.6	25.2	27.1	24	37.1	34.5	32.2	29.1	27.7	26.2	36	41	37
19	64	3	1672	4	2	1	0	7		4.7	5	1.4	1	10	2	0.3	6	2	1	0	29	33.1	30.3	29.5	28.3	28.1	29.6	25.4	27.7	26.4	25.2	24.5	27	24.6	30.2	26.2	28.6	25.2	27.1	24	37.1	34.5	32.2	29.1	27.7	26.2	36	41	37
19	65	3	1673	5	2.25	2	0	7		4.7	5	1.4	1	10	2	0.3	6	2	1	0	29	33.1	30.3	29.5	28.3	28.1	29.6	25.4	27.7	26.4	25.2	24.5	27	24.6	30.2	26.2	28.6	25.2	27.1	24	37.1	34.5	32.2	29.1	27.7	26.2	36	41	37
19	66	3	1674	4	1.75	1	0	7		4.7	5	1.4	1	10	2	0.3	6	2	1	0	29	33.1	30.3	29.5	28.3	28.1	29.6	25.4	27.7	26.4	25.2	24.5	27	24.6	30.2	26.2	28.6	25.2	27.1	24	37.1	34.5	32.2	29.1	27.7	26.2	36	41	37
19	67	3	1675	3	3.25	2	0	7		4.7	5	1.4	1	10	2	0.3	6	2	1	0	29	33.1	30.3	29.5	28.3	28.1	29.6	25.4	27.7	26.4	25.2	24.5	27	24.6	30.2	26.2	28.6	25.2	27.1	24	37.1	34.5	32.2	29.1	27.7	26.2	36	41	37
19	68	3	1676	2	3	2	0	4		4.7	5	1.4	1	10	2	0.3	6	2	1	0	29	33.1	30.3	29.5	28.3	28.1	29.6	25.4	27.7	26.4	25.2	24.5	27	24.6	30.2	26.2	28.6	25.2	27.1	24	37.1	34.5	32.2	29.1	27.7	26.2	36	41	37
19	69	3	1677	5	1.5	1	0	4		4.7	5	1.4	1	10	2	0.3	6	2	1	0	29	33.1	30.3	29.5	28.3	28.1	29.6	25.4	27.7	26.4	25.2	24.5	27	24.6	30.2	26.2	28.6	25.2	27.1	24	37.1	34.5	32.2	29.1	27.7	26.2	36	41	37
19	70	3	1678	5	3.25	2	0	4		4.7	5	1.4	1	10	2	0.3	6	2	1	0	29	33.1	30.3	29.5	28.3	28.1	29.6	25.4	27.7	26.4	25.2	24.5	27	24.6	30.2	26.2	28.6	25.2	27.1	24	37.1	34.5	32.2	29.1	27.7	26.2	36	41	37
19	71	3	1679	2	3	2	1	4		4.7	5	1.4	1	10	2	0.3	6	2	1	0	29	33.1	30.3	29.5	28.3	28.1	29.6	25.4	27.7	26.4	25.2	24.5	27	24.6	30.2	26.2	28.6	25.2	27.1	24	37.1	34.5	32.2	29.1	27.7	26.2	36	41	37
19	72	3	1680	4	3.25	2	1	4		4.7	5	1.4	1	10	2	0.3	6	2	1	0	29	33.1	30.3	29.5	28.3	28.1	29.6	25.4	27.7	26.4	25.2	24.5	27	24.6	30.2	26.2	28.6	25.2	27.1	24	37.1	34.5	32.2	29.1	27.7	26.2	36	41	37
19	73	3	1681	1	2.5	2	0	4		4.7	5	1.4	1	10	2	0.3	6	2	1	0	29	33.1	30.3	29.5	28.3	28.1	29.6	25.4	27.7	26.4	25.2	24.5	27	24.6	30.2	26.2	28.6	25.2	27.1	24	37.1	34.5	32.2	29.1	27.7	26.2	36	41	37
19	74	3	1682	1	2	1	0	4		4.7	5	1.4	1	10	2	0.3	6	2	1	0	29	33.1	30.3	29.5	28.3	28.1	29.6	25.4	27.7	26.4	25.2	24.5	27	24.6	30.2	26.2	28.6	25.2	27.1	24	37.1	34.5	32.2	29.1	27.7	26.2	36	41	37
19	75	3	1683	2	2.5	2	1	4		4.7	5	1.4	1	10	2	0.3	6	2	1	0	29	33.1	30.3	29.5	28.3	28.1	29.6	25.4	27.7	26.4	25.2	24.5	27	24.6	30.2	26.2	28.6	25.2	27.1	24	37.1	34.5	32.2	29.1	27.7	26.2	36	41	37
19	76	4	1684	3	3.25	2	0	4		4.7	5	1.4	1	10	2	0.3	6	2	1	0	29	33.1	30.3	29.5	28.3	28.1	29.6	25.4	27.7	26.4	25.2	24.5	27	24.6	30.2	26.2	28.6	25.2	27.1	24	37.1	34.5	32.2	29.1	27.7	26.2	36	41	37
19	77	4	1685	2	2.25	2	0	4		4.7	5	1.4	1	10	2	0.3	6	2	1	0	29	33.1	30.3	29.5	28.3	28.1	29.6	25.4	27.7	26.4	25.2	24.5	27	24.6	30.2	26.2	28.6	25.2	27.1	24	37.1	34.5	32.2	29.1	27.7	26.2	36	41	37
19	78	4	1686	5	2.5	2	1	4		4.7	5	1.4	1	10	2	0.3	6	2	1	0	29	33.1	30.3	29.5	28.3	28.1	29.6	25.4	27.7	26.4	25.2	24.5	27	24.6	30.2	26.2	28.6	25.2	27.1	24	37.1	34.5	32.2	29.1	27.7	26.2	36	41	37
19	79	4	1687	3	3.5	2	1	4		4.7	5	1.4	1	10	2	0.3	6	2	1	0	29	33.1	30.3	29.5	28.3	28.1	29.6	25.4	27.7	26.4	25.2	24.5	27	24.6	30.2	26.2	28.6	25.2	27.1	24	37.1	34.5	32.2	29.1	27.7	26.2	36	41	37
19	80	4	1688	1	2.75	2	0	4		4.7	5	1.4	1	10	2	0.3	6	2	1	0	29	33.1	30.3	29.5	28.3	28.1	29.6	25.4	27.7	26.4	25.2	24.5	27	24.6	30.2	26.2	28.6	25.2	27.1	24	37.1	34.5	32.2	29.1	27.7	26.2	36	41	37
19	81	4	1689	5	3.25	2	0	4		4.7	5	1.4	1	10	2	0.3	6	2	1	0	29	33.1	30.3	29.5	28.3	28.1	29.6	25.4	27.7	26.4	25.2	24.5	27	24.6	30.2	26.2	28.6	25.2	27.1	24	37.1	34.5	32.2	29.1	27.7	26.2	36	41	37
19	82	4	1690	4	3.25	2	0	4		4.7	5	1.4	1	10	2	0.3	6	2	1	0	29	33.1	30.3	29.5	28.3	28.1	29.6	25.4	27.7	26.4	25.2	24.5	27	24.6	30.2	26.2	28.6	25.2	27.1	24	37.1	34.5	32.2	29.1	27.7	26.2	36	41	37
19	83	4	1691	3	3.25	2	1	4		4.7	5	1.4	1	10	2	0.3	6	2	1	0	29	33.1	30.3	29.5	28.3	28.1	29.6	25.4	27.7	26.4	25.2	24.5	27	24.6	30.2	26.2	28.6	25.2	27.1	24	37.1	34.5	32.2	29.1	27.7	26.2	36	41	37
19	84	4	1692	2	3.25	2	0	4		4.7	5	1.4	1	10	2	0.3	6	2	1	0	29	33.1	30.3	29.5	28.3	28.1	29.6	25.4	27.7	26.4	25.2	24.5	27	24.6	30.2	26.2	28.6	25.2	27.1	24	37.1	34.5	32.2	29.1	27.7	26.2	36	41	37
19	85	4	1693	5	1.75	1	1	4		4.7	5	1.4	1	10	2	0.3	6	2	1	0	29	33.1	30.3	29.5	28.3	28.1	29.6	25.4	27.7	26.4	25.2	24.5	27	24.6	30.2	26.2	28.6	25.2	27.1	24	37.1	34.5	32.2	29.1	27.7	26.2	36	41	37
19	86	4	1694	4	3.25	2	0	4		4.7	5	1.4	1	10	2	0.3	6	2	1	0	29	33.1	30.3	29.5	28.3	28.1	29.6	25.4	27.7	26.4	25.2	24.5	27	24.6	30.2	26.2	28.6	25.2	27.1	24	37.1	34.5	32.2	29.1	27.7	26.2	36	41	37
19	87	4	1695	3	2.75	2	0	4		4.7	5	1.4	1	10	2	0.3	6	2	1	0	29	33.1	30.3	29.5	28.3	28.1	29.6	25.4	27.7	26.4	25.2	24.5	27	24.6	30.2	26.2	28.6	25.2	27.1	24	37.1	34.5	32.2	29.1	27.7	26.2	36	41	37
19	88	4	1696	4	2.75	2	1	4		4.7	5	1.4	1	10	2	0.3	6	2	1	0	29	33.1	30.3	29.5	28.3	28.1	29.6	25.4	27.7	26.4	25.2	24.5	27	24.6	30.2	26.2	28.6	25.2	27.1	24	37.1	34.5	32.2	29.1	27.7	26.2	36	41	37
20	1	1	1699	4	2.5	2	1	15		4.8	5.3	1.6	2	10	2	0.33	4	1	1	0	21.9	24.4	22.7	24.8	27	25.2	28.3	16.9	18.3	18.3	18.3	19.7	17.8	20.1	22.4	17.3	24.5	18.6	27.3	19.4	28.5	30.6	33.2	20.9	23.7	25.6	28	32	29
20	2	1	1697	5	3	2	0	15		4.8	5.3	1.6	2	10	2	0.33	4	1	1	0	21.9	24.4	22.7	24.8	27	25.2	28.3	16.9	18.3	18.3	18.3	19.7	17.8	20.1	22.4	17.3	24.5	18.6	27.3	19.4	28.5	30.6	33.2	20.9	23.7	25.6	28	32	29
20	3	1	1698	5	3	2	1	15		4.8	5.3	1.6	2	10	2	0.33	4	1	1	0	21.9	24.4	22.7	24.8	27	25.2	28.3	16.9	18.3	18.3	18.3	19.7	17.8	20.1	22.4	17.3	24.5	18.6	27.3	19.4	28.5	30.6	33.2	20.9	23.7	25.6	28	32	29
20	4	1	1701	4	2.75	2	0	15		4.8	5.3	1.6	2	10	2	0.33	4	1	1	0	21.9	24.4	22.7	24.8	27	25.2	28.3	16.9	18.3	18.3	18.3	19.7	17.8	20.1	22.4	17.3	24.5	18.6	27.3	19.4	28.5	30.6	33.2	20.9	23.7	25.6	28	32	29
20	5	1	1700	4	2.25	2	0	15		4.8	5.3	1.6	2	10	2	0.33	4	1	1	0	21.9	24.4	22.7	24.8	27	25.2	28.3	16.9	18.3	18.3	18.3	19.7	17.8	20.1	22.4	17.3	24.5	18.6	27.3	19.4	28.5	30.6	33.2	20.9	23.7	25.6	28	32	29
20	6	1	1702	4	3	2	0	15		4.8	5.3	1.6	2	10	2	0.33	4	1	1	0	21.9	24.4	22.7	24.8	27	25.2	28.3	16.9	18.3	18.3	18.3	19.7	17.8	20.1	22.4	17.3	24.5	18.6	27.3	19.4	28.5	30.6	33.2	20.9	23.7	25.6	28	32	29
20	7	1	1703	4	3	2	1	15		4.8	5.3	1.6	2	10	2	0.33	4	1	1	0	21.9	24.4	22.7	24.8	27	25.2	28.3	16.9	18.3	18.3	18.3	19.7	17.8	20.1	22.4	17.3	24.5	18.6	27.3	19.4	28.5	30.6	33.2	20.9	23.7	25.6	28	32	29
20	8	1	1708	3	2.75	2	1	15		4.8	5.3	1.6	2	10	2	0.33	4	1	1	0	21.9	24.4	22.7	24.8	27	25.2	28.3	16.9	18.3	18.3	18.3	19.7	17.8	20.1	22.4	17.3	24.5	18.6	27.3	19.4	28.5	30.6	33.2	20.9	23.7	25.6	28	32	29
20	9	1	1704	4	2.25	2	0	15		4.8	5.3	1.6	2	10	2	0.33	4	1	1	0	21.9	24.4	22.7	24.8	27	25.2	28.3	16.9	18.3	18.3	18.3	19.7	17.8	20.1	22.4	17.3	24.5	18.6	27.3	19.4	28.5	30.6	33.2	20.9	23.7	25.6	28	32	29
20	10	1	1707	3	2	1	1	15		4.8	5.3	1.6	2	10	2	0.33	4	1	1	0	21.9	24.4	22.7	24.8	27	25.2	28.3	16.9	18.3	18.3	18.3	19.7	17.8	20.1	22.4	17.3	24.5	18.6	27.3	19.4	28.5	30.6	33.2	20.9	23.7	25.6	28	32	29
20	11	1	1705	3	3.25	2	0	15		4.8	5.3	1.6	2	10	2	0.33	4	1	1	0	21.9	24.4	22.7	24.8	27	25.2	28.3	16.9	18.3	18.3	18.3	19.7	17.8	20.1	22.4	17.3	24.5	18.6	27.3	19.4	28.5	30.6	33.2	20.9	23.7	25.6	28	32	29
20	12	1	1706	4	3	2	1	15		4.8	5.3	1.6	2	10	2	0.33	4	1	1	0	21.9	24.4	22.7	24.8	27	25.2	28.3	16.9	18.3	18.3	18.3	19.7	17.8	20.1	22.4	17.3	24.5	18.6	27.3	19.4	28.5	30.6	33.2	20.9	23.7	25.6	28	32	29
20	13	1	1709	3	3.5	2	1	15		4.8	5.3	1.6	2	10	2	0.33	4	1	1	0	21.9	24.4	22.7	24.8	27	25.2	28.3	16.9	18.3	18.3	18.3	19.7	17.8	20.1	22.4	17.3	24.5	18.6	27.3	19.4	28.5	30.6	33.2	20.9	23.7	25.6	28	32	29
20	14	1	1712	3	3	2	0	15		4.8	5.3	1.6	2	10	2	0.33	4	1	1	0	21.9	24.4	22.7	24.8	27	25.2	28.3	16.9	18.3	18.3	18.3	19.7	17.8	20.1	22.4	17.3	24.5	18.6	27.3	19.4	28.5	30.6	33.2	20.9	23.7	25.6	28	32	29
20	15	1	1710	3	3.25	2	0	15		4.8	5.3	1.6	2	10	2	0.33	4	1	1	0	21.9	24.4	22.7	24.8	27	25.2	28.3	16.9	18.3	18.3	18.3	19.7	17.8	20.1	22.4	17.3	24.5	18.6	27.3	19.4	28.5	30.6	33.2	20.9	23.7	25.6	28	32	29
20	16	1	1711	3	3.25	2	1	15		4.8	5.3	1.6	2	10	2	0.33	4	1	1	0	21.9	24.4	22.7	24.8	27	25.2	28.3	16.9	18.3	18.3	18.3	19.7	17.8	20.1	22.4	17.3	24.5	18.6	27.3	19.4	28.5	30.6	33.2	20.9	23.7	25.6	28	32	29
20	17	1	1714	3	3.5	2	0	15		4.8	5.3	1.6	2	10	2	0.33	4	1	1	0	21.9	24.4	22.7	24.8	27	25.2	28.3	16.9	18.3	18.3	18.3	19.7	17.8	20.1	22.4	17.3	24.5	18.6	27.3	19.4	28.5	30.6	33.2	20.9	23.7	25.6	28	32	29
20	18	1	1713	3	3.5	2	1	15		4.8	5.3	1.6	2	10	2	0.33	4	1	1	0	21.9	24.4	22.7	24.8	27	25.2	28.3	16.9	18.3	18.3	18.3	19.7	17.8	20.1	22.4	17.3	24.5	18.6	27.3	19.4	28.5	30.6	33.2	20.9	23.7	25.6	28	32	29
20	19	1	1718	4	3.75	3	0	15		4.8	5.3	1.6	2	10	2	0.33	4	1	1	0	21.9	24.4	22.7	24.8	27	25.2	28.3	16.9	18.3	18.3	18.3	19.7	17.8	20.1	22.4	17.3	24.5	18.6	27.3	19.4	28.5	30.6	33.2	20.9	23.7	25.6	28	32	29
20	20	1	1716	3	3.25	2	1	15		4.8	5.3	1.6	2	10	2	0.33	4	1	1	0	21.9	24.4	22.7	24.8	27	25.2	28.3	16.9	18.3	18.3	18.3	19.7	17.8	20.1	22.4	17.3	24.5	18.6	27.3	19.4	28.5	30.6	33.2	20.9	23.7	25.6	28	32	29
20	21	1	1715	3	2	1	1	15		4.8	5.3	1.6	2	10	2	0.33	4	1	1	0	21.9	24.4	22.7	24.8	27	25.2	28.3	16.9	18.3	18.3	18.3	19.7	17.8	20.1	22.4	17.3	24.5	18.6	27.3	19.4	28.5	30.6	33.2	20.9	23.7	25.6	28	32	29
20	22	1	1717	3	2.75	2	0	15		4.8	5.3	1.6	2	10	2	0.33	4	1	1	0	21.9	24.4	22.7	24.8	27	25.2	28.3	16.9	18.3	18.3	18.3	19.7	17.8	20.1	22.4	17.3	24.5	18.6	27.3	19.4	28.5	30.6	33.2	20.9	23.7	25.6	28	32	29
20	23	1	1719	3	3.25	2	0	15		4.8	5.3	1.6	2	10	2	0.33	4	1	1	0	21.9	24.4	22.7	24.8	27	25.2	28.3	16.9	18.3	18.3	18.3	19.7	17.8	20.1	22.4	17.3	24.5	18.6	27.3	19.4	28.5	30.6	33.2	20.9	23.7	25.6	28	32	29
20	25	1	1720	3	2.25	2	0	15		4.8	5.3	1.6	2	10	2	0.33	4	1	1	0	21.9	24.4	22.7	24.8	27	25.2	28.3	16.9	18.3	18.3	18.3	19.7	17.8	20.1	22.4	17.3	24.5	18.6	27.3	19.4	28.5	30.6	33.2	20.9	23.7	25.6	28	32	29
20	26	1	1721	3	2.5	2	1	15		4.8	5.3	1.6	2	10	2	0.33	4	1	1	0	21.9	24.4	22.7	24.8	27	25.2	28.3	16.9	18.3	18.3	18.3	19.7	17.8	20.1	22.4	17.3	24.5	18.6	27.3	19.4	28.5	30.6	33.2	20.9	23.7	25.6	28	32	29
20	26	2	1722	2	2.75	2	1	15		4.8	5.3	1.6	2	10	2	0.33	4	1	1	0	21.9	24.4	22.7	24.8	27	25.2	28.3	16.9	18.3	18.3	18.3	19.7	17.8	20.1	22.4	17.3	24.5	18.6	27.3	19.4	28.5	30.6	33.2	20.9	23.7	25.6	28	32	29
20	27	2	1723	3	3.5	2	0	15		4.8	5.3	1.6	2	10	2	0.33	4	1	1	0	21.9	24.4	22.7	24.8	27	25.2	28.3	16.9	18.3	18.3	18.3	19.7	17.8	20.1	22.4	17.3	24.5	18.6	27.3	19.4	28.5	30.6	33.2	20.9	23.7	25.6	28	32	29
20	28	2	1724	2	3.5	2	0	15		4.8	5.3	1.6	2	10	2	0.33	4	1	1	0	21.9	24.4	22.7	24.8	27	25.2	28.3	16.9	18.3	18.3	18.3	19.7	17.8	20.1	22.4	17.3	24.5	18.6	27.3	19.4	28.5	30.6	33.2	20.9	23.7	25.6	28	32	29
20	29	2	1725	3	3.75	3	1	15		4.8	5.3	1.6	2	10	2	0.33	4	1	1	0	21.9	24.4	22.7	24.8	27	25.2	28.3	16.9	18.3	18.3	18.3	19.7	17.8	20.1	22.4	17.3	24.5	18.6	27.3	19.4	28.5	30.6	33.2	20.9	23.7	25.6	28	32	29
20	30	2	1728	3	3.5	2	0	15		4.8	5.3	1.6	2	10	2	0.33	4	1	1	0	21.9	24.4	22.7	24.8	27	25.2	28.3	16.9	18.3	18.3	18.3	19.7	17.8	20.1	22.4	17.3	24.5	18.6	27.3	19.4	28.5	30.6	33.2	20.9	23.7	25.6	28	32	29
20	31	2	1726	3	2	1	0	15		4.8	5.3	1.6	2	10	2	0.33	4	1	1	0	21.9	24.4	22.7	24.8	27	25.2	28.3	16.9	18.3	18.3	18.3	19.7	17.8	20.1	22.4	17.3	24.5	18.6	27.3	19.4	28.5	30.6	33.2	20.9	23.7	25.6	28	32	29
20	32	2	1729	4	3.25	2	1	15		4.8	5.3	1.6	2	10	2	0.33	4	1	1	0	21.9	24.4	22.7	24.8	27	25.2	28.3	16.9	18.3	18.3	18.3	19.7	17.8	20.1	22.4	17.3	24.5	18.6	27.3	19.4	28.5	30.6	33.2	20.9	23.7	25.6	28	32	29
20	33	2	1727	3	2.5	2	1	15		4.8	5.3	1.6	2	10	2	0.33	4	1	1	0	21.9	24.4	22.7	24.8	27	25.2	28.3	16.9	18.3	18.3	18.3	19.7	17.8	20.1	22.4	17.3	24.5	18.6	27.3	19.4	28.5	30.6	33.2	20.9	23.7	25.6	28	32	29
20	34	2	1732	3	2.75	2	0	15		4.8	5.3	1.6	2	10	2	0.33	4	1	1	0	21.9	24.4	22.7	24.8	27	25.2	28.3	16.9	18.3	18.3	18.3	19.7	17.8	20.1	22.4	17.3	24.5	18.6	27.3	19.4	28.5	30.6	33.2	20.9	23.7	25.6	28	32	29
20	35	2	1730	3	1.5	1	1	15		4.8	5.3	1.6	2	10	2	0.33	4	1	1	0	21.9	24.4	22.7	24.8	27	25.2	28.3	16.9	18.3	18.3	18.3	19.7	17.8	20.1	22.4	17.3	24.5	18.6	27.3	19.4	28.5	30.6	33.2	20.9	23.7	25.6	28	32	29
20	36	2	1733	3	2.75	2	1	15		4.8	5.3	1.6	2	10	2	0.33	4	1	1	0	21.9	24.4	22.7	24.8	27	25.2	28.3	16.9	18.3	18.3	18.3	19.7	17.8	20.1	22.4	17.3	24.5	18.6	27.3	19.4	28.5	30.6	33.2	20.9	23.7	25.6	28	32	29
20	37	2	1731	4	3.5	2	1	15		4.8	5.3	1.6	2	10	2	0.33	4	1	1	0	21.9	24.4	22.7	24.8	27	25.2	28.3	16.9	18.3	18.3	18.3	19.7	17.8	20.1	22.4	17.3	24.5	18.6	27.3	19.4	28.5	30.6	33.2	20.9	23.7	25.6	28	32	29
20	38	2	1736	3	3.5	2	0	15		4.8	5.3	1.6	2	10	2	0.33	4	1	1	0	21.9	24.4	22.7	24.8	27	25.2	28.3	16.9	18.3	18.3	18.3	19.7	17.8	20.1	22.4	17.3	24.5	18.6	27.3	19.4	28.5	30.6	33.2	20.9	23.7	25.6	28	32	29
20	39	2	1734	3	2.5	2	1	15		4.8	5.3	1.6	2	10	2	0.33	4	1	1	0	21.9	24.4	22.7	24.8	27	25.2	28.3	16.9	18.3	18.3	18.3	19.7	17.8	20.1	22.4	17.3	24.5	18.6	27.3	19.4	28.5	30.6	33.2	20.9	23.7	25.6	28	32	29
20	40	2	1737	2	3.25	2	0	15		4.8	5.3	1.6	2	10	2	0.33	4	1	1	0	21.9	24.4	22.7	24.8	27	25.2	28.3	16.9	18.3	18.3	18.3	19.7	17.8	20.1	22.4	17.3	24.5	18.6	27.3	19.4	28.5	30.6	33.2	20.9	23.7	25.6	28	32	29
20	41	2	1735	3	3	2	1	15		4.8	5.3	1.6	2	10	2	0.33	4	1	1	0	21.9	24.4	22.7	24.8	27	25.2	28.3	16.9	18.3	18.3	18.3	19.7	17.8	20.1	22.4	17.3	24.5	18.6	27.3	19.4	28.5	30.6	33.2	20.9	23.7	25.6	28	32	29
20	42	2	1740	2	3.25	2	0	14		4.8	5.3	1.6	2	10	2	0.33	4	1	1	0	21.9	24.4	22.7	24.8	27	25.2	28.3	16.9	18.3	18.3	18.3	19.7	17.8	20.1	22.4	17.3	24.5	18.6	27.3	19.4	28.5	30.6	33.2	20.9	23.7	25.6	28	32	29
20	43	2	1738	3	3	2	0	15		4.8	5.3	1.6	2	10	2	0.33	4	1	1	0	21.9	24.4	22.7	24.8	27	25.2	28.3	16.9	18.3	18.3	18.3	19.7	17.8	20.1	22.4	17.3	24.5	18.6	27.3	19.4	28.5	30.6	33.2	20.9	23.7	25.6	28	32	29
20	44	2	1741	2	2.25	2	0	14		4.8	5.3	1.6	2	10	2	0.33	4	1	1	0	21.9	24.4	22.7	24.8	27	25.2	28.3	16.9	18.3	18.3	18.3	19.7	17.8	20.1	22.4	17.3	24.5	18.6	27.3	19.4	28.5	30.6	33.2	20.9	23.7	25.6	28	32	29
20	45	2	1739	2	2.25	2	1	15		4.8	5.3	1.6	2	10	2	0.33	4	1	1	0	21.9	24.4	22.7	24.8	27	25.2	28.3	16.9	18.3	18.3	18.3	19.7	17.8	20.1	22.4	17.3	24.5	18.6	27.3	19.4	28.5	30.6	33.2	20.9	23.7	25.6	28	32	29
20	46	2	1742	2	2.5	2	1	14		4.8	5.3	1.6	2	10	2	0.33	4	1	1	0	21.9	24.4	22.7	24.8	27	25.2	28.3	16.9	18.3	18.3	18.3	19.7	17.8	20.1	22.4	17.3	24.5	18.6	27.3	19.4	28.5	30.6	33.2	20.9	23.7	25.6	28	32	29
20	47	2	1743	2	3.5	2	0	14		4.8	5.3	1.6	2	10	2	0.33	4	1	1	0	21.9	24.4	22.7	24.8	27	25.2	28.3	16.9	18.3	18.3	18.3	19.7	17.8	20.1	22.4	17.3	24.5	18.6	27.3	19.4	28.5	30.6	33.2	20.9	23.7	25.6	28	32	29
20	48	2	1744	2	2.5	2	0	14		4.8	5.3	1.6	2	10	2	0.33	4	1	1	0	21.9	24.4	22.7	24.8	27	25.2	28.3	16.9	18.3	18.3	18.3	19.7	17.8	20.1	22.4	17.3	24.5	18.6	27.3	19.4	28.5	30.6	33.2	20.9	23.7	25.6	28	32	29
20	49	2	1745	2	3.5	2	1	14		4.8	5.3	1.6	2	10	2	0.33	4	1	1	0	21.9	24.4	22.7	24.8	27	25.2	28.3	16.9	18.3	18.3	18.3	19.7	17.8	20.1	22.4	17.3	24.5	18.6	27.3	19.4	28.5	30.6	33.2	20.9	23.7	25.6	28	32	29
20	50	3	1748	2	2.5	2	1	14		4.8	5.3	1.6	2	10	2	0.33	4	1	1	0	21.9	24.4	22.7	24.8	27	25.2	28.3	16.9	18.3	18.3	18.3	19.7	17.8	20.1	22.4	17.3	24.5	18.6	27.3	19.4	28.5	30.6	33.2	20.9	23.7	25.6	28	32	29
20	51	2	1746	2	3.5	2	1	14		4.8	5.3	1.6	2	10	2	0.33	4	1	1	0	21.9	24.4	22.7	24.8	27	25.2	28.3	16.9	18.3	18.3	18.3	19.7	17.8	20.1	22.4	17.3	24.5	18.6	27.3	19.4	28.5	30.6	33.2	20.9	23.7	25.6	28	32	29
20	52	3	1750	2	3.25	2	1	14		4.8	5.3	1.6	2	10	2	0.33	4	1	1	0	21.9	24.4	22.7	24.8	27	25.2	28.3	16.9	18.3	18.3	18.3	19.7	17.8	20.1	22.4	17.3	24.5	18.6	27.3	19.4	28.5	30.6	33.2	20.9	23.7	25.6	28	32	29
20	53	3	1747	3	2.25	2	1	14		4.8	5.3	1.6	2	10	2	0.33	4	1	1	0	21.9	24.4	22.7	24.8	27	25.2	28.3	16.9	18.3	18.3	18.3	19.7	17.8	20.1	22.4	17.3	24.5	18.6	27.3	19.4	28.5	30.6	33.2	20.9	23.7	25.6	28	32	29
20	54	3	1751	2	3	2	0	14		4.8	5.3	1.6	2	10	2	0.33	4	1	1	0	21.9	24.4	22.7	24.8	27	25.2	28.3	16.9	18.3	18.3	18.3	19.7	17.8	20.1	22.4	17.3	24.5	18.6	27.3	19.4	28.5	30.6	33.2	20.9	23.7	25.6	28	32	29
20	55	3	1749	2	3	2	0	14		4.8	5.3	1.6	2	10	2	0.33	4	1	1	0	21.9	24.4	22.7	24.8	27	25.2	28.3	16.9	18.3	18.3	18.3	19.7	17.8	20.1	22.4	17.3	24.5	18.6	27.3	19.4	28.5	30.6	33.2	20.9	23.7	25.6	28	32	29
20	56	3	1754	2	3.75	3	1	14		4.8	5.3	1.6	2	10	2	0.33	4	1	1	0	21.9	24.4	22.7	24.8	27	25.2	28.3	16.9	18.3	18.3	18.3	19.7	17.8	20.1	22.4	17.3	24.5	18.6	27.3	19.4	28.5	30.6	33.2	20.9	23.7	25.6	28	32	29
20	57	3	1752	3	3.25	2	1	14		4.8	5.3	1.6	2	10	2	0.33	4	1	1	0	21.9	24.4	22.7	24.8	27	25.2	28.3	16.9	18.3	18.3	18.3	19.7	17.8	20.1	22.4	17.3	24.5	18.6	27.3	19.4	28.5	30.6	33.2	20.9	23.7	25.6	28	32	29
20	58	3	1753	2	2.75	2	1	14		4.8	5.3	1.6	2	10	2	0.33	4	1	1	0	21.9	24.4	22.7	24.8	27	25.2	28.3	16.9	18.3	18.3	18.3	19.7	17.8	20.1	22.4	17.3	24.5	18.6	27.3	19.4	28.5	30.6	33.2	20.9	23.7	25.6	28	32	29
20	59	3	1756	2	2.25	2	0	14		4.8	5.3	1.6	2	10	2	0.33	4	1	1	0	21.9	24.4	22.7	24.8	27	25.2	28.3	16.9	18.3	18.3	18.3	19.7	17.8	20.1	22.4	17.3	24.5	18.6	27.3	19.4	28.5	30.6	33.2	20.9	23.7	25.6	28	32	29
20	60	3	1757	2	3.25	2	1	14		4.8	5.3	1.6	2	10	2	0.33	4	1	1	0	21.9	24.4	22.7	24.8	27	25.2	28.3	16.9	18.3	18.3	18.3	19.7	17.8	20.1	22.4	17.3	24.5	18.6	27.3	19.4	28.5	30.6	33.2	20.9	23.7	25.6	28	32	29
20	61	3	1755	2	2	1	1	14		4.8	5.3	1.6	2	10	2	0.33	4	1	1	0	21.9	24.4	22.7	24.8	27	25.2	28.3	16.9	18.3	18.3	18.3	19.7	17.8	20.1	22.4	17.3	24.5	18.6	27.3	19.4	28.5	30.6	33.2	20.9	23.7	25.6	28	32	29
20	62	3	1760	1	2.25	2	0	14		4.8	5.3	1.6	2	10	2	0.33	4	1	1	0	21.9	24.4	22.7	24.8	27	25.2	28.3	16.9	18.3	18.3	18.3	19.7	17.8	20.1	22.4	17.3	24.5	18.6	27.3	19.4	28.5	30.6	33.2	20.9	23.7	25.6	28	32	29
20	63	3	1758	2	3.75	3	0	14		4.8	5.3	1.6	2	10	2	0.33	4	1	1	0	21.9	24.4	22.7	24.8	27	25.2	28.3	16.9	18.3	18.3	18.3	19.7	17.8	20.1	22.4	17.3	24.5	18.6	27.3	19.4	28.5	30.6	33.2	20.9	23.7	25.6	28	32	29
20	64	3	1759	1	4	3	1	14		4.8	5.3	1.6	2	10	2	0.33	4	1	1	0	21.9	24.4	22.7	24.8	27	25.2	28.3	16.9	18.3	18.3	18.3	19.7	17.8	20.1	22.4	17.3	24.5	18.6	27.3	19.4	28.5	30.6	33.2	20.9	23.7	25.6	28	32	29
20	65	3	1763	1	2.75	2	0	14		4.8	5.3	1.6	2	10	2	0.33	4	1	1	0	21.9	24.4	22.7	24.8	27	25.2	28.3	16.9	18.3	18.3	18.3	19.7	17.8	20.1	22.4	17.3	24.5	18.6	27.3	19.4	28.5	30.6	33.2	20.9	23.7	25.6	28	32	29
20	66	3	1761	1	2.25	2	1	14		4.8	5.3	1.6	2	10	2	0.33	4	1	1	0	21.9	24.4	22.7	24.8	27	25.2	28.3	16.9	18.3	18.3	18.3	19.7	17.8	20.1	22.4	17.3	24.5	18.6	27.3	19.4	28.5	30.6	33.2	20.9	23.7	25.6	28	32	29
20	67	3	1764	1	3.5	2	1	14		4.8	5.3	1.6	2	10	2	0.33	4	1	1	0	21.9	24.4	22.7	24.8	27	25.2	28.3	16.9	18.3	18.3	18.3	19.7	17.8	20.1	22.4	17.3	24.5	18.6	27.3	19.4	28.5	30.6	33.2	20.9	23.7	25.6	28	32	29
20	68	3	1762	2	3.5	2	0	14		4.8	5.3	1.6	2	10	2	0.33	4	1	1	0	21.9	24.4	22.7	24.8	27	25.2	28.3	16.9	18.3	18.3	18.3	19.7	17.8	20.1	22.4	17.3	24.5	18.6	27.3	19.4	28.5	30.6	33.2	20.9	23.7	25.6	28	32	29
20	69	3	1765	1	3.5	2	1	14		4.8	5.3	1.6	2	10	2	0.33	4	1	1	0	21.9	24.4	22.7	24.8	27	25.2	28.3	16.9	18.3	18.3	18.3	19.7	17.8	20.1	22.4	17.3	24.5	18.6	27.3	19.4	28.5	30.6	33.2	20.9	23.7	25.6	28	32	29
20	70	3	1769	1	3.25	2	1	8		4.8	5.3	1.6	2	10	2	0.33	4	1	1	0	21.9	24.4	22.7	24.8	27	25.2	28.3	16.9	18.3	18.3	18.3	19.7	17.8	20.1	22.4	17.3	24.5	18.6	27.3	19.4	28.5	30.6	33.2	20.9	23.7	25.6	28	32	29
20	71	3	1766	2	2.75	2	1	14		4.8	5.3	1.6	2	10	2	0.33	4	1	1	0	21.9	24.4	22.7	24.8	27	25.2	28.3	16.9	18.3	18.3	18.3	19.7	17.8	20.1	22.4	17.3	24.5	18.6	27.3	19.4	28.5	30.6	33.2	20.9	23.7	25.6	28	32	29
20	72	3	1767	1	3.25	2	0	14		4.8	5.3	1.6	2	10	2	0.33	4	1	1	0	21.9	24.4	22.7	24.8	27	25.2	28.3	16.9	18.3	18.3	18.3	19.7	17.8	20.1	22.4	17.3	24.5	18.6	27.3	19.4	28.5	30.6	33.2	20.9	23.7	25.6	28	32	29
20	73	3	1768	1	3.5	2	0	14		4.8	5.3	1.6	2	10	2	0.33	4	1	1	0	21.9	24.4	22.7	24.8	27	25.2	28.3	16.9	18.3	18.3	18.3	19.7	17.8	20.1	22.4	17.3	24.5	18.6	27.3	19.4	28.5	30.6	33.2	20.9	23.7	25.6	28	32	29
20	74	4	1772	2	4	3	1	14		4.8	5.3	1.6	2	10	2	0.33	4	1	1	0	21.9	24.4	22.7	24.8	27	25.2	28.3	16.9	18.3	18.3	18.3	19.7	17.8	20.1	22.4	17.3	24.5	18.6	27.3	19.4	28.5	30.6	33.2	20.9	23.7	25.6	28	32	29
20	75	3	1770	1	4	3	0	14		4.8	5.3	1.6	2	10	2	0.33	4	1	1	0	21.9	24.4	22.7	24.8	27	25.2	28.3	16.9	18.3	18.3	18.3	19.7	17.8	20.1	22.4	17.3	24.5	18.6	27.3	19.4	28.5	30.6	33.2	20.9	23.7	25.6	28	32	29
20	76	4	1773	2	4	3	1	8		4.8	5.3	1.6	2	10	2	0.33	4	1	1	0	21.9	24.4	22.7	24.8	27	25.2	28.3	16.9	18.3	18.3	18.3	19.7	17.8	20.1	22.4	17.3	24.5	18.6	27.3	19.4	28.5	30.6	33.2	20.9	23.7	25.6	28	32	29
20	77	3	1771	1	2.5	2	1	8		4.8	5.3	1.6	2	10	2	0.33	4	1	1	0	21.9	24.4	22.7	24.8	27	25.2	28.3	16.9	18.3	18.3	18.3	19.7	17.8	20.1	22.4	17.3	24.5	18.6	27.3	19.4	28.5	30.6	33.2	20.9	23.7	25.6	28	32	29
20	78	4	1776	1	3.75	3	1	8		4.8	5.3	1.6	2	10	2	0.33	4	1	1	0	21.9	24.4	22.7	24.8	27	25.2	28.3	16.9	18.3	18.3	18.3	19.7	17.8	20.1	22.4	17.3	24.5	18.6	27.3	19.4	28.5	30.6	33.2	20.9	23.7	25.6	28	32	29
20	79	4	1777	1	2.5	2	1	8		4.8	5.3	1.6	2	10	2	0.33	4	1	1	0	21.9	24.4	22.7	24.8	27	25.2	28.3	16.9	18.3	18.3	18.3	19.7	17.8	20.1	22.4	17.3	24.5	18.6	27.3	19.4	28.5	30.6	33.2	20.9	23.7	25.6	28	32	29
20	80	4	1774	2	3.5	2	1	8		4.8	5.3	1.6	2	10	2	0.33	4	1	1	0	21.9	24.4	22.7	24.8	27	25.2	28.3	16.9	18.3	18.3	18.3	19.7	17.8	20.1	22.4	17.3	24.5	18.6	27.3	19.4	28.5	30.6	33.2	20.9	23.7	25.6	28	32	29
20	81	4	1775	1	3.25	2	1	8		4.8	5.3	1.6	2	10	2	0.33	4	1	1	0	21.9	24.4	22.7	24.8	27	25.2	28.3	16.9	18.3	18.3	18.3	19.7	17.8	20.1	22.4	17.3	24.5	18.6	27.3	19.4	28.5	30.6	33.2	20.9	23.7	25.6	28	32	29
20	82	4	1780	2	3.75	3	0	8		4.8	5.3	1.6	2	10	2	0.33	4	1	1	0	21.9	24.4	22.7	24.8	27	25.2	28.3	16.9	18.3	18.3	18.3	19.7	17.8	20.1	22.4	17.3	24.5	18.6	27.3	19.4	28.5	30.6	33.2	20.9	23.7	25.6	28	32	29
20	83	4	1781	2	3.5	2	1	8		4.8	5.3	1.6	2	10	2	0.33	4	1	1	0	21.9	24.4	22.7	24.8	27	25.2	28.3	16.9	18.3	18.3	18.3	19.7	17.8	20.1	22.4	17.3	24.5	18.6	27.3	19.4	28.5	30.6	33.2	20.9	23.7	25.6	28	32	29
20	84	4	1778	1	3	2	1	8		4.8	5.3	1.6	2	10	2	0.33	4	1	1	0	21.9	24.4	22.7	24.8	27	25.2	28.3	16.9	18.3	18.3	18.3	19.7	17.8	20.1	22.4	17.3	24.5	18.6	27.3	19.4	28.5	30.6	33.2	20.9	23.7	25.6	28	32	29
20	85	4	1779	1	4	3	1	8		4.8	5.3	1.6	2	10	2	0.33	4	1	1	0	21.9	24.4	22.7	24.8	27	25.2	28.3	16.9	18.3	18.3	18.3	19.7	17.8	20.1	22.4	17.3	24.5	18.6	27.3	19.4	28.5	30.6	33.2	20.9	23.7	25.6	28	32	29
20	86	4	1782	2	3.5	2	0	8		4.8	5.3	1.6	2	10	2	0.33	4	1	1	0	21.9	24.4	22.7	24.8	27	25.2	28.3	16.9	18.3	18.3	18.3	19.7	17.8	20.1	22.4	17.3	24.5	18.6	27.3	19.4	28.5	30.6	33.2	20.9	23.7	25.6	28	32	29
20	87	4	1783	1	2.25	2	0	8		4.8	5.3	1.6	2	10	2	0.33	4	1	1	0	21.9	24.4	22.7	24.8	27	25.2	28.3	16.9	18.3	18.3	18.3	19.7	17.8	20.1	22.4	17.3	24.5	18.6	27.3	19.4	28.5	30.6	33.2	20.9	23.7	25.6	28	32	29
21	1	1	1988	2	3.5	2	1	11		4.5	5.3	1.8	2	11	2	0.4	5	2	2	0	23.7	23.7	23.9	21.5	22.3	22.7	22.1	19.7	20.1	17.3	16.5	17.5	19.5	19.2	23.3	19.1	22.8	18.7	22.7	19.4	28.1	26.8	26.6	21.5	20	20.5	28	30	29
21	2	1	1989	4	3.25	2	1	11		4.5	5.3	1.8	2	11	2	0.4	5	2	2	0	23.7	23.7	23.9	21.5	22.3	22.7	22.1	19.7	20.1	17.3	16.5	17.5	19.5	19.2	23.3	19.1	22.8	18.7	22.7	19.4	28.1	26.8	26.6	21.5	20	20.5	28	30	29
21	3	1	1990	4	2.75	2	1	11		4.5	5.3	1.8	2	11	2	0.4	5	2	2	0	23.7	23.7	23.9	21.5	22.3	22.7	22.1	19.7	20.1	17.3	16.5	17.5	19.5	19.2	23.3	19.1	22.8	18.7	22.7	19.4	28.1	26.8	26.6	21.5	20	20.5	28	30	29
21	4	1	1991	3	3.25	2	0	11		4.5	5.3	1.8	2	11	2	0.4	5	2	2	0	23.7	23.7	23.9	21.5	22.3	22.7	22.1	19.7	20.1	17.3	16.5	17.5	19.5	19.2	23.3	19.1	22.8	18.7	22.7	19.4	28.1	26.8	26.6	21.5	20	20.5	28	30	29
21	5	1	1992	2	3	2	1	11		4.5	5.3	1.8	2	11	2	0.4	5	2	2	0	23.7	23.7	23.9	21.5	22.3	22.7	22.1	19.7	20.1	17.3	16.5	17.5	19.5	19.2	23.3	19.1	22.8	18.7	22.7	19.4	28.1	26.8	26.6	21.5	20	20.5	28	30	29
21	6	1	1993	4	3.25	2	1	11		4.5	5.3	1.8	2	11	2	0.4	5	2	2	0	23.7	23.7	23.9	21.5	22.3	22.7	22.1	19.7	20.1	17.3	16.5	17.5	19.5	19.2	23.3	19.1	22.8	18.7	22.7	19.4	28.1	26.8	26.6	21.5	20	20.5	28	30	29
21	7	1	1994	2	3	2	0	11		4.5	5.3	1.8	2	11	2	0.4	5	2	2	0	23.7	23.7	23.9	21.5	22.3	22.7	22.1	19.7	20.1	17.3	16.5	17.5	19.5	19.2	23.3	19.1	22.8	18.7	22.7	19.4	28.1	26.8	26.6	21.5	20	20.5	28	30	29
21	8	1	1995	2	3.5	2	1	11		4.5	5.3	1.8	2	11	2	0.4	5	2	2	0	23.7	23.7	23.9	21.5	22.3	22.7	22.1	19.7	20.1	17.3	16.5	17.5	19.5	19.2	23.3	19.1	22.8	18.7	22.7	19.4	28.1	26.8	26.6	21.5	20	20.5	28	30	29
21	9	1	1996	2	3	2	1	11		4.5	5.3	1.8	2	11	2	0.4	5	2	2	0	23.7	23.7	23.9	21.5	22.3	22.7	22.1	19.7	20.1	17.3	16.5	17.5	19.5	19.2	23.3	19.1	22.8	18.7	22.7	19.4	28.1	26.8	26.6	21.5	20	20.5	28	30	29
21	10	1	1997	3	4	3	0	11		4.5	5.3	1.8	2	11	2	0.4	5	2	2	0	23.7	23.7	23.9	21.5	22.3	22.7	22.1	19.7	20.1	17.3	16.5	17.5	19.5	19.2	23.3	19.1	22.8	18.7	22.7	19.4	28.1	26.8	26.6	21.5	20	20.5	28	30	29
21	11	1	1998	3	2.25	2	1	11		4.5	5.3	1.8	2	11	2	0.4	5	2	2	0	23.7	23.7	23.9	21.5	22.3	22.7	22.1	19.7	20.1	17.3	16.5	17.5	19.5	19.2	23.3	19.1	22.8	18.7	22.7	19.4	28.1	26.8	26.6	21.5	20	20.5	28	30	29
21	12	1	1999	2	2.75	2	0	11		4.5	5.3	1.8	2	11	2	0.4	5	2	2	0	23.7	23.7	23.9	21.5	22.3	22.7	22.1	19.7	20.1	17.3	16.5	17.5	19.5	19.2	23.3	19.1	22.8	18.7	22.7	19.4	28.1	26.8	26.6	21.5	20	20.5	28	30	29
21	13	1	2000	3	2.75	2	0	12		4.5	5.3	1.8	2	11	2	0.4	5	2	2	0	23.7	23.7	23.9	21.5	22.3	22.7	22.1	19.7	20.1	17.3	16.5	17.5	19.5	19.2	23.3	19.1	22.8	18.7	22.7	19.4	28.1	26.8	26.6	21.5	20	20.5	28	30	29
21	14	1	2001	2	2.5	2	1	12		4.5	5.3	1.8	2	11	2	0.4	5	2	2	0	23.7	23.7	23.9	21.5	22.3	22.7	22.1	19.7	20.1	17.3	16.5	17.5	19.5	19.2	23.3	19.1	22.8	18.7	22.7	19.4	28.1	26.8	26.6	21.5	20	20.5	28	30	29
21	15	1	2002	4	3	2	0	12		4.5	5.3	1.8	2	11	2	0.4	5	2	2	0	23.7	23.7	23.9	21.5	22.3	22.7	22.1	19.7	20.1	17.3	16.5	17.5	19.5	19.2	23.3	19.1	22.8	18.7	22.7	19.4	28.1	26.8	26.6	21.5	20	20.5	28	30	29
21	16	1	2003	5	3.5	2	0	12		4.5	5.3	1.8	2	11	2	0.4	5	2	2	0	23.7	23.7	23.9	21.5	22.3	22.7	22.1	19.7	20.1	17.3	16.5	17.5	19.5	19.2	23.3	19.1	22.8	18.7	22.7	19.4	28.1	26.8	26.6	21.5	20	20.5	28	30	29
21	17	1	2004	4	3	2	0	12		4.5	5.3	1.8	2	11	2	0.4	5	2	2	0	23.7	23.7	23.9	21.5	22.3	22.7	22.1	19.7	20.1	17.3	16.5	17.5	19.5	19.2	23.3	19.1	22.8	18.7	22.7	19.4	28.1	26.8	26.6	21.5	20	20.5	28	30	29
21	18	1	2005	4	2.5	2	0	12		4.5	5.3	1.8	2	11	2	0.4	5	2	2	0	23.7	23.7	23.9	21.5	22.3	22.7	22.1	19.7	20.1	17.3	16.5	17.5	19.5	19.2	23.3	19.1	22.8	18.7	22.7	19.4	28.1	26.8	26.6	21.5	20	20.5	28	30	29
21	19	1	2006	3	3.5	2	0	12		4.5	5.3	1.8	2	11	2	0.4	5	2	2	0	23.7	23.7	23.9	21.5	22.3	22.7	22.1	19.7	20.1	17.3	16.5	17.5	19.5	19.2	23.3	19.1	22.8	18.7	22.7	19.4	28.1	26.8	26.6	21.5	20	20.5	28	30	29
21	20	1	2007	4	2.25	2	1	12		4.5	5.3	1.8	2	11	2	0.4	5	2	2	0	23.7	23.7	23.9	21.5	22.3	22.7	22.1	19.7	20.1	17.3	16.5	17.5	19.5	19.2	23.3	19.1	22.8	18.7	22.7	19.4	28.1	26.8	26.6	21.5	20	20.5	28	30	29
21	21	1	2008	4	3.25	2	1	12		4.5	5.3	1.8	2	11	2	0.4	5	2	2	0	23.7	23.7	23.9	21.5	22.3	22.7	22.1	19.7	20.1	17.3	16.5	17.5	19.5	19.2	23.3	19.1	22.8	18.7	22.7	19.4	28.1	26.8	26.6	21.5	20	20.5	28	30	29
21	22	1	2009	3	2.5	2	1	12		4.5	5.3	1.8	2	11	2	0.4	5	2	2	0	23.7	23.7	23.9	21.5	22.3	22.7	22.1	19.7	20.1	17.3	16.5	17.5	19.5	19.2	23.3	19.1	22.8	18.7	22.7	19.4	28.1	26.8	26.6	21.5	20	20.5	28	30	29
21	23	1	2010	4	2.75	2	1	12		4.5	5.3	1.8	2	11	2	0.4	5	2	2	0	23.7	23.7	23.9	21.5	22.3	22.7	22.1	19.7	20.1	17.3	16.5	17.5	19.5	19.2	23.3	19.1	22.8	18.7	22.7	19.4	28.1	26.8	26.6	21.5	20	20.5	28	30	29
21	24	1	2011	4	3.5	2	1	12		4.5	5.3	1.8	2	11	2	0.4	5	2	2	0	23.7	23.7	23.9	21.5	22.3	22.7	22.1	19.7	20.1	17.3	16.5	17.5	19.5	19.2	23.3	19.1	22.8	18.7	22.7	19.4	28.1	26.8	26.6	21.5	20	20.5	28	30	29
21	25	1	2012	4	3	2	0	12		4.5	5.3	1.8	2	11	2	0.4	5	2	2	0	23.7	23.7	23.9	21.5	22.3	22.7	22.1	19.7	20.1	17.3	16.5	17.5	19.5	19.2	23.3	19.1	22.8	18.7	22.7	19.4	28.1	26.8	26.6	21.5	20	20.5	28	30	29
21	26	2	2013	3	2.5	2	1	12		4.5	5.3	1.8	2	11	2	0.4	5	2	2	0	23.7	23.7	23.9	21.5	22.3	22.7	22.1	19.7	20.1	17.3	16.5	17.5	19.5	19.2	23.3	19.1	22.8	18.7	22.7	19.4	28.1	26.8	26.6	21.5	20	20.5	28	30	29
21	27	2	2014	3	3.5	2	0	12		4.5	5.3	1.8	2	11	2	0.4	5	2	2	0	23.7	23.7	23.9	21.5	22.3	22.7	22.1	19.7	20.1	17.3	16.5	17.5	19.5	19.2	23.3	19.1	22.8	18.7	22.7	19.4	28.1	26.8	26.6	21.5	20	20.5	28	30	29
21	28	2	2015	4	3.25	2	0	12		4.5	5.3	1.8	2	11	2	0.4	5	2	2	0	23.7	23.7	23.9	21.5	22.3	22.7	22.1	19.7	20.1	17.3	16.5	17.5	19.5	19.2	23.3	19.1	22.8	18.7	22.7	19.4	28.1	26.8	26.6	21.5	20	20.5	28	30	29
21	29	2	2016	3	2.75	2	1	12		4.5	5.3	1.8	2	11	2	0.4	5	2	2	0	23.7	23.7	23.9	21.5	22.3	22.7	22.1	19.7	20.1	17.3	16.5	17.5	19.5	19.2	23.3	19.1	22.8	18.7	22.7	19.4	28.1	26.8	26.6	21.5	20	20.5	28	30	29
21	30	2	2017	3	2	1	1	8		4.5	5.3	1.8	2	11	2	0.4	5	2	2	0	23.7	23.7	23.9	21.5	22.3	22.7	22.1	19.7	20.1	17.3	16.5	17.5	19.5	19.2	23.3	19.1	22.8	18.7	22.7	19.4	28.1	26.8	26.6	21.5	20	20.5	28	30	29
21	31	2	2018	3	3	2	0	8		4.5	5.3	1.8	2	11	2	0.4	5	2	2	0	23.7	23.7	23.9	21.5	22.3	22.7	22.1	19.7	20.1	17.3	16.5	17.5	19.5	19.2	23.3	19.1	22.8	18.7	22.7	19.4	28.1	26.8	26.6	21.5	20	20.5	28	30	29
21	32	2	2019	2	3	2	1	8		4.5	5.3	1.8	2	11	2	0.4	5	2	2	0	23.7	23.7	23.9	21.5	22.3	22.7	22.1	19.7	20.1	17.3	16.5	17.5	19.5	19.2	23.3	19.1	22.8	18.7	22.7	19.4	28.1	26.8	26.6	21.5	20	20.5	28	30	29
21	33	2	2020	2	2.5	2	0	8		4.5	5.3	1.8	2	11	2	0.4	5	2	2	0	23.7	23.7	23.9	21.5	22.3	22.7	22.1	19.7	20.1	17.3	16.5	17.5	19.5	19.2	23.3	19.1	22.8	18.7	22.7	19.4	28.1	26.8	26.6	21.5	20	20.5	28	30	29
21	34	2	2021	3	3.5	2	1	8		4.5	5.3	1.8	2	11	2	0.4	5	2	2	0	23.7	23.7	23.9	21.5	22.3	22.7	22.1	19.7	20.1	17.3	16.5	17.5	19.5	19.2	23.3	19.1	22.8	18.7	22.7	19.4	28.1	26.8	26.6	21.5	20	20.5	28	30	29
21	35	2	2022	3	4	3	0	8		4.5	5.3	1.8	2	11	2	0.4	5	2	2	0	23.7	23.7	23.9	21.5	22.3	22.7	22.1	19.7	20.1	17.3	16.5	17.5	19.5	19.2	23.3	19.1	22.8	18.7	22.7	19.4	28.1	26.8	26.6	21.5	20	20.5	28	30	29
21	36	2	2023	3	3.25	2	1	8		4.5	5.3	1.8	2	11	2	0.4	5	2	2	0	23.7	23.7	23.9	21.5	22.3	22.7	22.1	19.7	20.1	17.3	16.5	17.5	19.5	19.2	23.3	19.1	22.8	18.7	22.7	19.4	28.1	26.8	26.6	21.5	20	20.5	28	30	29
21	37	2	2024	3	3.25	2	0	8		4.5	5.3	1.8	2	11	2	0.4	5	2	2	0	23.7	23.7	23.9	21.5	22.3	22.7	22.1	19.7	20.1	17.3	16.5	17.5	19.5	19.2	23.3	19.1	22.8	18.7	22.7	19.4	28.1	26.8	26.6	21.5	20	20.5	28	30	29
21	38	2	2025	3	2	1	0	8		4.5	5.3	1.8	2	11	2	0.4	5	2	2	0	23.7	23.7	23.9	21.5	22.3	22.7	22.1	19.7	20.1	17.3	16.5	17.5	19.5	19.2	23.3	19.1	22.8	18.7	22.7	19.4	28.1	26.8	26.6	21.5	20	20.5	28	30	29
21	39	2	2026	3	2.5	2	0	8		4.5	5.3	1.8	2	11	2	0.4	5	2	2	0	23.7	23.7	23.9	21.5	22.3	22.7	22.1	19.7	20.1	17.3	16.5	17.5	19.5	19.2	23.3	19.1	22.8	18.7	22.7	19.4	28.1	26.8	26.6	21.5	20	20.5	28	30	29
21	40	2	2027	3	3.5	2	1	8		4.5	5.3	1.8	2	11	2	0.4	5	2	2	0	23.7	23.7	23.9	21.5	22.3	22.7	22.1	19.7	20.1	17.3	16.5	17.5	19.5	19.2	23.3	19.1	22.8	18.7	22.7	19.4	28.1	26.8	26.6	21.5	20	20.5	28	30	29
21	41	2	2028	3	2.75	2	0	8		4.5	5.3	1.8	2	11	2	0.4	5	2	2	0	23.7	23.7	23.9	21.5	22.3	22.7	22.1	19.7	20.1	17.3	16.5	17.5	19.5	19.2	23.3	19.1	22.8	18.7	22.7	19.4	28.1	26.8	26.6	21.5	20	20.5	28	30	29
21	42	2	2029	3	3.25	2	0	8		4.5	5.3	1.8	2	11	2	0.4	5	2	2	0	23.7	23.7	23.9	21.5	22.3	22.7	22.1	19.7	20.1	17.3	16.5	17.5	19.5	19.2	23.3	19.1	22.8	18.7	22.7	19.4	28.1	26.8	26.6	21.5	20	20.5	28	30	29
21	43	2	2030	3	3	2	1	8		4.5	5.3	1.8	2	11	2	0.4	5	2	2	0	23.7	23.7	23.9	21.5	22.3	22.7	22.1	19.7	20.1	17.3	16.5	17.5	19.5	19.2	23.3	19.1	22.8	18.7	22.7	19.4	28.1	26.8	26.6	21.5	20	20.5	28	30	29
21	44	2	2031	3	2.75	2	0	8		4.5	5.3	1.8	2	11	2	0.4	5	2	2	0	23.7	23.7	23.9	21.5	22.3	22.7	22.1	19.7	20.1	17.3	16.5	17.5	19.5	19.2	23.3	19.1	22.8	18.7	22.7	19.4	28.1	26.8	26.6	21.5	20	20.5	28	30	29
21	45	2	2032	3	2.75	2	1	8		4.5	5.3	1.8	2	11	2	0.4	5	2	2	0	23.7	23.7	23.9	21.5	22.3	22.7	22.1	19.7	20.1	17.3	16.5	17.5	19.5	19.2	23.3	19.1	22.8	18.7	22.7	19.4	28.1	26.8	26.6	21.5	20	20.5	28	30	29
21	46	2	2033	3	3	2	0	8		4.5	5.3	1.8	2	11	2	0.4	5	2	2	0	23.7	23.7	23.9	21.5	22.3	22.7	22.1	19.7	20.1	17.3	16.5	17.5	19.5	19.2	23.3	19.1	22.8	18.7	22.7	19.4	28.1	26.8	26.6	21.5	20	20.5	28	30	29
21	47	2	2034	3	2.5	2	1	8		4.5	5.3	1.8	2	11	2	0.4	5	2	2	0	23.7	23.7	23.9	21.5	22.3	22.7	22.1	19.7	20.1	17.3	16.5	17.5	19.5	19.2	23.3	19.1	22.8	18.7	22.7	19.4	28.1	26.8	26.6	21.5	20	20.5	28	30	29
21	48	2	2035	3	4	3	0	8		4.5	5.3	1.8	2	11	2	0.4	5	2	2	0	23.7	23.7	23.9	21.5	22.3	22.7	22.1	19.7	20.1	17.3	16.5	17.5	19.5	19.2	23.3	19.1	22.8	18.7	22.7	19.4	28.1	26.8	26.6	21.5	20	20.5	28	30	29
21	49	2	2036	3	3	2	1	8		4.5	5.3	1.8	2	11	2	0.4	5	2	2	0	23.7	23.7	23.9	21.5	22.3	22.7	22.1	19.7	20.1	17.3	16.5	17.5	19.5	19.2	23.3	19.1	22.8	18.7	22.7	19.4	28.1	26.8	26.6	21.5	20	20.5	28	30	29
21	50	2	2037	4	2	1	0	8		4.5	5.3	1.8	2	11	2	0.4	5	2	2	0	23.7	23.7	23.9	21.5	22.3	22.7	22.1	19.7	20.1	17.3	16.5	17.5	19.5	19.2	23.3	19.1	22.8	18.7	22.7	19.4	28.1	26.8	26.6	21.5	20	20.5	28	30	29
21	51	3	2038	3	2.75	2	0	8		4.5	5.3	1.8	2	11	2	0.4	5	2	2	0	23.7	23.7	23.9	21.5	22.3	22.7	22.1	19.7	20.1	17.3	16.5	17.5	19.5	19.2	23.3	19.1	22.8	18.7	22.7	19.4	28.1	26.8	26.6	21.5	20	20.5	28	30	29
21	52	3	2039	3	2.75	2	0	8		4.5	5.3	1.8	2	11	2	0.4	5	2	2	0	23.7	23.7	23.9	21.5	22.3	22.7	22.1	19.7	20.1	17.3	16.5	17.5	19.5	19.2	23.3	19.1	22.8	18.7	22.7	19.4	28.1	26.8	26.6	21.5	20	20.5	28	30	29
21	53	3	2040	4	2.5	2	1	8		4.5	5.3	1.8	2	11	2	0.4	5	2	2	0	23.7	23.7	23.9	21.5	22.3	22.7	22.1	19.7	20.1	17.3	16.5	17.5	19.5	19.2	23.3	19.1	22.8	18.7	22.7	19.4	28.1	26.8	26.6	21.5	20	20.5	28	30	29
21	54	3	2041	3	3	2	1	9		4.5	5.3	1.8	2	11	2	0.4	5	2	2	0	23.7	23.7	23.9	21.5	22.3	22.7	22.1	19.7	20.1	17.3	16.5	17.5	19.5	19.2	23.3	19.1	22.8	18.7	22.7	19.4	28.1	26.8	26.6	21.5	20	20.5	28	30	29
21	55	3	2042	3	3.25	2	1	9		4.5	5.3	1.8	2	11	2	0.4	5	2	2	0	23.7	23.7	23.9	21.5	22.3	22.7	22.1	19.7	20.1	17.3	16.5	17.5	19.5	19.2	23.3	19.1	22.8	18.7	22.7	19.4	28.1	26.8	26.6	21.5	20	20.5	28	30	29
21	56	3	2043	2	3	2	1	9		4.5	5.3	1.8	2	11	2	0.4	5	2	2	0	23.7	23.7	23.9	21.5	22.3	22.7	22.1	19.7	20.1	17.3	16.5	17.5	19.5	19.2	23.3	19.1	22.8	18.7	22.7	19.4	28.1	26.8	26.6	21.5	20	20.5	28	30	29
21	57	3	2044	3	3.5	2	1	9		4.5	5.3	1.8	2	11	2	0.4	5	2	2	0	23.7	23.7	23.9	21.5	22.3	22.7	22.1	19.7	20.1	17.3	16.5	17.5	19.5	19.2	23.3	19.1	22.8	18.7	22.7	19.4	28.1	26.8	26.6	21.5	20	20.5	28	30	29
21	58	3	2045	2	4	3	1	9		4.5	5.3	1.8	2	11	2	0.4	5	2	2	0	23.7	23.7	23.9	21.5	22.3	22.7	22.1	19.7	20.1	17.3	16.5	17.5	19.5	19.2	23.3	19.1	22.8	18.7	22.7	19.4	28.1	26.8	26.6	21.5	20	20.5	28	30	29
21	59	3	2046	2	3.5	2	1	9		4.5	5.3	1.8	2	11	2	0.4	5	2	2	0	23.7	23.7	23.9	21.5	22.3	22.7	22.1	19.7	20.1	17.3	16.5	17.5	19.5	19.2	23.3	19.1	22.8	18.7	22.7	19.4	28.1	26.8	26.6	21.5	20	20.5	28	30	29
21	60	3	2047	2	2.5	2	0	9		4.5	5.3	1.8	2	11	2	0.4	5	2	2	0	23.7	23.7	23.9	21.5	22.3	22.7	22.1	19.7	20.1	17.3	16.5	17.5	19.5	19.2	23.3	19.1	22.8	18.7	22.7	19.4	28.1	26.8	26.6	21.5	20	20.5	28	30	29
21	61	3	2048	4	3.25	2	0	9		4.5	5.3	1.8	2	11	2	0.4	5	2	2	0	23.7	23.7	23.9	21.5	22.3	22.7	22.1	19.7	20.1	17.3	16.5	17.5	19.5	19.2	23.3	19.1	22.8	18.7	22.7	19.4	28.1	26.8	26.6	21.5	20	20.5	28	30	29
21	62	3	2049	2	2.75	2	1	9		4.5	5.3	1.8	2	11	2	0.4	5	2	2	0	23.7	23.7	23.9	21.5	22.3	22.7	22.1	19.7	20.1	17.3	16.5	17.5	19.5	19.2	23.3	19.1	22.8	18.7	22.7	19.4	28.1	26.8	26.6	21.5	20	20.5	28	30	29
21	63	3	2050	2	3.25	2	1	9		4.5	5.3	1.8	2	11	2	0.4	5	2	2	0	23.7	23.7	23.9	21.5	22.3	22.7	22.1	19.7	20.1	17.3	16.5	17.5	19.5	19.2	23.3	19.1	22.8	18.7	22.7	19.4	28.1	26.8	26.6	21.5	20	20.5	28	30	29
21	64	3	2051	3	3.25	2	0	9		4.5	5.3	1.8	2	11	2	0.4	5	2	2	0	23.7	23.7	23.9	21.5	22.3	22.7	22.1	19.7	20.1	17.3	16.5	17.5	19.5	19.2	23.3	19.1	22.8	18.7	22.7	19.4	28.1	26.8	26.6	21.5	20	20.5	28	30	29
21	65	3	2052	2	2.75	2	1	4		4.5	5.3	1.8	2	11	2	0.4	5	2	2	0	23.7	23.7	23.9	21.5	22.3	22.7	22.1	19.7	20.1	17.3	16.5	17.5	19.5	19.2	23.3	19.1	22.8	18.7	22.7	19.4	28.1	26.8	26.6	21.5	20	20.5	28	30	29
21	66	3	2053	2	3.25	2	0	4		4.5	5.3	1.8	2	11	2	0.4	5	2	2	0	23.7	23.7	23.9	21.5	22.3	22.7	22.1	19.7	20.1	17.3	16.5	17.5	19.5	19.2	23.3	19.1	22.8	18.7	22.7	19.4	28.1	26.8	26.6	21.5	20	20.5	28	30	29
21	67	3	2054	2	2.75	2	1	4		4.5	5.3	1.8	2	11	2	0.4	5	2	2	0	23.7	23.7	23.9	21.5	22.3	22.7	22.1	19.7	20.1	17.3	16.5	17.5	19.5	19.2	23.3	19.1	22.8	18.7	22.7	19.4	28.1	26.8	26.6	21.5	20	20.5	28	30	29
21	68	3	2055	2	2.75	2	1	4		4.5	5.3	1.8	2	11	2	0.4	5	2	2	0	23.7	23.7	23.9	21.5	22.3	22.7	22.1	19.7	20.1	17.3	16.5	17.5	19.5	19.2	23.3	19.1	22.8	18.7	22.7	19.4	28.1	26.8	26.6	21.5	20	20.5	28	30	29
21	69	3	2056	2	2.75	2	1	4		4.5	5.3	1.8	2	11	2	0.4	5	2	2	0	23.7	23.7	23.9	21.5	22.3	22.7	22.1	19.7	20.1	17.3	16.5	17.5	19.5	19.2	23.3	19.1	22.8	18.7	22.7	19.4	28.1	26.8	26.6	21.5	20	20.5	28	30	29
21	70	3	2057	2	3.5	2	1	4		4.5	5.3	1.8	2	11	2	0.4	5	2	2	0	23.7	23.7	23.9	21.5	22.3	22.7	22.1	19.7	20.1	17.3	16.5	17.5	19.5	19.2	23.3	19.1	22.8	18.7	22.7	19.4	28.1	26.8	26.6	21.5	20	20.5	28	30	29
21	71	3	2058	2	2.75	2	0	4		4.5	5.3	1.8	2	11	2	0.4	5	2	2	0	23.7	23.7	23.9	21.5	22.3	22.7	22.1	19.7	20.1	17.3	16.5	17.5	19.5	19.2	23.3	19.1	22.8	18.7	22.7	19.4	28.1	26.8	26.6	21.5	20	20.5	28	30	29
21	72	3	2059	2	3.5	2	0	4		4.5	5.3	1.8	2	11	2	0.4	5	2	2	0	23.7	23.7	23.9	21.5	22.3	22.7	22.1	19.7	20.1	17.3	16.5	17.5	19.5	19.2	23.3	19.1	22.8	18.7	22.7	19.4	28.1	26.8	26.6	21.5	20	20.5	28	30	29
21	73	3	2060	2	2.75	2	0	4		4.5	5.3	1.8	2	11	2	0.4	5	2	2	0	23.7	23.7	23.9	21.5	22.3	22.7	22.1	19.7	20.1	17.3	16.5	17.5	19.5	19.2	23.3	19.1	22.8	18.7	22.7	19.4	28.1	26.8	26.6	21.5	20	20.5	28	30	29
21	74	3	2061	2	3.25	2	0	4		4.5	5.3	1.8	2	11	2	0.4	5	2	2	0	23.7	23.7	23.9	21.5	22.3	22.7	22.1	19.7	20.1	17.3	16.5	17.5	19.5	19.2	23.3	19.1	22.8	18.7	22.7	19.4	28.1	26.8	26.6	21.5	20	20.5	28	30	29
21	75	3	2062	2	3.25	2	0	4		4.5	5.3	1.8	2	11	2	0.4	5	2	2	0	23.7	23.7	23.9	21.5	22.3	22.7	22.1	19.7	20.1	17.3	16.5	17.5	19.5	19.2	23.3	19.1	22.8	18.7	22.7	19.4	28.1	26.8	26.6	21.5	20	20.5	28	30	29
21	76	4	2063	2	3.5	2	1	4		4.5	5.3	1.8	2	11	2	0.4	5	2	2	0	23.7	23.7	23.9	21.5	22.3	22.7	22.1	19.7	20.1	17.3	16.5	17.5	19.5	19.2	23.3	19.1	22.8	18.7	22.7	19.4	28.1	26.8	26.6	21.5	20	20.5	28	30	29
21	77	4	2064	2	2.5	2	1	4		4.5	5.3	1.8	2	11	2	0.4	5	2	2	0	23.7	23.7	23.9	21.5	22.3	22.7	22.1	19.7	20.1	17.3	16.5	17.5	19.5	19.2	23.3	19.1	22.8	18.7	22.7	19.4	28.1	26.8	26.6	21.5	20	20.5	28	30	29
21	78	4	2065	1	2.75	2	1	4		4.5	5.3	1.8	2	11	2	0.4	5	2	2	0	23.7	23.7	23.9	21.5	22.3	22.7	22.1	19.7	20.1	17.3	16.5	17.5	19.5	19.2	23.3	19.1	22.8	18.7	22.7	19.4	28.1	26.8	26.6	21.5	20	20.5	28	30	29
21	79	4	2066	1	4	3	0	4		4.5	5.3	1.8	2	11	2	0.4	5	2	2	0	23.7	23.7	23.9	21.5	22.3	22.7	22.1	19.7	20.1	17.3	16.5	17.5	19.5	19.2	23.3	19.1	22.8	18.7	22.7	19.4	28.1	26.8	26.6	21.5	20	20.5	28	30	29
21	80	4	2067	1	2.75	2	1	4		4.5	5.3	1.8	2	11	2	0.4	5	2	2	0	23.7	23.7	23.9	21.5	22.3	22.7	22.1	19.7	20.1	17.3	16.5	17.5	19.5	19.2	23.3	19.1	22.8	18.7	22.7	19.4	28.1	26.8	26.6	21.5	20	20.5	28	30	29
21	81	4	2068	1	3.25	2	1	4		4.5	5.3	1.8	2	11	2	0.4	5	2	2	0	23.7	23.7	23.9	21.5	22.3	22.7	22.1	19.7	20.1	17.3	16.5	17.5	19.5	19.2	23.3	19.1	22.8	18.7	22.7	19.4	28.1	26.8	26.6	21.5	20	20.5	28	30	29
21	82	4	2069	1	3	2	0	4		4.5	5.3	1.8	2	11	2	0.4	5	2	2	0	23.7	23.7	23.9	21.5	22.3	22.7	22.1	19.7	20.1	17.3	16.5	17.5	19.5	19.2	23.3	19.1	22.8	18.7	22.7	19.4	28.1	26.8	26.6	21.5	20	20.5	28	30	29
21	83	4	2070	1	3.25	2	0	4		4.5	5.3	1.8	2	11	2	0.4	5	2	2	0	23.7	23.7	23.9	21.5	22.3	22.7	22.1	19.7	20.1	17.3	16.5	17.5	19.5	19.2	23.3	19.1	22.8	18.7	22.7	19.4	28.1	26.8	26.6	21.5	20	20.5	28	30	29
21	84	4	2071	1	3	2	1	4		4.5	5.3	1.8	2	11	2	0.4	5	2	2	0	23.7	23.7	23.9	21.5	22.3	22.7	22.1	19.7	20.1	17.3	16.5	17.5	19.5	19.2	23.3	19.1	22.8	18.7	22.7	19.4	28.1	26.8	26.6	21.5	20	20.5	28	30	29
21	85	4	2072	1	3.5	2	1	4		4.5	5.3	1.8	2	11	2	0.4	5	2	2	0	23.7	23.7	23.9	21.5	22.3	22.7	22.1	19.7	20.1	17.3	16.5	17.5	19.5	19.2	23.3	19.1	22.8	18.7	22.7	19.4	28.1	26.8	26.6	21.5	20	20.5	28	30	29
21	86	4	2073	1	3.25	2	0	4		4.5	5.3	1.8	2	11	2	0.4	5	2	2	0	23.7	23.7	23.9	21.5	22.3	22.7	22.1	19.7	20.1	17.3	16.5	17.5	19.5	19.2	23.3	19.1	22.8	18.7	22.7	19.4	28.1	26.8	26.6	21.5	20	20.5	28	30	29
21	87	4	2074	1	4	3	0	6		4.5	5.3	1.8	2	11	2	0.4	5	2	2	0	23.7	23.7	23.9	21.5	22.3	22.7	22.1	19.7	20.1	17.3	16.5	17.5	19.5	19.2	23.3	19.1	22.8	18.7	22.7	19.4	28.1	26.8	26.6	21.5	20	20.5	28	30	29
21	88	4	2075	2	4	3	0	6		4.5	5.3	1.8	2	11	2	0.4	5	2	2	0	23.7	23.7	23.9	21.5	22.3	22.7	22.1	19.7	20.1	17.3	16.5	17.5	19.5	19.2	23.3	19.1	22.8	18.7	22.7	19.4	28.1	26.8	26.6	21.5	20	20.5	28	30	29
21	89	4	2076	1	3	2	1	6		4.5	5.3	1.8	2	11	2	0.4	5	2	2	0	23.7	23.7	23.9	21.5	22.3	22.7	22.1	19.7	20.1	17.3	16.5	17.5	19.5	19.2	23.3	19.1	22.8	18.7	22.7	19.4	28.1	26.8	26.6	21.5	20	20.5	28	30	29
21	90	4	2077	1	3	2	1	6		4.5	5.3	1.8	2	11	2	0.4	5	2	2	0	23.7	23.7	23.9	21.5	22.3	22.7	22.1	19.7	20.1	17.3	16.5	17.5	19.5	19.2	23.3	19.1	22.8	18.7	22.7	19.4	28.1	26.8	26.6	21.5	20	20.5	28	30	29
21	91	4	2078	4	3.25	2	1	6		4.5	5.3	1.8	2	11	2	0.4	5	2	2	0	23.7	23.7	23.9	21.5	22.3	22.7	22.1	19.7	20.1	17.3	16.5	17.5	19.5	19.2	23.3	19.1	22.8	18.7	22.7	19.4	28.1	26.8	26.6	21.5	20	20.5	28	30	29
21	92	4	2079	2	3.5	2	1	6		4.5	5.3	1.8	2	11	2	0.4	5	2	2	0	23.7	23.7	23.9	21.5	22.3	22.7	22.1	19.7	20.1	17.3	16.5	17.5	19.5	19.2	23.3	19.1	22.8	18.7	22.7	19.4	28.1	26.8	26.6	21.5	20	20.5	28	30	29
21	93	4	2080	2	3.25	2	0	6		4.5	5.3	1.8	2	11	2	0.4	5	2	2	0	23.7	23.7	23.9	21.5	22.3	22.7	22.1	19.7	20.1	17.3	16.5	17.5	19.5	19.2	23.3	19.1	22.8	18.7	22.7	19.4	28.1	26.8	26.6	21.5	20	20.5	28	30	29
21	94	4	2081	2	3.75	3	1	6		4.5	5.3	1.8	2	11	2	0.4	5	2	2	0	23.7	23.7	23.9	21.5	22.3	22.7	22.1	19.7	20.1	17.3	16.5	17.5	19.5	19.2	23.3	19.1	22.8	18.7	22.7	19.4	28.1	26.8	26.6	21.5	20	20.5	28	30	29
21	95	4	2082	1	4	3	0	15		4.5	5.3	1.8	2	11	2	0.4	5	2	2	0	23.7	23.7	23.9	21.5	22.3	22.7	22.1	19.7	20.1	17.3	16.5	17.5	19.5	19.2	23.3	19.1	22.8	18.7	22.7	19.4	28.1	26.8	26.6	21.5	20	20.5	28	30	29
21	96	4	2083	1	3.5	2	1	15		4.5	5.3	1.8	2	11	2	0.4	5	2	2	0	23.7	23.7	23.9	21.5	22.3	22.7	22.1	19.7	20.1	17.3	16.5	17.5	19.5	19.2	23.3	19.1	22.8	18.7	22.7	19.4	28.1	26.8	26.6	21.5	20	20.5	28	30	29
21	97	4	2084	1	3	2	1	15		4.5	5.3	1.8	2	11	2	0.4	5	2	2	0	23.7	23.7	23.9	21.5	22.3	22.7	22.1	19.7	20.1	17.3	16.5	17.5	19.5	19.2	23.3	19.1	22.8	18.7	22.7	19.4	28.1	26.8	26.6	21.5	20	20.5	28	30	29
21	98	4	2085	1	3.25	2	0	15		4.5	5.3	1.8	2	11	2	0.4	5	2	2	0	23.7	23.7	23.9	21.5	22.3	22.7	22.1	19.7	20.1	17.3	16.5	17.5	19.5	19.2	23.3	19.1	22.8	18.7	22.7	19.4	28.1	26.8	26.6	21.5	20	20.5	28	30	29
21	99	4	2086	2	3.5	2	1	15		4.5	5.3	1.8	2	11	2	0.4	5	2	2	0	23.7	23.7	23.9	21.5	22.3	22.7	22.1	19.7	20.1	17.3	16.5	17.5	19.5	19.2	23.3	19.1	22.8	18.7	22.7	19.4	28.1	26.8	26.6	21.5	20	20.5	28	30	29
21	100	4	2087	2	2.25	2	0	15		4.5	5.3	1.8	2	11	2	0.4	5	2	2	0	23.7	23.7	23.9	21.5	22.3	22.7	22.1	19.7	20.1	17.3	16.5	17.5	19.5	19.2	23.3	19.1	22.8	18.7	22.7	19.4	28.1	26.8	26.6	21.5	20	20.5	28	30	29
21	101	5	2088	3	2	1	1	15		4.5	5.3	1.8	2	11	2	0.4	5	2	2	0	23.7	23.7	23.9	21.5	22.3	22.7	22.1	19.7	20.1	17.3	16.5	17.5	19.5	19.2	23.3	19.1	22.8	18.7	22.7	19.4	28.1	26.8	26.6	21.5	20	20.5	28	30	29
21	102	5	2089	1	2.25	2	1	15		4.5	5.3	1.8	2	11	2	0.4	5	2	2	0	23.7	23.7	23.9	21.5	22.3	22.7	22.1	19.7	20.1	17.3	16.5	17.5	19.5	19.2	23.3	19.1	22.8	18.7	22.7	19.4	28.1	26.8	26.6	21.5	20	20.5	28	30	29
21	103	5	2090	2	3.25	2	1	15		4.5	5.3	1.8	2	11	2	0.4	5	2	2	0	23.7	23.7	23.9	21.5	22.3	22.7	22.1	19.7	20.1	17.3	16.5	17.5	19.5	19.2	23.3	19.1	22.8	18.7	22.7	19.4	28.1	26.8	26.6	21.5	20	20.5	28	30	29
21	104	5	2091	1	2	1	0	15		4.5	5.3	1.8	2	11	2	0.4	5	2	2	0	23.7	23.7	23.9	21.5	22.3	22.7	22.1	19.7	20.1	17.3	16.5	17.5	19.5	19.2	23.3	19.1	22.8	18.7	22.7	19.4	28.1	26.8	26.6	21.5	20	20.5	28	30	29
21	105	5	2092	2	3	2	1	15		4.5	5.3	1.8	2	11	2	0.4	5	2	2	0	23.7	23.7	23.9	21.5	22.3	22.7	22.1	19.7	20.1	17.3	16.5	17.5	19.5	19.2	23.3	19.1	22.8	18.7	22.7	19.4	28.1	26.8	26.6	21.5	20	20.5	28	30	29
21	106	5	2093	1	2.75	2	1	15		4.5	5.3	1.8	2	11	2	0.4	5	2	2	0	23.7	23.7	23.9	21.5	22.3	22.7	22.1	19.7	20.1	17.3	16.5	17.5	19.5	19.2	23.3	19.1	22.8	18.7	22.7	19.4	28.1	26.8	26.6	21.5	20	20.5	28	30	29
21	107	5	2094	2	3.5	2	1	15		4.5	5.3	1.8	2	11	2	0.4	5	2	2	0	23.7	23.7	23.9	21.5	22.3	22.7	22.1	19.7	20.1	17.3	16.5	17.5	19.5	19.2	23.3	19.1	22.8	18.7	22.7	19.4	28.1	26.8	26.6	21.5	20	20.5	28	30	29
21	108	5	2095	1	2.75	2	0	15		4.5	5.3	1.8	2	11	2	0.4	5	2	2	0	23.7	23.7	23.9	21.5	22.3	22.7	22.1	19.7	20.1	17.3	16.5	17.5	19.5	19.2	23.3	19.1	22.8	18.7	22.7	19.4	28.1	26.8	26.6	21.5	20	20.5	28	30	29
21	109	5	2096	4	4	3	0	15		4.5	5.3	1.8	2	11	2	0.4	5	2	2	0	23.7	23.7	23.9	21.5	22.3	22.7	22.1	19.7	20.1	17.3	16.5	17.5	19.5	19.2	23.3	19.1	22.8	18.7	22.7	19.4	28.1	26.8	26.6	21.5	20	20.5	28	30	29
21	110	5	2097	5	3.5	2	1	15		4.5	5.3	1.8	2	11	2	0.4	5	2	2	0	23.7	23.7	23.9	21.5	22.3	22.7	22.1	19.7	20.1	17.3	16.5	17.5	19.5	19.2	23.3	19.1	22.8	18.7	22.7	19.4	28.1	26.8	26.6	21.5	20	20.5	28	30	29
22	1	1	1880	3	2.75	2	1	7		4.5	5	1.5	2	9	1	0.33	4	1	1	0	23	23.9	21.3	24.2	22.8	26.3	27.3	20.6	20.2	19.9	20.2	21	21.6	24.2	23.6	20.4	22.9	20.2	27.5	23.7	27.8	27	33.5	21.9	22.1	27	27	29	24
22	2	1	1881	1	3	2	1	7		4.5	5	1.5	2	9	1	0.33	4	1	1	0	23	23.9	21.3	24.2	22.8	26.3	27.3	20.6	20.2	19.9	20.2	21	21.6	24.2	23.6	20.4	22.9	20.2	27.5	23.7	27.8	27	33.5	21.9	22.1	27	27	29	24
22	3	1	1882	3	3.25	2	0	7		4.5	5	1.5	2	9	1	0.33	4	1	1	0	23	23.9	21.3	24.2	22.8	26.3	27.3	20.6	20.2	19.9	20.2	21	21.6	24.2	23.6	20.4	22.9	20.2	27.5	23.7	27.8	27	33.5	21.9	22.1	27	27	29	24
22	4	1	1883	2	3	2	1	7		4.5	5	1.5	2	9	1	0.33	4	1	1	0	23	23.9	21.3	24.2	22.8	26.3	27.3	20.6	20.2	19.9	20.2	21	21.6	24.2	23.6	20.4	22.9	20.2	27.5	23.7	27.8	27	33.5	21.9	22.1	27	27	29	24
22	5	1	1884	2	2	1	0	7		4.5	5	1.5	2	9	1	0.33	4	1	1	0	23	23.9	21.3	24.2	22.8	26.3	27.3	20.6	20.2	19.9	20.2	21	21.6	24.2	23.6	20.4	22.9	20.2	27.5	23.7	27.8	27	33.5	21.9	22.1	27	27	29	24
22	6	1	1885	4	2.5	2	1	7		4.5	5	1.5	2	9	1	0.33	4	1	1	0	23	23.9	21.3	24.2	22.8	26.3	27.3	20.6	20.2	19.9	20.2	21	21.6	24.2	23.6	20.4	22.9	20.2	27.5	23.7	27.8	27	33.5	21.9	22.1	27	27	29	24
22	7	1	1886	2	2	1	1	7		4.5	5	1.5	2	9	1	0.33	4	1	1	0	23	23.9	21.3	24.2	22.8	26.3	27.3	20.6	20.2	19.9	20.2	21	21.6	24.2	23.6	20.4	22.9	20.2	27.5	23.7	27.8	27	33.5	21.9	22.1	27	27	29	24
22	8	1	1887	3	3.25	2	1	7		4.5	5	1.5	2	9	1	0.33	4	1	1	0	23	23.9	21.3	24.2	22.8	26.3	27.3	20.6	20.2	19.9	20.2	21	21.6	24.2	23.6	20.4	22.9	20.2	27.5	23.7	27.8	27	33.5	21.9	22.1	27	27	29	24
22	9	1	1888	3	2.75	2	0	7		4.5	5	1.5	2	9	1	0.33	4	1	1	0	23	23.9	21.3	24.2	22.8	26.3	27.3	20.6	20.2	19.9	20.2	21	21.6	24.2	23.6	20.4	22.9	20.2	27.5	23.7	27.8	27	33.5	21.9	22.1	27	27	29	24
22	10	1	1889	1	2.75	2	1	7		4.5	5	1.5	2	9	1	0.33	4	1	1	0	23	23.9	21.3	24.2	22.8	26.3	27.3	20.6	20.2	19.9	20.2	21	21.6	24.2	23.6	20.4	22.9	20.2	27.5	23.7	27.8	27	33.5	21.9	22.1	27	27	29	24
22	11	1	1890	4	3.25	2	1	7		4.5	5	1.5	2	9	1	0.33	4	1	1	0	23	23.9	21.3	24.2	22.8	26.3	27.3	20.6	20.2	19.9	20.2	21	21.6	24.2	23.6	20.4	22.9	20.2	27.5	23.7	27.8	27	33.5	21.9	22.1	27	27	29	24
22	12	1	1891	3	3	2	0	7		4.5	5	1.5	2	9	1	0.33	4	1	1	0	23	23.9	21.3	24.2	22.8	26.3	27.3	20.6	20.2	19.9	20.2	21	21.6	24.2	23.6	20.4	22.9	20.2	27.5	23.7	27.8	27	33.5	21.9	22.1	27	27	29	24
22	13	1	1892	2	3.75	3	0	7		4.5	5	1.5	2	9	1	0.33	4	1	1	0	23	23.9	21.3	24.2	22.8	26.3	27.3	20.6	20.2	19.9	20.2	21	21.6	24.2	23.6	20.4	22.9	20.2	27.5	23.7	27.8	27	33.5	21.9	22.1	27	27	29	24
22	14	1	1893	2	3.5	2	0	7		4.5	5	1.5	2	9	1	0.33	4	1	1	0	23	23.9	21.3	24.2	22.8	26.3	27.3	20.6	20.2	19.9	20.2	21	21.6	24.2	23.6	20.4	22.9	20.2	27.5	23.7	27.8	27	33.5	21.9	22.1	27	27	29	24
22	15	1	1894	2	3.25	2	1	7		4.5	5	1.5	2	9	1	0.33	4	1	1	0	23	23.9	21.3	24.2	22.8	26.3	27.3	20.6	20.2	19.9	20.2	21	21.6	24.2	23.6	20.4	22.9	20.2	27.5	23.7	27.8	27	33.5	21.9	22.1	27	27	29	24
22	16	1	1895	2	2	1	1	7		4.5	5	1.5	2	9	1	0.33	4	1	1	0	23	23.9	21.3	24.2	22.8	26.3	27.3	20.6	20.2	19.9	20.2	21	21.6	24.2	23.6	20.4	22.9	20.2	27.5	23.7	27.8	27	33.5	21.9	22.1	27	27	29	24
22	17	1	1896	2	3.5	2	1	7		4.5	5	1.5	2	9	1	0.33	4	1	1	0	23	23.9	21.3	24.2	22.8	26.3	27.3	20.6	20.2	19.9	20.2	21	21.6	24.2	23.6	20.4	22.9	20.2	27.5	23.7	27.8	27	33.5	21.9	22.1	27	27	29	24
22	18	1	1897	3	3.5	2	1	7		4.5	5	1.5	2	9	1	0.33	4	1	1	0	23	23.9	21.3	24.2	22.8	26.3	27.3	20.6	20.2	19.9	20.2	21	21.6	24.2	23.6	20.4	22.9	20.2	27.5	23.7	27.8	27	33.5	21.9	22.1	27	27	29	24
22	19	1	1898	4	2	1	0	7		4.5	5	1.5	2	9	1	0.33	4	1	1	0	23	23.9	21.3	24.2	22.8	26.3	27.3	20.6	20.2	19.9	20.2	21	21.6	24.2	23.6	20.4	22.9	20.2	27.5	23.7	27.8	27	33.5	21.9	22.1	27	27	29	24
22	20	1	1899	4	2	1	1	7		4.5	5	1.5	2	9	1	0.33	4	1	1	0	23	23.9	21.3	24.2	22.8	26.3	27.3	20.6	20.2	19.9	20.2	21	21.6	24.2	23.6	20.4	22.9	20.2	27.5	23.7	27.8	27	33.5	21.9	22.1	27	27	29	24
22	21	1	1900	7	3	2	1	7		4.5	5	1.5	2	9	1	0.33	4	1	1	0	23	23.9	21.3	24.2	22.8	26.3	27.3	20.6	20.2	19.9	20.2	21	21.6	24.2	23.6	20.4	22.9	20.2	27.5	23.7	27.8	27	33.5	21.9	22.1	27	27	29	24
22	22	1	1901	2	2.5	2	1	7		4.5	5	1.5	2	9	1	0.33	4	1	1	0	23	23.9	21.3	24.2	22.8	26.3	27.3	20.6	20.2	19.9	20.2	21	21.6	24.2	23.6	20.4	22.9	20.2	27.5	23.7	27.8	27	33.5	21.9	22.1	27	27	29	24
22	23	1	1902	6	3	2	1	7		4.5	5	1.5	2	9	1	0.33	4	1	1	0	23	23.9	21.3	24.2	22.8	26.3	27.3	20.6	20.2	19.9	20.2	21	21.6	24.2	23.6	20.4	22.9	20.2	27.5	23.7	27.8	27	33.5	21.9	22.1	27	27	29	24
22	24	1	1903	6	4	3	0	7		4.5	5	1.5	2	9	1	0.33	4	1	1	0	23	23.9	21.3	24.2	22.8	26.3	27.3	20.6	20.2	19.9	20.2	21	21.6	24.2	23.6	20.4	22.9	20.2	27.5	23.7	27.8	27	33.5	21.9	22.1	27	27	29	24
22	25	1	1904	2	3.75	3	0	7		4.5	5	1.5	2	9	1	0.33	4	1	1	0	23	23.9	21.3	24.2	22.8	26.3	27.3	20.6	20.2	19.9	20.2	21	21.6	24.2	23.6	20.4	22.9	20.2	27.5	23.7	27.8	27	33.5	21.9	22.1	27	27	29	24
22	26	2	1905	3	2.25	2	0	7		4.5	5	1.5	2	9	1	0.33	4	1	1	0	23	23.9	21.3	24.2	22.8	26.3	27.3	20.6	20.2	19.9	20.2	21	21.6	24.2	23.6	20.4	22.9	20.2	27.5	23.7	27.8	27	33.5	21.9	22.1	27	27	29	24
22	27	2	1906	4	3	2	0	7		4.5	5	1.5	2	9	1	0.33	4	1	1	0	23	23.9	21.3	24.2	22.8	26.3	27.3	20.6	20.2	19.9	20.2	21	21.6	24.2	23.6	20.4	22.9	20.2	27.5	23.7	27.8	27	33.5	21.9	22.1	27	27	29	24
22	28	2	1907	6	3.25	2	0	7		4.5	5	1.5	2	9	1	0.33	4	1	1	0	23	23.9	21.3	24.2	22.8	26.3	27.3	20.6	20.2	19.9	20.2	21	21.6	24.2	23.6	20.4	22.9	20.2	27.5	23.7	27.8	27	33.5	21.9	22.1	27	27	29	24
22	29	2	1908	3	3	2	0	4		4.5	5	1.5	2	9	1	0.33	4	1	1	0	23	23.9	21.3	24.2	22.8	26.3	27.3	20.6	20.2	19.9	20.2	21	21.6	24.2	23.6	20.4	22.9	20.2	27.5	23.7	27.8	27	33.5	21.9	22.1	27	27	29	24
22	30	2	1909	2	2.25	2	0	4		4.5	5	1.5	2	9	1	0.33	4	1	1	0	23	23.9	21.3	24.2	22.8	26.3	27.3	20.6	20.2	19.9	20.2	21	21.6	24.2	23.6	20.4	22.9	20.2	27.5	23.7	27.8	27	33.5	21.9	22.1	27	27	29	24
22	31	2	1910	3	2.75	2	1	4		4.5	5	1.5	2	9	1	0.33	4	1	1	0	23	23.9	21.3	24.2	22.8	26.3	27.3	20.6	20.2	19.9	20.2	21	21.6	24.2	23.6	20.4	22.9	20.2	27.5	23.7	27.8	27	33.5	21.9	22.1	27	27	29	24
22	32	2	1911	4	2.75	2	0	4		4.5	5	1.5	2	9	1	0.33	4	1	1	0	23	23.9	21.3	24.2	22.8	26.3	27.3	20.6	20.2	19.9	20.2	21	21.6	24.2	23.6	20.4	22.9	20.2	27.5	23.7	27.8	27	33.5	21.9	22.1	27	27	29	24
22	33	2	1912	3	3	2	0	4		4.5	5	1.5	2	9	1	0.33	4	1	1	0	23	23.9	21.3	24.2	22.8	26.3	27.3	20.6	20.2	19.9	20.2	21	21.6	24.2	23.6	20.4	22.9	20.2	27.5	23.7	27.8	27	33.5	21.9	22.1	27	27	29	24
22	34	2	1913	2	3.25	2	1	4		4.5	5	1.5	2	9	1	0.33	4	1	1	0	23	23.9	21.3	24.2	22.8	26.3	27.3	20.6	20.2	19.9	20.2	21	21.6	24.2	23.6	20.4	22.9	20.2	27.5	23.7	27.8	27	33.5	21.9	22.1	27	27	29	24
22	35	2	1914	5	2.5	2	1	4		4.5	5	1.5	2	9	1	0.33	4	1	1	0	23	23.9	21.3	24.2	22.8	26.3	27.3	20.6	20.2	19.9	20.2	21	21.6	24.2	23.6	20.4	22.9	20.2	27.5	23.7	27.8	27	33.5	21.9	22.1	27	27	29	24
22	36	2	1915	4	2.75	2	1	4		4.5	5	1.5	2	9	1	0.33	4	1	1	0	23	23.9	21.3	24.2	22.8	26.3	27.3	20.6	20.2	19.9	20.2	21	21.6	24.2	23.6	20.4	22.9	20.2	27.5	23.7	27.8	27	33.5	21.9	22.1	27	27	29	24
22	37	2	1916	3	3	2	0	4		4.5	5	1.5	2	9	1	0.33	4	1	1	0	23	23.9	21.3	24.2	22.8	26.3	27.3	20.6	20.2	19.9	20.2	21	21.6	24.2	23.6	20.4	22.9	20.2	27.5	23.7	27.8	27	33.5	21.9	22.1	27	27	29	24
22	38	2	1917	2	3.5	2	1	4		4.5	5	1.5	2	9	1	0.33	4	1	1	0	23	23.9	21.3	24.2	22.8	26.3	27.3	20.6	20.2	19.9	20.2	21	21.6	24.2	23.6	20.4	22.9	20.2	27.5	23.7	27.8	27	33.5	21.9	22.1	27	27	29	24
22	39	2	1918	3	2.5	2	1	4		4.5	5	1.5	2	9	1	0.33	4	1	1	0	23	23.9	21.3	24.2	22.8	26.3	27.3	20.6	20.2	19.9	20.2	21	21.6	24.2	23.6	20.4	22.9	20.2	27.5	23.7	27.8	27	33.5	21.9	22.1	27	27	29	24
22	40	2	1919	2	3.5	2	1	4		4.5	5	1.5	2	9	1	0.33	4	1	1	0	23	23.9	21.3	24.2	22.8	26.3	27.3	20.6	20.2	19.9	20.2	21	21.6	24.2	23.6	20.4	22.9	20.2	27.5	23.7	27.8	27	33.5	21.9	22.1	27	27	29	24
22	41	2	1920	3	2.5	2	0	4		4.5	5	1.5	2	9	1	0.33	4	1	1	0	23	23.9	21.3	24.2	22.8	26.3	27.3	20.6	20.2	19.9	20.2	21	21.6	24.2	23.6	20.4	22.9	20.2	27.5	23.7	27.8	27	33.5	21.9	22.1	27	27	29	24
22	42	2	1921	2	3.75	3	1	4		4.5	5	1.5	2	9	1	0.33	4	1	1	0	23	23.9	21.3	24.2	22.8	26.3	27.3	20.6	20.2	19.9	20.2	21	21.6	24.2	23.6	20.4	22.9	20.2	27.5	23.7	27.8	27	33.5	21.9	22.1	27	27	29	24
22	43	2	1922	3	3.5	2	1	4		4.5	5	1.5	2	9	1	0.33	4	1	1	0	23	23.9	21.3	24.2	22.8	26.3	27.3	20.6	20.2	19.9	20.2	21	21.6	24.2	23.6	20.4	22.9	20.2	27.5	23.7	27.8	27	33.5	21.9	22.1	27	27	29	24
22	44	2	1923	2	3.25	2	1	4		4.5	5	1.5	2	9	1	0.33	4	1	1	0	23	23.9	21.3	24.2	22.8	26.3	27.3	20.6	20.2	19.9	20.2	21	21.6	24.2	23.6	20.4	22.9	20.2	27.5	23.7	27.8	27	33.5	21.9	22.1	27	27	29	24
22	45	2	1924	4	3.25	2	1	4		4.5	5	1.5	2	9	1	0.33	4	1	1	0	23	23.9	21.3	24.2	22.8	26.3	27.3	20.6	20.2	19.9	20.2	21	21.6	24.2	23.6	20.4	22.9	20.2	27.5	23.7	27.8	27	33.5	21.9	22.1	27	27	29	24
22	46	2	1925	3	2	1	0	4		4.5	5	1.5	2	9	1	0.33	4	1	1	0	23	23.9	21.3	24.2	22.8	26.3	27.3	20.6	20.2	19.9	20.2	21	21.6	24.2	23.6	20.4	22.9	20.2	27.5	23.7	27.8	27	33.5	21.9	22.1	27	27	29	24
22	47	2	1926	2	3.25	2	1	4		4.5	5	1.5	2	9	1	0.33	4	1	1	0	23	23.9	21.3	24.2	22.8	26.3	27.3	20.6	20.2	19.9	20.2	21	21.6	24.2	23.6	20.4	22.9	20.2	27.5	23.7	27.8	27	33.5	21.9	22.1	27	27	29	24
22	48	2	1927	4	3	2	1	4		4.5	5	1.5	2	9	1	0.33	4	1	1	0	23	23.9	21.3	24.2	22.8	26.3	27.3	20.6	20.2	19.9	20.2	21	21.6	24.2	23.6	20.4	22.9	20.2	27.5	23.7	27.8	27	33.5	21.9	22.1	27	27	29	24
22	49	2	1928	3	3.5	2	0	4		4.5	5	1.5	2	9	1	0.33	4	1	1	0	23	23.9	21.3	24.2	22.8	26.3	27.3	20.6	20.2	19.9	20.2	21	21.6	24.2	23.6	20.4	22.9	20.2	27.5	23.7	27.8	27	33.5	21.9	22.1	27	27	29	24
22	50	2	1929	2	3.25	2	0	6		4.5	5	1.5	2	9	1	0.33	4	1	1	0	23	23.9	21.3	24.2	22.8	26.3	27.3	20.6	20.2	19.9	20.2	21	21.6	24.2	23.6	20.4	22.9	20.2	27.5	23.7	27.8	27	33.5	21.9	22.1	27	27	29	24
22	51	3	1930	4	3.25	2	0	6		4.5	5	1.5	2	9	1	0.33	4	1	1	0	23	23.9	21.3	24.2	22.8	26.3	27.3	20.6	20.2	19.9	20.2	21	21.6	24.2	23.6	20.4	22.9	20.2	27.5	23.7	27.8	27	33.5	21.9	22.1	27	27	29	24
22	52	3	1931	4	2.75	2	1	6		4.5	5	1.5	2	9	1	0.33	4	1	1	0	23	23.9	21.3	24.2	22.8	26.3	27.3	20.6	20.2	19.9	20.2	21	21.6	24.2	23.6	20.4	22.9	20.2	27.5	23.7	27.8	27	33.5	21.9	22.1	27	27	29	24
22	53	3	1932	6	3	2	0	6		4.5	5	1.5	2	9	1	0.33	4	1	1	0	23	23.9	21.3	24.2	22.8	26.3	27.3	20.6	20.2	19.9	20.2	21	21.6	24.2	23.6	20.4	22.9	20.2	27.5	23.7	27.8	27	33.5	21.9	22.1	27	27	29	24
22	54	3	1933	3	3.5	2	0	6		4.5	5	1.5	2	9	1	0.33	4	1	1	0	23	23.9	21.3	24.2	22.8	26.3	27.3	20.6	20.2	19.9	20.2	21	21.6	24.2	23.6	20.4	22.9	20.2	27.5	23.7	27.8	27	33.5	21.9	22.1	27	27	29	24
22	55	3	1934	4	3.5	2	1	6		4.5	5	1.5	2	9	1	0.33	4	1	1	0	23	23.9	21.3	24.2	22.8	26.3	27.3	20.6	20.2	19.9	20.2	21	21.6	24.2	23.6	20.4	22.9	20.2	27.5	23.7	27.8	27	33.5	21.9	22.1	27	27	29	24
22	56	3	1935	3	3.25	2	0	6		4.5	5	1.5	2	9	1	0.33	4	1	1	0	23	23.9	21.3	24.2	22.8	26.3	27.3	20.6	20.2	19.9	20.2	21	21.6	24.2	23.6	20.4	22.9	20.2	27.5	23.7	27.8	27	33.5	21.9	22.1	27	27	29	24
22	57	3	1936	4	3.25	2	0	6		4.5	5	1.5	2	9	1	0.33	4	1	1	0	23	23.9	21.3	24.2	22.8	26.3	27.3	20.6	20.2	19.9	20.2	21	21.6	24.2	23.6	20.4	22.9	20.2	27.5	23.7	27.8	27	33.5	21.9	22.1	27	27	29	24
22	58	3	1937	4	3.25	2	0	6		4.5	5	1.5	2	9	1	0.33	4	1	1	0	23	23.9	21.3	24.2	22.8	26.3	27.3	20.6	20.2	19.9	20.2	21	21.6	24.2	23.6	20.4	22.9	20.2	27.5	23.7	27.8	27	33.5	21.9	22.1	27	27	29	24
22	59	3	1938	5	3	2	0	6		4.5	5	1.5	2	9	1	0.33	4	1	1	0	23	23.9	21.3	24.2	22.8	26.3	27.3	20.6	20.2	19.9	20.2	21	21.6	24.2	23.6	20.4	22.9	20.2	27.5	23.7	27.8	27	33.5	21.9	22.1	27	27	29	24
22	60	3	1939	3	3	2	1	6		4.5	5	1.5	2	9	1	0.33	4	1	1	0	23	23.9	21.3	24.2	22.8	26.3	27.3	20.6	20.2	19.9	20.2	21	21.6	24.2	23.6	20.4	22.9	20.2	27.5	23.7	27.8	27	33.5	21.9	22.1	27	27	29	24
22	61	3	1940	5	3.25	2	1	6		4.5	5	1.5	2	9	1	0.33	4	1	1	0	23	23.9	21.3	24.2	22.8	26.3	27.3	20.6	20.2	19.9	20.2	21	21.6	24.2	23.6	20.4	22.9	20.2	27.5	23.7	27.8	27	33.5	21.9	22.1	27	27	29	24
22	62	3	1941	2	2.75	2	1	6		4.5	5	1.5	2	9	1	0.33	4	1	1	0	23	23.9	21.3	24.2	22.8	26.3	27.3	20.6	20.2	19.9	20.2	21	21.6	24.2	23.6	20.4	22.9	20.2	27.5	23.7	27.8	27	33.5	21.9	22.1	27	27	29	24
22	63	3	1942	3	2.5	2	0	6		4.5	5	1.5	2	9	1	0.33	4	1	1	0	23	23.9	21.3	24.2	22.8	26.3	27.3	20.6	20.2	19.9	20.2	21	21.6	24.2	23.6	20.4	22.9	20.2	27.5	23.7	27.8	27	33.5	21.9	22.1	27	27	29	24
22	64	3	1943	4	3.25	2	1	6		4.5	5	1.5	2	9	1	0.33	4	1	1	0	23	23.9	21.3	24.2	22.8	26.3	27.3	20.6	20.2	19.9	20.2	21	21.6	24.2	23.6	20.4	22.9	20.2	27.5	23.7	27.8	27	33.5	21.9	22.1	27	27	29	24
22	65	3	1944	2	2.25	2	1	6		4.5	5	1.5	2	9	1	0.33	4	1	1	0	23	23.9	21.3	24.2	22.8	26.3	27.3	20.6	20.2	19.9	20.2	21	21.6	24.2	23.6	20.4	22.9	20.2	27.5	23.7	27.8	27	33.5	21.9	22.1	27	27	29	24
22	66	3	1945	5	4	3	0	6		4.5	5	1.5	2	9	1	0.33	4	1	1	0	23	23.9	21.3	24.2	22.8	26.3	27.3	20.6	20.2	19.9	20.2	21	21.6	24.2	23.6	20.4	22.9	20.2	27.5	23.7	27.8	27	33.5	21.9	22.1	27	27	29	24
22	67	3	1946	5	3.75	3	0	6		4.5	5	1.5	2	9	1	0.33	4	1	1	0	23	23.9	21.3	24.2	22.8	26.3	27.3	20.6	20.2	19.9	20.2	21	21.6	24.2	23.6	20.4	22.9	20.2	27.5	23.7	27.8	27	33.5	21.9	22.1	27	27	29	24
22	68	3	1947	3	3.25	2	1	6		4.5	5	1.5	2	9	1	0.33	4	1	1	0	23	23.9	21.3	24.2	22.8	26.3	27.3	20.6	20.2	19.9	20.2	21	21.6	24.2	23.6	20.4	22.9	20.2	27.5	23.7	27.8	27	33.5	21.9	22.1	27	27	29	24
22	69	3	1948	2	3.5	2	1	6		4.5	5	1.5	2	9	1	0.33	4	1	1	0	23	23.9	21.3	24.2	22.8	26.3	27.3	20.6	20.2	19.9	20.2	21	21.6	24.2	23.6	20.4	22.9	20.2	27.5	23.7	27.8	27	33.5	21.9	22.1	27	27	29	24
22	70	3	1949	5	3.25	2	1	8		4.5	5	1.5	2	9	1	0.33	4	1	1	0	23	23.9	21.3	24.2	22.8	26.3	27.3	20.6	20.2	19.9	20.2	21	21.6	24.2	23.6	20.4	22.9	20.2	27.5	23.7	27.8	27	33.5	21.9	22.1	27	27	29	24
22	71	3	1950	5	4	3	0	8		4.5	5	1.5	2	9	1	0.33	4	1	1	0	23	23.9	21.3	24.2	22.8	26.3	27.3	20.6	20.2	19.9	20.2	21	21.6	24.2	23.6	20.4	22.9	20.2	27.5	23.7	27.8	27	33.5	21.9	22.1	27	27	29	24
22	72	3	1951	6	3.25	2	0	8		4.5	5	1.5	2	9	1	0.33	4	1	1	0	23	23.9	21.3	24.2	22.8	26.3	27.3	20.6	20.2	19.9	20.2	21	21.6	24.2	23.6	20.4	22.9	20.2	27.5	23.7	27.8	27	33.5	21.9	22.1	27	27	29	24
22	73	3	1952	2	2.25	2	0	8		4.5	5	1.5	2	9	1	0.33	4	1	1	0	23	23.9	21.3	24.2	22.8	26.3	27.3	20.6	20.2	19.9	20.2	21	21.6	24.2	23.6	20.4	22.9	20.2	27.5	23.7	27.8	27	33.5	21.9	22.1	27	27	29	24
22	74	3	1953	2	2.75	2	1	8		4.5	5	1.5	2	9	1	0.33	4	1	1	0	23	23.9	21.3	24.2	22.8	26.3	27.3	20.6	20.2	19.9	20.2	21	21.6	24.2	23.6	20.4	22.9	20.2	27.5	23.7	27.8	27	33.5	21.9	22.1	27	27	29	24
22	75	3	1954	4	3.25	2	0	8		4.5	5	1.5	2	9	1	0.33	4	1	1	0	23	23.9	21.3	24.2	22.8	26.3	27.3	20.6	20.2	19.9	20.2	21	21.6	24.2	23.6	20.4	22.9	20.2	27.5	23.7	27.8	27	33.5	21.9	22.1	27	27	29	24
22	76	4	1955	5	3.5	2	1	8		4.5	5	1.5	2	9	1	0.33	4	1	1	0	23	23.9	21.3	24.2	22.8	26.3	27.3	20.6	20.2	19.9	20.2	21	21.6	24.2	23.6	20.4	22.9	20.2	27.5	23.7	27.8	27	33.5	21.9	22.1	27	27	29	24
22	77	4	1956	3	3.5	2	1	8		4.5	5	1.5	2	9	1	0.33	4	1	1	0	23	23.9	21.3	24.2	22.8	26.3	27.3	20.6	20.2	19.9	20.2	21	21.6	24.2	23.6	20.4	22.9	20.2	27.5	23.7	27.8	27	33.5	21.9	22.1	27	27	29	24
22	78	4	1957	6	3.75	3	0	8		4.5	5	1.5	2	9	1	0.33	4	1	1	0	23	23.9	21.3	24.2	22.8	26.3	27.3	20.6	20.2	19.9	20.2	21	21.6	24.2	23.6	20.4	22.9	20.2	27.5	23.7	27.8	27	33.5	21.9	22.1	27	27	29	24
22	79	4	1958	2	2.5	2	0	8		4.5	5	1.5	2	9	1	0.33	4	1	1	0	23	23.9	21.3	24.2	22.8	26.3	27.3	20.6	20.2	19.9	20.2	21	21.6	24.2	23.6	20.4	22.9	20.2	27.5	23.7	27.8	27	33.5	21.9	22.1	27	27	29	24
22	80	4	1959	2	3.75	3	0	8		4.5	5	1.5	2	9	1	0.33	4	1	1	0	23	23.9	21.3	24.2	22.8	26.3	27.3	20.6	20.2	19.9	20.2	21	21.6	24.2	23.6	20.4	22.9	20.2	27.5	23.7	27.8	27	33.5	21.9	22.1	27	27	29	24
22	81	4	1960	2	1.75	1	0	8		4.5	5	1.5	2	9	1	0.33	4	1	1	0	23	23.9	21.3	24.2	22.8	26.3	27.3	20.6	20.2	19.9	20.2	21	21.6	24.2	23.6	20.4	22.9	20.2	27.5	23.7	27.8	27	33.5	21.9	22.1	27	27	29	24
22	82	4	1961	4	2.25	2	1	8		4.5	5	1.5	2	9	1	0.33	4	1	1	0	23	23.9	21.3	24.2	22.8	26.3	27.3	20.6	20.2	19.9	20.2	21	21.6	24.2	23.6	20.4	22.9	20.2	27.5	23.7	27.8	27	33.5	21.9	22.1	27	27	29	24
22	83	4	1962	4	2.75	2	1	8		4.5	5	1.5	2	9	1	0.33	4	1	1	0	23	23.9	21.3	24.2	22.8	26.3	27.3	20.6	20.2	19.9	20.2	21	21.6	24.2	23.6	20.4	22.9	20.2	27.5	23.7	27.8	27	33.5	21.9	22.1	27	27	29	24
22	84	4	1963	3	2.75	2	1	8		4.5	5	1.5	2	9	1	0.33	4	1	1	0	23	23.9	21.3	24.2	22.8	26.3	27.3	20.6	20.2	19.9	20.2	21	21.6	24.2	23.6	20.4	22.9	20.2	27.5	23.7	27.8	27	33.5	21.9	22.1	27	27	29	24
22	85	4	1964	4	3.5	2	1	11		4.5	5	1.5	2	9	1	0.33	4	1	1	0	23	23.9	21.3	24.2	22.8	26.3	27.3	20.6	20.2	19.9	20.2	21	21.6	24.2	23.6	20.4	22.9	20.2	27.5	23.7	27.8	27	33.5	21.9	22.1	27	27	29	24
22	86	4	1965	5	3.5	2	0	11		4.5	5	1.5	2	9	1	0.33	4	1	1	0	23	23.9	21.3	24.2	22.8	26.3	27.3	20.6	20.2	19.9	20.2	21	21.6	24.2	23.6	20.4	22.9	20.2	27.5	23.7	27.8	27	33.5	21.9	22.1	27	27	29	24
22	87	4	1966	5	3	2	1	11		4.5	5	1.5	2	9	1	0.33	4	1	1	0	23	23.9	21.3	24.2	22.8	26.3	27.3	20.6	20.2	19.9	20.2	21	21.6	24.2	23.6	20.4	22.9	20.2	27.5	23.7	27.8	27	33.5	21.9	22.1	27	27	29	24
22	88	4	1967	3	3.5	2	1	11		4.5	5	1.5	2	9	1	0.33	4	1	1	0	23	23.9	21.3	24.2	22.8	26.3	27.3	20.6	20.2	19.9	20.2	21	21.6	24.2	23.6	20.4	22.9	20.2	27.5	23.7	27.8	27	33.5	21.9	22.1	27	27	29	24
22	89	4	1968	5	3.25	2	0	11		4.5	5	1.5	2	9	1	0.33	4	1	1	0	23	23.9	21.3	24.2	22.8	26.3	27.3	20.6	20.2	19.9	20.2	21	21.6	24.2	23.6	20.4	22.9	20.2	27.5	23.7	27.8	27	33.5	21.9	22.1	27	27	29	24
22	90	4	1969	5	2.5	2	0	11		4.5	5	1.5	2	9	1	0.33	4	1	1	0	23	23.9	21.3	24.2	22.8	26.3	27.3	20.6	20.2	19.9	20.2	21	21.6	24.2	23.6	20.4	22.9	20.2	27.5	23.7	27.8	27	33.5	21.9	22.1	27	27	29	24
22	91	4	1970	3	3.25	2	0	11		4.5	5	1.5	2	9	1	0.33	4	1	1	0	23	23.9	21.3	24.2	22.8	26.3	27.3	20.6	20.2	19.9	20.2	21	21.6	24.2	23.6	20.4	22.9	20.2	27.5	23.7	27.8	27	33.5	21.9	22.1	27	27	29	24
22	92	4	1971	2	2.75	2	0	11		4.5	5	1.5	2	9	1	0.33	4	1	1	0	23	23.9	21.3	24.2	22.8	26.3	27.3	20.6	20.2	19.9	20.2	21	21.6	24.2	23.6	20.4	22.9	20.2	27.5	23.7	27.8	27	33.5	21.9	22.1	27	27	29	24
22	93	4	1972	2	2.75	2	1	11		4.5	5	1.5	2	9	1	0.33	4	1	1	0	23	23.9	21.3	24.2	22.8	26.3	27.3	20.6	20.2	19.9	20.2	21	21.6	24.2	23.6	20.4	22.9	20.2	27.5	23.7	27.8	27	33.5	21.9	22.1	27	27	29	24
22	94	4	1973	2	2.75	2	0	11		4.5	5	1.5	2	9	1	0.33	4	1	1	0	23	23.9	21.3	24.2	22.8	26.3	27.3	20.6	20.2	19.9	20.2	21	21.6	24.2	23.6	20.4	22.9	20.2	27.5	23.7	27.8	27	33.5	21.9	22.1	27	27	29	24
22	95	4	1974	3	2.5	2	0	11		4.5	5	1.5	2	9	1	0.33	4	1	1	0	23	23.9	21.3	24.2	22.8	26.3	27.3	20.6	20.2	19.9	20.2	21	21.6	24.2	23.6	20.4	22.9	20.2	27.5	23.7	27.8	27	33.5	21.9	22.1	27	27	29	24
22	96	4	1975	2	4	3	1	11		4.5	5	1.5	2	9	1	0.33	4	1	1	0	23	23.9	21.3	24.2	22.8	26.3	27.3	20.6	20.2	19.9	20.2	21	21.6	24.2	23.6	20.4	22.9	20.2	27.5	23.7	27.8	27	33.5	21.9	22.1	27	27	29	24
22	97	4	1976	2	3.5	2	1	11		4.5	5	1.5	2	9	1	0.33	4	1	1	0	23	23.9	21.3	24.2	22.8	26.3	27.3	20.6	20.2	19.9	20.2	21	21.6	24.2	23.6	20.4	22.9	20.2	27.5	23.7	27.8	27	33.5	21.9	22.1	27	27	29	24
22	98	4	1977	2	3.5	2	0	11		4.5	5	1.5	2	9	1	0.33	4	1	1	0	23	23.9	21.3	24.2	22.8	26.3	27.3	20.6	20.2	19.9	20.2	21	21.6	24.2	23.6	20.4	22.9	20.2	27.5	23.7	27.8	27	33.5	21.9	22.1	27	27	29	24
22	99	4	1978	2	3.75	3	1	11		4.5	5	1.5	2	9	1	0.33	4	1	1	0	23	23.9	21.3	24.2	22.8	26.3	27.3	20.6	20.2	19.9	20.2	21	21.6	24.2	23.6	20.4	22.9	20.2	27.5	23.7	27.8	27	33.5	21.9	22.1	27	27	29	24
22	100	4	1979	4	3.25	2	0	12		4.5	5	1.5	2	9	1	0.33	4	1	1	0	23	23.9	21.3	24.2	22.8	26.3	27.3	20.6	20.2	19.9	20.2	21	21.6	24.2	23.6	20.4	22.9	20.2	27.5	23.7	27.8	27	33.5	21.9	22.1	27	27	29	24
22	101	5	1980	2	3.25	2	1	12		4.5	5	1.5	2	9	1	0.33	4	1	1	0	23	23.9	21.3	24.2	22.8	26.3	27.3	20.6	20.2	19.9	20.2	21	21.6	24.2	23.6	20.4	22.9	20.2	27.5	23.7	27.8	27	33.5	21.9	22.1	27	27	29	24
22	102	5	1981	3	3.25	2	1	12		4.5	5	1.5	2	9	1	0.33	4	1	1	0	23	23.9	21.3	24.2	22.8	26.3	27.3	20.6	20.2	19.9	20.2	21	21.6	24.2	23.6	20.4	22.9	20.2	27.5	23.7	27.8	27	33.5	21.9	22.1	27	27	29	24
22	103	5	1982	2	3.5	2	1	12		4.5	5	1.5	2	9	1	0.33	4	1	1	0	23	23.9	21.3	24.2	22.8	26.3	27.3	20.6	20.2	19.9	20.2	21	21.6	24.2	23.6	20.4	22.9	20.2	27.5	23.7	27.8	27	33.5	21.9	22.1	27	27	29	24
22	104	5	1983	2	3.5	2	1	12		4.5	5	1.5	2	9	1	0.33	4	1	1	0	23	23.9	21.3	24.2	22.8	26.3	27.3	20.6	20.2	19.9	20.2	21	21.6	24.2	23.6	20.4	22.9	20.2	27.5	23.7	27.8	27	33.5	21.9	22.1	27	27	29	24
22	105	5	1984	4	3.5	2	0	12		4.5	5	1.5	2	9	1	0.33	4	1	1	0	23	23.9	21.3	24.2	22.8	26.3	27.3	20.6	20.2	19.9	20.2	21	21.6	24.2	23.6	20.4	22.9	20.2	27.5	23.7	27.8	27	33.5	21.9	22.1	27	27	29	24
22	106	5	1985	3	3.25	2	0	12		4.5	5	1.5	2	9	1	0.33	4	1	1	0	23	23.9	21.3	24.2	22.8	26.3	27.3	20.6	20.2	19.9	20.2	21	21.6	24.2	23.6	20.4	22.9	20.2	27.5	23.7	27.8	27	33.5	21.9	22.1	27	27	29	24
22	107	5	1986	2	4	3	0	12		4.5	5	1.5	2	9	1	0.33	4	1	1	0	23	23.9	21.3	24.2	22.8	26.3	27.3	20.6	20.2	19.9	20.2	21	21.6	24.2	23.6	20.4	22.9	20.2	27.5	23.7	27.8	27	33.5	21.9	22.1	27	27	29	24
22	108	5	1987	2	2	1	0	12		4.5	5	1.5	2	9	1	0.33	4	1	1	0	23	23.9	21.3	24.2	22.8	26.3	27.3	20.6	20.2	19.9	20.2	21	21.6	24.2	23.6	20.4	22.9	20.2	27.5	23.7	27.8	27	33.5	21.9	22.1	27	27	29	24
23	1	1	2707	5	3.25	2	0	6		4.2	5	1.4	1	9	1	0.33	4	1	2	1	24.9	27.1	31.1	26.9	25.8	28.8	22.4	18.8	24.4	28	24.5	23.3	25.1	21	26.4	23.1	28.6	25.1	27.2	23.6	32.8	36.5	33.6	25.9	28.1	25.7	31	33	41
23	2	1	2708	5	3.5	2	0	6		4.2	5	1.4	1	9	1	0.33	4	1	2	1	24.9	27.1	31.1	26.9	25.8	28.8	22.4	18.8	24.4	28	24.5	23.3	25.1	21	26.4	23.1	28.6	25.1	27.2	23.6	32.8	36.5	33.6	25.9	28.1	25.7	31	33	41
23	3	1	2709	5	2.75	2	1	6		4.2	5	1.4	1	9	1	0.33	4	1	2	1	24.9	27.1	31.1	26.9	25.8	28.8	22.4	18.8	24.4	28	24.5	23.3	25.1	21	26.4	23.1	28.6	25.1	27.2	23.6	32.8	36.5	33.6	25.9	28.1	25.7	31	33	41
23	4	1	2710	5	2.75	2	0	6		4.2	5	1.4	1	9	1	0.33	4	1	2	1	24.9	27.1	31.1	26.9	25.8	28.8	22.4	18.8	24.4	28	24.5	23.3	25.1	21	26.4	23.1	28.6	25.1	27.2	23.6	32.8	36.5	33.6	25.9	28.1	25.7	31	33	41
23	5	1	2711	5	3.5	2	0	6		4.2	5	1.4	1	9	1	0.33	4	1	2	1	24.9	27.1	31.1	26.9	25.8	28.8	22.4	18.8	24.4	28	24.5	23.3	25.1	21	26.4	23.1	28.6	25.1	27.2	23.6	32.8	36.5	33.6	25.9	28.1	25.7	31	33	41
23	6	1	2712	5	2.5	2	0	6		4.2	5	1.4	1	9	1	0.33	4	1	2	1	24.9	27.1	31.1	26.9	25.8	28.8	22.4	18.8	24.4	28	24.5	23.3	25.1	21	26.4	23.1	28.6	25.1	27.2	23.6	32.8	36.5	33.6	25.9	28.1	25.7	31	33	41
23	7	1	2713	4	3.25	2	0	6		4.2	5	1.4	1	9	1	0.33	4	1	2	1	24.9	27.1	31.1	26.9	25.8	28.8	22.4	18.8	24.4	28	24.5	23.3	25.1	21	26.4	23.1	28.6	25.1	27.2	23.6	32.8	36.5	33.6	25.9	28.1	25.7	31	33	41
23	8	1	2714	4	3.5	2	0	6		4.2	5	1.4	1	9	1	0.33	4	1	2	1	24.9	27.1	31.1	26.9	25.8	28.8	22.4	18.8	24.4	28	24.5	23.3	25.1	21	26.4	23.1	28.6	25.1	27.2	23.6	32.8	36.5	33.6	25.9	28.1	25.7	31	33	41
23	9	1	2715	4	3.5	2	1	6		4.2	5	1.4	1	9	1	0.33	4	1	2	1	24.9	27.1	31.1	26.9	25.8	28.8	22.4	18.8	24.4	28	24.5	23.3	25.1	21	26.4	23.1	28.6	25.1	27.2	23.6	32.8	36.5	33.6	25.9	28.1	25.7	31	33	41
23	10	1	2716	3	2.5	2	0	6		4.2	5	1.4	1	9	1	0.33	4	1	2	1	24.9	27.1	31.1	26.9	25.8	28.8	22.4	18.8	24.4	28	24.5	23.3	25.1	21	26.4	23.1	28.6	25.1	27.2	23.6	32.8	36.5	33.6	25.9	28.1	25.7	31	33	41
23	11	1	2717	3	3	2	0	6		4.2	5	1.4	1	9	1	0.33	4	1	2	1	24.9	27.1	31.1	26.9	25.8	28.8	22.4	18.8	24.4	28	24.5	23.3	25.1	21	26.4	23.1	28.6	25.1	27.2	23.6	32.8	36.5	33.6	25.9	28.1	25.7	31	33	41
23	12	1	2718	3	3	2	1	6		4.2	5	1.4	1	9	1	0.33	4	1	2	1	24.9	27.1	31.1	26.9	25.8	28.8	22.4	18.8	24.4	28	24.5	23.3	25.1	21	26.4	23.1	28.6	25.1	27.2	23.6	32.8	36.5	33.6	25.9	28.1	25.7	31	33	41
23	13	1	2719	3	3.5	2	0	6		4.2	5	1.4	1	9	1	0.33	4	1	2	1	24.9	27.1	31.1	26.9	25.8	28.8	22.4	18.8	24.4	28	24.5	23.3	25.1	21	26.4	23.1	28.6	25.1	27.2	23.6	32.8	36.5	33.6	25.9	28.1	25.7	31	33	41
23	14	1	2720	3	3.5	2	0	6		4.2	5	1.4	1	9	1	0.33	4	1	2	1	24.9	27.1	31.1	26.9	25.8	28.8	22.4	18.8	24.4	28	24.5	23.3	25.1	21	26.4	23.1	28.6	25.1	27.2	23.6	32.8	36.5	33.6	25.9	28.1	25.7	31	33	41
23	15	1	2721	3	3.25	2	0	6		4.2	5	1.4	1	9	1	0.33	4	1	2	1	24.9	27.1	31.1	26.9	25.8	28.8	22.4	18.8	24.4	28	24.5	23.3	25.1	21	26.4	23.1	28.6	25.1	27.2	23.6	32.8	36.5	33.6	25.9	28.1	25.7	31	33	41
23	16	1	2722	3	3.5	2	1	6		4.2	5	1.4	1	9	1	0.33	4	1	2	1	24.9	27.1	31.1	26.9	25.8	28.8	22.4	18.8	24.4	28	24.5	23.3	25.1	21	26.4	23.1	28.6	25.1	27.2	23.6	32.8	36.5	33.6	25.9	28.1	25.7	31	33	41
23	17	1	2723	2	3.75	3	1	6		4.2	5	1.4	1	9	1	0.33	4	1	2	1	24.9	27.1	31.1	26.9	25.8	28.8	22.4	18.8	24.4	28	24.5	23.3	25.1	21	26.4	23.1	28.6	25.1	27.2	23.6	32.8	36.5	33.6	25.9	28.1	25.7	31	33	41
23	18	1	2724	2	3	2	1	6		4.2	5	1.4	1	9	1	0.33	4	1	2	1	24.9	27.1	31.1	26.9	25.8	28.8	22.4	18.8	24.4	28	24.5	23.3	25.1	21	26.4	23.1	28.6	25.1	27.2	23.6	32.8	36.5	33.6	25.9	28.1	25.7	31	33	41
23	19	1	2725	2	3.25	2	0	6		4.2	5	1.4	1	9	1	0.33	4	1	2	1	24.9	27.1	31.1	26.9	25.8	28.8	22.4	18.8	24.4	28	24.5	23.3	25.1	21	26.4	23.1	28.6	25.1	27.2	23.6	32.8	36.5	33.6	25.9	28.1	25.7	31	33	41
23	20	1	2726	2	3.5	2	0	6		4.2	5	1.4	1	9	1	0.33	4	1	2	1	24.9	27.1	31.1	26.9	25.8	28.8	22.4	18.8	24.4	28	24.5	23.3	25.1	21	26.4	23.1	28.6	25.1	27.2	23.6	32.8	36.5	33.6	25.9	28.1	25.7	31	33	41
23	21	1	2727	2	3.5	2	0	6		4.2	5	1.4	1	9	1	0.33	4	1	2	1	24.9	27.1	31.1	26.9	25.8	28.8	22.4	18.8	24.4	28	24.5	23.3	25.1	21	26.4	23.1	28.6	25.1	27.2	23.6	32.8	36.5	33.6	25.9	28.1	25.7	31	33	41
23	22	1	2728	2	2	1	1	6		4.2	5	1.4	1	9	1	0.33	4	1	2	1	24.9	27.1	31.1	26.9	25.8	28.8	22.4	18.8	24.4	28	24.5	23.3	25.1	21	26.4	23.1	28.6	25.1	27.2	23.6	32.8	36.5	33.6	25.9	28.1	25.7	31	33	41
23	23	1	2729	2	3.5	2	0	6		4.2	5	1.4	1	9	1	0.33	4	1	2	1	24.9	27.1	31.1	26.9	25.8	28.8	22.4	18.8	24.4	28	24.5	23.3	25.1	21	26.4	23.1	28.6	25.1	27.2	23.6	32.8	36.5	33.6	25.9	28.1	25.7	31	33	41
23	24	1	2730	2	4	3	0	6		4.2	5	1.4	1	9	1	0.33	4	1	2	1	24.9	27.1	31.1	26.9	25.8	28.8	22.4	18.8	24.4	28	24.5	23.3	25.1	21	26.4	23.1	28.6	25.1	27.2	23.6	32.8	36.5	33.6	25.9	28.1	25.7	31	33	41
23	25	1	2731	2	3.5	2	1	6		4.2	5	1.4	1	9	1	0.33	4	1	2	1	24.9	27.1	31.1	26.9	25.8	28.8	22.4	18.8	24.4	28	24.5	23.3	25.1	21	26.4	23.1	28.6	25.1	27.2	23.6	32.8	36.5	33.6	25.9	28.1	25.7	31	33	41
23	26	2	2732	2	3	2	0	6		4.2	5	1.4	1	9	1	0.33	4	1	2	1	24.9	27.1	31.1	26.9	25.8	28.8	22.4	18.8	24.4	28	24.5	23.3	25.1	21	26.4	23.1	28.6	25.1	27.2	23.6	32.8	36.5	33.6	25.9	28.1	25.7	31	33	41
23	27	2	2733	1	3.5	2	1	6		4.2	5	1.4	1	9	1	0.33	4	1	2	1	24.9	27.1	31.1	26.9	25.8	28.8	22.4	18.8	24.4	28	24.5	23.3	25.1	21	26.4	23.1	28.6	25.1	27.2	23.6	32.8	36.5	33.6	25.9	28.1	25.7	31	33	41
23	28	2	2734	1	3	2	0	6		4.2	5	1.4	1	9	1	0.33	4	1	2	1	24.9	27.1	31.1	26.9	25.8	28.8	22.4	18.8	24.4	28	24.5	23.3	25.1	21	26.4	23.1	28.6	25.1	27.2	23.6	32.8	36.5	33.6	25.9	28.1	25.7	31	33	41
23	29	2	2735	1	4	3	0	6		4.2	5	1.4	1	9	1	0.33	4	1	2	1	24.9	27.1	31.1	26.9	25.8	28.8	22.4	18.8	24.4	28	24.5	23.3	25.1	21	26.4	23.1	28.6	25.1	27.2	23.6	32.8	36.5	33.6	25.9	28.1	25.7	31	33	41
23	30	2	2736	5	3.25	2	0	6		4.2	5	1.4	1	9	1	0.33	4	1	2	1	24.9	27.1	31.1	26.9	25.8	28.8	22.4	18.8	24.4	28	24.5	23.3	25.1	21	26.4	23.1	28.6	25.1	27.2	23.6	32.8	36.5	33.6	25.9	28.1	25.7	31	33	41
23	31	2	2737	5	3.25	2	0	6		4.2	5	1.4	1	9	1	0.33	4	1	2	1	24.9	27.1	31.1	26.9	25.8	28.8	22.4	18.8	24.4	28	24.5	23.3	25.1	21	26.4	23.1	28.6	25.1	27.2	23.6	32.8	36.5	33.6	25.9	28.1	25.7	31	33	41
23	32	2	2738	3	3.25	2	1	6		4.2	5	1.4	1	9	1	0.33	4	1	2	1	24.9	27.1	31.1	26.9	25.8	28.8	22.4	18.8	24.4	28	24.5	23.3	25.1	21	26.4	23.1	28.6	25.1	27.2	23.6	32.8	36.5	33.6	25.9	28.1	25.7	31	33	41
23	33	2	2739	2	3.5	2	0	6		4.2	5	1.4	1	9	1	0.33	4	1	2	1	24.9	27.1	31.1	26.9	25.8	28.8	22.4	18.8	24.4	28	24.5	23.3	25.1	21	26.4	23.1	28.6	25.1	27.2	23.6	32.8	36.5	33.6	25.9	28.1	25.7	31	33	41
23	34	2	2740	3	3.25	2	1	6		4.2	5	1.4	1	9	1	0.33	4	1	2	1	24.9	27.1	31.1	26.9	25.8	28.8	22.4	18.8	24.4	28	24.5	23.3	25.1	21	26.4	23.1	28.6	25.1	27.2	23.6	32.8	36.5	33.6	25.9	28.1	25.7	31	33	41
23	35	2	2741	4	2.25	2	1	6		4.2	5	1.4	1	9	1	0.33	4	1	2	1	24.9	27.1	31.1	26.9	25.8	28.8	22.4	18.8	24.4	28	24.5	23.3	25.1	21	26.4	23.1	28.6	25.1	27.2	23.6	32.8	36.5	33.6	25.9	28.1	25.7	31	33	41
23	36	2	2742	1	2.75	2	0	6		4.2	5	1.4	1	9	1	0.33	4	1	2	1	24.9	27.1	31.1	26.9	25.8	28.8	22.4	18.8	24.4	28	24.5	23.3	25.1	21	26.4	23.1	28.6	25.1	27.2	23.6	32.8	36.5	33.6	25.9	28.1	25.7	31	33	41
23	37	2	2743	5	3.75	3	1	4		4.2	5	1.4	1	9	1	0.33	4	1	2	1	24.9	27.1	31.1	26.9	25.8	28.8	22.4	18.8	24.4	28	24.5	23.3	25.1	21	26.4	23.1	28.6	25.1	27.2	23.6	32.8	36.5	33.6	25.9	28.1	25.7	31	33	41
23	38	2	2744	5	2	1	0	4		4.2	5	1.4	1	9	1	0.33	4	1	2	1	24.9	27.1	31.1	26.9	25.8	28.8	22.4	18.8	24.4	28	24.5	23.3	25.1	21	26.4	23.1	28.6	25.1	27.2	23.6	32.8	36.5	33.6	25.9	28.1	25.7	31	33	41
23	39	2	2745	5	3.25	2	0	4		4.2	5	1.4	1	9	1	0.33	4	1	2	1	24.9	27.1	31.1	26.9	25.8	28.8	22.4	18.8	24.4	28	24.5	23.3	25.1	21	26.4	23.1	28.6	25.1	27.2	23.6	32.8	36.5	33.6	25.9	28.1	25.7	31	33	41
23	40	2	2746	5	3.25	2	0	4		4.2	5	1.4	1	9	1	0.33	4	1	2	1	24.9	27.1	31.1	26.9	25.8	28.8	22.4	18.8	24.4	28	24.5	23.3	25.1	21	26.4	23.1	28.6	25.1	27.2	23.6	32.8	36.5	33.6	25.9	28.1	25.7	31	33	41
23	41	2	2747	5	3	2	0	4		4.2	5	1.4	1	9	1	0.33	4	1	2	1	24.9	27.1	31.1	26.9	25.8	28.8	22.4	18.8	24.4	28	24.5	23.3	25.1	21	26.4	23.1	28.6	25.1	27.2	23.6	32.8	36.5	33.6	25.9	28.1	25.7	31	33	41
23	42	2	2748	5	2.25	2	0	4		4.2	5	1.4	1	9	1	0.33	4	1	2	1	24.9	27.1	31.1	26.9	25.8	28.8	22.4	18.8	24.4	28	24.5	23.3	25.1	21	26.4	23.1	28.6	25.1	27.2	23.6	32.8	36.5	33.6	25.9	28.1	25.7	31	33	41
23	43	2	2749	5	2.25	2	1	4		4.2	5	1.4	1	9	1	0.33	4	1	2	1	24.9	27.1	31.1	26.9	25.8	28.8	22.4	18.8	24.4	28	24.5	23.3	25.1	21	26.4	23.1	28.6	25.1	27.2	23.6	32.8	36.5	33.6	25.9	28.1	25.7	31	33	41
23	44	2	2750	5	3.5	2	1	4		4.2	5	1.4	1	9	1	0.33	4	1	2	1	24.9	27.1	31.1	26.9	25.8	28.8	22.4	18.8	24.4	28	24.5	23.3	25.1	21	26.4	23.1	28.6	25.1	27.2	23.6	32.8	36.5	33.6	25.9	28.1	25.7	31	33	41
23	45	2	2751	4	3.5	2	1	4		4.2	5	1.4	1	9	1	0.33	4	1	2	1	24.9	27.1	31.1	26.9	25.8	28.8	22.4	18.8	24.4	28	24.5	23.3	25.1	21	26.4	23.1	28.6	25.1	27.2	23.6	32.8	36.5	33.6	25.9	28.1	25.7	31	33	41
23	46	2	2752	4	3.5	2	0	4		4.2	5	1.4	1	9	1	0.33	4	1	2	1	24.9	27.1	31.1	26.9	25.8	28.8	22.4	18.8	24.4	28	24.5	23.3	25.1	21	26.4	23.1	28.6	25.1	27.2	23.6	32.8	36.5	33.6	25.9	28.1	25.7	31	33	41
23	47	2	2753	4	3.25	2	1	4		4.2	5	1.4	1	9	1	0.33	4	1	2	1	24.9	27.1	31.1	26.9	25.8	28.8	22.4	18.8	24.4	28	24.5	23.3	25.1	21	26.4	23.1	28.6	25.1	27.2	23.6	32.8	36.5	33.6	25.9	28.1	25.7	31	33	41
23	48	2	2754	3	3	2	1	4		4.2	5	1.4	1	9	1	0.33	4	1	2	1	24.9	27.1	31.1	26.9	25.8	28.8	22.4	18.8	24.4	28	24.5	23.3	25.1	21	26.4	23.1	28.6	25.1	27.2	23.6	32.8	36.5	33.6	25.9	28.1	25.7	31	33	41
23	49	2	2755	3	3.25	2	1	4		4.2	5	1.4	1	9	1	0.33	4	1	2	1	24.9	27.1	31.1	26.9	25.8	28.8	22.4	18.8	24.4	28	24.5	23.3	25.1	21	26.4	23.1	28.6	25.1	27.2	23.6	32.8	36.5	33.6	25.9	28.1	25.7	31	33	41
23	50	2	2756	3	3.5	2	0	4		4.2	5	1.4	1	9	1	0.33	4	1	2	1	24.9	27.1	31.1	26.9	25.8	28.8	22.4	18.8	24.4	28	24.5	23.3	25.1	21	26.4	23.1	28.6	25.1	27.2	23.6	32.8	36.5	33.6	25.9	28.1	25.7	31	33	41
23	51	3	2757	3	3.25	2	0	4		4.2	5	1.4	1	9	1	0.33	4	1	2	1	24.9	27.1	31.1	26.9	25.8	28.8	22.4	18.8	24.4	28	24.5	23.3	25.1	21	26.4	23.1	28.6	25.1	27.2	23.6	32.8	36.5	33.6	25.9	28.1	25.7	31	33	41
23	52	3	2758	3	3.5	2	1	4		4.2	5	1.4	1	9	1	0.33	4	1	2	1	24.9	27.1	31.1	26.9	25.8	28.8	22.4	18.8	24.4	28	24.5	23.3	25.1	21	26.4	23.1	28.6	25.1	27.2	23.6	32.8	36.5	33.6	25.9	28.1	25.7	31	33	41
23	53	3	2759	3	3	2	1	4		4.2	5	1.4	1	9	1	0.33	4	1	2	1	24.9	27.1	31.1	26.9	25.8	28.8	22.4	18.8	24.4	28	24.5	23.3	25.1	21	26.4	23.1	28.6	25.1	27.2	23.6	32.8	36.5	33.6	25.9	28.1	25.7	31	33	41
23	54	3	2760	3	2.75	2	0	4		4.2	5	1.4	1	9	1	0.33	4	1	2	1	24.9	27.1	31.1	26.9	25.8	28.8	22.4	18.8	24.4	28	24.5	23.3	25.1	21	26.4	23.1	28.6	25.1	27.2	23.6	32.8	36.5	33.6	25.9	28.1	25.7	31	33	41
23	55	3	2761	3	3.5	2	1	4		4.2	5	1.4	1	9	1	0.33	4	1	2	1	24.9	27.1	31.1	26.9	25.8	28.8	22.4	18.8	24.4	28	24.5	23.3	25.1	21	26.4	23.1	28.6	25.1	27.2	23.6	32.8	36.5	33.6	25.9	28.1	25.7	31	33	41
23	56	3	2762	2	3	2	1	4		4.2	5	1.4	1	9	1	0.33	4	1	2	1	24.9	27.1	31.1	26.9	25.8	28.8	22.4	18.8	24.4	28	24.5	23.3	25.1	21	26.4	23.1	28.6	25.1	27.2	23.6	32.8	36.5	33.6	25.9	28.1	25.7	31	33	41
23	57	3	2763	2	3.5	2	1	4		4.2	5	1.4	1	9	1	0.33	4	1	2	1	24.9	27.1	31.1	26.9	25.8	28.8	22.4	18.8	24.4	28	24.5	23.3	25.1	21	26.4	23.1	28.6	25.1	27.2	23.6	32.8	36.5	33.6	25.9	28.1	25.7	31	33	41
23	58	3	2764	2	3.25	2	1	4		4.2	5	1.4	1	9	1	0.33	4	1	2	1	24.9	27.1	31.1	26.9	25.8	28.8	22.4	18.8	24.4	28	24.5	23.3	25.1	21	26.4	23.1	28.6	25.1	27.2	23.6	32.8	36.5	33.6	25.9	28.1	25.7	31	33	41
23	59	3	2765	2	3	2	1	4		4.2	5	1.4	1	9	1	0.33	4	1	2	1	24.9	27.1	31.1	26.9	25.8	28.8	22.4	18.8	24.4	28	24.5	23.3	25.1	21	26.4	23.1	28.6	25.1	27.2	23.6	32.8	36.5	33.6	25.9	28.1	25.7	31	33	41
23	60	3	2766	2	3	2	0	4		4.2	5	1.4	1	9	1	0.33	4	1	2	1	24.9	27.1	31.1	26.9	25.8	28.8	22.4	18.8	24.4	28	24.5	23.3	25.1	21	26.4	23.1	28.6	25.1	27.2	23.6	32.8	36.5	33.6	25.9	28.1	25.7	31	33	41
23	61	3	2767	2	3	2	0	4		4.2	5	1.4	1	9	1	0.33	4	1	2	1	24.9	27.1	31.1	26.9	25.8	28.8	22.4	18.8	24.4	28	24.5	23.3	25.1	21	26.4	23.1	28.6	25.1	27.2	23.6	32.8	36.5	33.6	25.9	28.1	25.7	31	33	41
23	62	3	2768	2	2.75	2	0	4		4.2	5	1.4	1	9	1	0.33	4	1	2	1	24.9	27.1	31.1	26.9	25.8	28.8	22.4	18.8	24.4	28	24.5	23.3	25.1	21	26.4	23.1	28.6	25.1	27.2	23.6	32.8	36.5	33.6	25.9	28.1	25.7	31	33	41
23	63	3	2769	2	2	1	0	4		4.2	5	1.4	1	9	1	0.33	4	1	2	1	24.9	27.1	31.1	26.9	25.8	28.8	22.4	18.8	24.4	28	24.5	23.3	25.1	21	26.4	23.1	28.6	25.1	27.2	23.6	32.8	36.5	33.6	25.9	28.1	25.7	31	33	41
23	64	3	2770	2	3.25	2	1	4		4.2	5	1.4	1	9	1	0.33	4	1	2	1	24.9	27.1	31.1	26.9	25.8	28.8	22.4	18.8	24.4	28	24.5	23.3	25.1	21	26.4	23.1	28.6	25.1	27.2	23.6	32.8	36.5	33.6	25.9	28.1	25.7	31	33	41
23	65	3	2771	1	2.75	2	0	4		4.2	5	1.4	1	9	1	0.33	4	1	2	1	24.9	27.1	31.1	26.9	25.8	28.8	22.4	18.8	24.4	28	24.5	23.3	25.1	21	26.4	23.1	28.6	25.1	27.2	23.6	32.8	36.5	33.6	25.9	28.1	25.7	31	33	41
23	66	3	2772	1	2.5	2	0	4		4.2	5	1.4	1	9	1	0.33	4	1	2	1	24.9	27.1	31.1	26.9	25.8	28.8	22.4	18.8	24.4	28	24.5	23.3	25.1	21	26.4	23.1	28.6	25.1	27.2	23.6	32.8	36.5	33.6	25.9	28.1	25.7	31	33	41
23	67	3	2773	1	2.25	2	0	4		4.2	5	1.4	1	9	1	0.33	4	1	2	1	24.9	27.1	31.1	26.9	25.8	28.8	22.4	18.8	24.4	28	24.5	23.3	25.1	21	26.4	23.1	28.6	25.1	27.2	23.6	32.8	36.5	33.6	25.9	28.1	25.7	31	33	41
23	68	3	2774	3	2.5	2	0	4		4.2	5	1.4	1	9	1	0.33	4	1	2	1	24.9	27.1	31.1	26.9	25.8	28.8	22.4	18.8	24.4	28	24.5	23.3	25.1	21	26.4	23.1	28.6	25.1	27.2	23.6	32.8	36.5	33.6	25.9	28.1	25.7	31	33	41
23	69	3	2775	5	3.75	3	1	4		4.2	5	1.4	1	9	1	0.33	4	1	2	1	24.9	27.1	31.1	26.9	25.8	28.8	22.4	18.8	24.4	28	24.5	23.3	25.1	21	26.4	23.1	28.6	25.1	27.2	23.6	32.8	36.5	33.6	25.9	28.1	25.7	31	33	41
23	70	3	2776	2	3.25	2	0	4		4.2	5	1.4	1	9	1	0.33	4	1	2	1	24.9	27.1	31.1	26.9	25.8	28.8	22.4	18.8	24.4	28	24.5	23.3	25.1	21	26.4	23.1	28.6	25.1	27.2	23.6	32.8	36.5	33.6	25.9	28.1	25.7	31	33	41
23	71	3	2777	5	3.5	2	1	4		4.2	5	1.4	1	9	1	0.33	4	1	2	1	24.9	27.1	31.1	26.9	25.8	28.8	22.4	18.8	24.4	28	24.5	23.3	25.1	21	26.4	23.1	28.6	25.1	27.2	23.6	32.8	36.5	33.6	25.9	28.1	25.7	31	33	41
23	72	3	2778	5	3.5	2	0	4		4.2	5	1.4	1	9	1	0.33	4	1	2	1	24.9	27.1	31.1	26.9	25.8	28.8	22.4	18.8	24.4	28	24.5	23.3	25.1	21	26.4	23.1	28.6	25.1	27.2	23.6	32.8	36.5	33.6	25.9	28.1	25.7	31	33	41
23	73	3	2779	5	3	2	0	4		4.2	5	1.4	1	9	1	0.33	4	1	2	1	24.9	27.1	31.1	26.9	25.8	28.8	22.4	18.8	24.4	28	24.5	23.3	25.1	21	26.4	23.1	28.6	25.1	27.2	23.6	32.8	36.5	33.6	25.9	28.1	25.7	31	33	41
23	74	3	2780	5	2.25	2	0	7		4.2	5	1.4	1	9	1	0.33	4	1	2	1	24.9	27.1	31.1	26.9	25.8	28.8	22.4	18.8	24.4	28	24.5	23.3	25.1	21	26.4	23.1	28.6	25.1	27.2	23.6	32.8	36.5	33.6	25.9	28.1	25.7	31	33	41
23	75	3	2781	5	2.25	2	0	7		4.2	5	1.4	1	9	1	0.33	4	1	2	1	24.9	27.1	31.1	26.9	25.8	28.8	22.4	18.8	24.4	28	24.5	23.3	25.1	21	26.4	23.1	28.6	25.1	27.2	23.6	32.8	36.5	33.6	25.9	28.1	25.7	31	33	41
23	76	4	2782	5	3	2	0	7		4.2	5	1.4	1	9	1	0.33	4	1	2	1	24.9	27.1	31.1	26.9	25.8	28.8	22.4	18.8	24.4	28	24.5	23.3	25.1	21	26.4	23.1	28.6	25.1	27.2	23.6	32.8	36.5	33.6	25.9	28.1	25.7	31	33	41
23	77	4	2783	4	3.5	2	0	7		4.2	5	1.4	1	9	1	0.33	4	1	2	1	24.9	27.1	31.1	26.9	25.8	28.8	22.4	18.8	24.4	28	24.5	23.3	25.1	21	26.4	23.1	28.6	25.1	27.2	23.6	32.8	36.5	33.6	25.9	28.1	25.7	31	33	41
23	78	4	2784	2	3	2	1	7		4.2	5	1.4	1	9	1	0.33	4	1	2	1	24.9	27.1	31.1	26.9	25.8	28.8	22.4	18.8	24.4	28	24.5	23.3	25.1	21	26.4	23.1	28.6	25.1	27.2	23.6	32.8	36.5	33.6	25.9	28.1	25.7	31	33	41
23	79	4	2785	2	2.25	2	1	7		4.2	5	1.4	1	9	1	0.33	4	1	2	1	24.9	27.1	31.1	26.9	25.8	28.8	22.4	18.8	24.4	28	24.5	23.3	25.1	21	26.4	23.1	28.6	25.1	27.2	23.6	32.8	36.5	33.6	25.9	28.1	25.7	31	33	41
23	80	4	2786	2	2.5	2	1	7		4.2	5	1.4	1	9	1	0.33	4	1	2	1	24.9	27.1	31.1	26.9	25.8	28.8	22.4	18.8	24.4	28	24.5	23.3	25.1	21	26.4	23.1	28.6	25.1	27.2	23.6	32.8	36.5	33.6	25.9	28.1	25.7	31	33	41
23	81	4	2787	2	2.5	2	1	7		4.2	5	1.4	1	9	1	0.33	4	1	2	1	24.9	27.1	31.1	26.9	25.8	28.8	22.4	18.8	24.4	28	24.5	23.3	25.1	21	26.4	23.1	28.6	25.1	27.2	23.6	32.8	36.5	33.6	25.9	28.1	25.7	31	33	41
23	82	4	2788	1	3.5	2	0	7		4.2	5	1.4	1	9	1	0.33	4	1	2	1	24.9	27.1	31.1	26.9	25.8	28.8	22.4	18.8	24.4	28	24.5	23.3	25.1	21	26.4	23.1	28.6	25.1	27.2	23.6	32.8	36.5	33.6	25.9	28.1	25.7	31	33	41
23	83	4	2789	1	3.75	3	0	7		4.2	5	1.4	1	9	1	0.33	4	1	2	1	24.9	27.1	31.1	26.9	25.8	28.8	22.4	18.8	24.4	28	24.5	23.3	25.1	21	26.4	23.1	28.6	25.1	27.2	23.6	32.8	36.5	33.6	25.9	28.1	25.7	31	33	41
23	84	4	2790	5	3	2	1	7		4.2	5	1.4	1	9	1	0.33	4	1	2	1	24.9	27.1	31.1	26.9	25.8	28.8	22.4	18.8	24.4	28	24.5	23.3	25.1	21	26.4	23.1	28.6	25.1	27.2	23.6	32.8	36.5	33.6	25.9	28.1	25.7	31	33	41
23	85	4	2791	5	2.25	2	0	7		4.2	5	1.4	1	9	1	0.33	4	1	2	1	24.9	27.1	31.1	26.9	25.8	28.8	22.4	18.8	24.4	28	24.5	23.3	25.1	21	26.4	23.1	28.6	25.1	27.2	23.6	32.8	36.5	33.6	25.9	28.1	25.7	31	33	41
23	86	4	2792	5	3.75	3	0	7		4.2	5	1.4	1	9	1	0.33	4	1	2	1	24.9	27.1	31.1	26.9	25.8	28.8	22.4	18.8	24.4	28	24.5	23.3	25.1	21	26.4	23.1	28.6	25.1	27.2	23.6	32.8	36.5	33.6	25.9	28.1	25.7	31	33	41
23	87	4	2793	5	2.5	2	0	7		4.2	5	1.4	1	9	1	0.33	4	1	2	1	24.9	27.1	31.1	26.9	25.8	28.8	22.4	18.8	24.4	28	24.5	23.3	25.1	21	26.4	23.1	28.6	25.1	27.2	23.6	32.8	36.5	33.6	25.9	28.1	25.7	31	33	41
23	88	4	2794	5	3.75	3	0	7		4.2	5	1.4	1	9	1	0.33	4	1	2	1	24.9	27.1	31.1	26.9	25.8	28.8	22.4	18.8	24.4	28	24.5	23.3	25.1	21	26.4	23.1	28.6	25.1	27.2	23.6	32.8	36.5	33.6	25.9	28.1	25.7	31	33	41
23	89	4	2795	5	3	2	1	7		4.2	5	1.4	1	9	1	0.33	4	1	2	1	24.9	27.1	31.1	26.9	25.8	28.8	22.4	18.8	24.4	28	24.5	23.3	25.1	21	26.4	23.1	28.6	25.1	27.2	23.6	32.8	36.5	33.6	25.9	28.1	25.7	31	33	41
23	90	4	2796	5	2.5	2	0	7		4.2	5	1.4	1	9	1	0.33	4	1	2	1	24.9	27.1	31.1	26.9	25.8	28.8	22.4	18.8	24.4	28	24.5	23.3	25.1	21	26.4	23.1	28.6	25.1	27.2	23.6	32.8	36.5	33.6	25.9	28.1	25.7	31	33	41
23	91	4	2797	2	3.5	2	0	7		4.2	5	1.4	1	9	1	0.33	4	1	2	1	24.9	27.1	31.1	26.9	25.8	28.8	22.4	18.8	24.4	28	24.5	23.3	25.1	21	26.4	23.1	28.6	25.1	27.2	23.6	32.8	36.5	33.6	25.9	28.1	25.7	31	33	41
23	92	4	2798	2	2.5	2	1	7		4.2	5	1.4	1	9	1	0.33	4	1	2	1	24.9	27.1	31.1	26.9	25.8	28.8	22.4	18.8	24.4	28	24.5	23.3	25.1	21	26.4	23.1	28.6	25.1	27.2	23.6	32.8	36.5	33.6	25.9	28.1	25.7	31	33	41
23	93	4	2799	1	2.25	2	1	7		4.2	5	1.4	1	9	1	0.33	4	1	2	1	24.9	27.1	31.1	26.9	25.8	28.8	22.4	18.8	24.4	28	24.5	23.3	25.1	21	26.4	23.1	28.6	25.1	27.2	23.6	32.8	36.5	33.6	25.9	28.1	25.7	31	33	41
23	94	4	2800	1	2	1	0	7		4.2	5	1.4	1	9	1	0.33	4	1	2	1	24.9	27.1	31.1	26.9	25.8	28.8	22.4	18.8	24.4	28	24.5	23.3	25.1	21	26.4	23.1	28.6	25.1	27.2	23.6	32.8	36.5	33.6	25.9	28.1	25.7	31	33	41
23	95	4	2801	5	3.25	2	0	7		4.2	5	1.4	1	9	1	0.33	4	1	2	1	24.9	27.1	31.1	26.9	25.8	28.8	22.4	18.8	24.4	28	24.5	23.3	25.1	21	26.4	23.1	28.6	25.1	27.2	23.6	32.8	36.5	33.6	25.9	28.1	25.7	31	33	41
23	96	4	2802	4	3	2	1	7		4.2	5	1.4	1	9	1	0.33	4	1	2	1	24.9	27.1	31.1	26.9	25.8	28.8	22.4	18.8	24.4	28	24.5	23.3	25.1	21	26.4	23.1	28.6	25.1	27.2	23.6	32.8	36.5	33.6	25.9	28.1	25.7	31	33	41
23	97	4	2803	2	3.5	2	0	7		4.2	5	1.4	1	9	1	0.33	4	1	2	1	24.9	27.1	31.1	26.9	25.8	28.8	22.4	18.8	24.4	28	24.5	23.3	25.1	21	26.4	23.1	28.6	25.1	27.2	23.6	32.8	36.5	33.6	25.9	28.1	25.7	31	33	41
23	98	4	2804	2	3	2	1	7		4.2	5	1.4	1	9	1	0.33	4	1	2	1	24.9	27.1	31.1	26.9	25.8	28.8	22.4	18.8	24.4	28	24.5	23.3	25.1	21	26.4	23.1	28.6	25.1	27.2	23.6	32.8	36.5	33.6	25.9	28.1	25.7	31	33	41
23	99	4	2805	2	2.25	2	0	7		4.2	5	1.4	1	9	1	0.33	4	1	2	1	24.9	27.1	31.1	26.9	25.8	28.8	22.4	18.8	24.4	28	24.5	23.3	25.1	21	26.4	23.1	28.6	25.1	27.2	23.6	32.8	36.5	33.6	25.9	28.1	25.7	31	33	41
23	100	4	2806	2	2	1	0	7		4.2	5	1.4	1	9	1	0.33	4	1	2	1	24.9	27.1	31.1	26.9	25.8	28.8	22.4	18.8	24.4	28	24.5	23.3	25.1	21	26.4	23.1	28.6	25.1	27.2	23.6	32.8	36.5	33.6	25.9	28.1	25.7	31	33	41
24	1	1	2098	3	2.25	2	0	4		4	4.6	1.6	2	8	1	0.4	3	1	2	0	24	25.5	25.2	25.2	26.9	27.3	28.4	18.3	19.2	19.5	19.5	19	19.8	20.4	26	19.3	26.2	19.5	27.7	19.8	33.4	33.2	36.2	21.7	21.9	29.1	30	32	32
24	2	1	2099	3	3	2	0	4		4	4.6	1.6	2	8	1	0.4	3	1	2	0	24	25.5	25.2	25.2	26.9	27.3	28.4	18.3	19.2	19.5	19.5	19	19.8	20.4	26	19.3	26.2	19.5	27.7	19.8	33.4	33.2	36.2	21.7	21.9	29.1	30	32	32
24	3	1	2100	4	2.5	2	1	4		4	4.6	1.6	2	8	1	0.4	3	1	2	0	24	25.5	25.2	25.2	26.9	27.3	28.4	18.3	19.2	19.5	19.5	19	19.8	20.4	26	19.3	26.2	19.5	27.7	19.8	33.4	33.2	36.2	21.7	21.9	29.1	30	32	32
24	4	1	2101	4	2.75	2	1	4		4	4.6	1.6	2	8	1	0.4	3	1	2	0	24	25.5	25.2	25.2	26.9	27.3	28.4	18.3	19.2	19.5	19.5	19	19.8	20.4	26	19.3	26.2	19.5	27.7	19.8	33.4	33.2	36.2	21.7	21.9	29.1	30	32	32
24	5	1	2102	2	2.25	2	0	4		4	4.6	1.6	2	8	1	0.4	3	1	2	0	24	25.5	25.2	25.2	26.9	27.3	28.4	18.3	19.2	19.5	19.5	19	19.8	20.4	26	19.3	26.2	19.5	27.7	19.8	33.4	33.2	36.2	21.7	21.9	29.1	30	32	32
24	6	1	2103	3	2.5	2	0	4		4	4.6	1.6	2	8	1	0.4	3	1	2	0	24	25.5	25.2	25.2	26.9	27.3	28.4	18.3	19.2	19.5	19.5	19	19.8	20.4	26	19.3	26.2	19.5	27.7	19.8	33.4	33.2	36.2	21.7	21.9	29.1	30	32	32
24	7	1	2104	4	2.75	2	0	4		4	4.6	1.6	2	8	1	0.4	3	1	2	0	24	25.5	25.2	25.2	26.9	27.3	28.4	18.3	19.2	19.5	19.5	19	19.8	20.4	26	19.3	26.2	19.5	27.7	19.8	33.4	33.2	36.2	21.7	21.9	29.1	30	32	32
24	8	1	2105	2	2.25	2	0	4		4	4.6	1.6	2	8	1	0.4	3	1	2	0	24	25.5	25.2	25.2	26.9	27.3	28.4	18.3	19.2	19.5	19.5	19	19.8	20.4	26	19.3	26.2	19.5	27.7	19.8	33.4	33.2	36.2	21.7	21.9	29.1	30	32	32
24	9	1	2106	2	2.25	2	1	4		4	4.6	1.6	2	8	1	0.4	3	1	2	0	24	25.5	25.2	25.2	26.9	27.3	28.4	18.3	19.2	19.5	19.5	19	19.8	20.4	26	19.3	26.2	19.5	27.7	19.8	33.4	33.2	36.2	21.7	21.9	29.1	30	32	32
24	10	1	2107	4	2.25	2	1	4		4	4.6	1.6	2	8	1	0.4	3	1	2	0	24	25.5	25.2	25.2	26.9	27.3	28.4	18.3	19.2	19.5	19.5	19	19.8	20.4	26	19.3	26.2	19.5	27.7	19.8	33.4	33.2	36.2	21.7	21.9	29.1	30	32	32
24	11	1	2108	3	2.5	2	1	4		4	4.6	1.6	2	8	1	0.4	3	1	2	0	24	25.5	25.2	25.2	26.9	27.3	28.4	18.3	19.2	19.5	19.5	19	19.8	20.4	26	19.3	26.2	19.5	27.7	19.8	33.4	33.2	36.2	21.7	21.9	29.1	30	32	32
24	12	1	2109	1	2.5	2	0	4		4	4.6	1.6	2	8	1	0.4	3	1	2	0	24	25.5	25.2	25.2	26.9	27.3	28.4	18.3	19.2	19.5	19.5	19	19.8	20.4	26	19.3	26.2	19.5	27.7	19.8	33.4	33.2	36.2	21.7	21.9	29.1	30	32	32
24	13	1	2110	4	3	2	1	4		4	4.6	1.6	2	8	1	0.4	3	1	2	0	24	25.5	25.2	25.2	26.9	27.3	28.4	18.3	19.2	19.5	19.5	19	19.8	20.4	26	19.3	26.2	19.5	27.7	19.8	33.4	33.2	36.2	21.7	21.9	29.1	30	32	32
24	14	1	2111	2	2.5	2	0	4		4	4.6	1.6	2	8	1	0.4	3	1	2	0	24	25.5	25.2	25.2	26.9	27.3	28.4	18.3	19.2	19.5	19.5	19	19.8	20.4	26	19.3	26.2	19.5	27.7	19.8	33.4	33.2	36.2	21.7	21.9	29.1	30	32	32
24	15	1	2112	4	2.5	2	0	4		4	4.6	1.6	2	8	1	0.4	3	1	2	0	24	25.5	25.2	25.2	26.9	27.3	28.4	18.3	19.2	19.5	19.5	19	19.8	20.4	26	19.3	26.2	19.5	27.7	19.8	33.4	33.2	36.2	21.7	21.9	29.1	30	32	32
24	16	1	2113	5	2	1	0	4		4	4.6	1.6	2	8	1	0.4	3	1	2	0	24	25.5	25.2	25.2	26.9	27.3	28.4	18.3	19.2	19.5	19.5	19	19.8	20.4	26	19.3	26.2	19.5	27.7	19.8	33.4	33.2	36.2	21.7	21.9	29.1	30	32	32
24	17	1	2114	2	2.5	2	1	4		4	4.6	1.6	2	8	1	0.4	3	1	2	0	24	25.5	25.2	25.2	26.9	27.3	28.4	18.3	19.2	19.5	19.5	19	19.8	20.4	26	19.3	26.2	19.5	27.7	19.8	33.4	33.2	36.2	21.7	21.9	29.1	30	32	32
24	18	1	2115	3	2.5	2	1	4		4	4.6	1.6	2	8	1	0.4	3	1	2	0	24	25.5	25.2	25.2	26.9	27.3	28.4	18.3	19.2	19.5	19.5	19	19.8	20.4	26	19.3	26.2	19.5	27.7	19.8	33.4	33.2	36.2	21.7	21.9	29.1	30	32	32
24	19	1	2116	4	2.75	2	1	4		4	4.6	1.6	2	8	1	0.4	3	1	2	0	24	25.5	25.2	25.2	26.9	27.3	28.4	18.3	19.2	19.5	19.5	19	19.8	20.4	26	19.3	26.2	19.5	27.7	19.8	33.4	33.2	36.2	21.7	21.9	29.1	30	32	32
24	20	1	2117	3	3	2	0	4		4	4.6	1.6	2	8	1	0.4	3	1	2	0	24	25.5	25.2	25.2	26.9	27.3	28.4	18.3	19.2	19.5	19.5	19	19.8	20.4	26	19.3	26.2	19.5	27.7	19.8	33.4	33.2	36.2	21.7	21.9	29.1	30	32	32
24	21	1	2118	2	3	2	1	4		4	4.6	1.6	2	8	1	0.4	3	1	2	0	24	25.5	25.2	25.2	26.9	27.3	28.4	18.3	19.2	19.5	19.5	19	19.8	20.4	26	19.3	26.2	19.5	27.7	19.8	33.4	33.2	36.2	21.7	21.9	29.1	30	32	32
24	22	1	2119	5	2.75	2	1	4		4	4.6	1.6	2	8	1	0.4	3	1	2	0	24	25.5	25.2	25.2	26.9	27.3	28.4	18.3	19.2	19.5	19.5	19	19.8	20.4	26	19.3	26.2	19.5	27.7	19.8	33.4	33.2	36.2	21.7	21.9	29.1	30	32	32
24	23	1	2120	5	2.75	2	0	4		4	4.6	1.6	2	8	1	0.4	3	1	2	0	24	25.5	25.2	25.2	26.9	27.3	28.4	18.3	19.2	19.5	19.5	19	19.8	20.4	26	19.3	26.2	19.5	27.7	19.8	33.4	33.2	36.2	21.7	21.9	29.1	30	32	32
24	24	1	2121	4	2.5	2	1	4		4	4.6	1.6	2	8	1	0.4	3	1	2	0	24	25.5	25.2	25.2	26.9	27.3	28.4	18.3	19.2	19.5	19.5	19	19.8	20.4	26	19.3	26.2	19.5	27.7	19.8	33.4	33.2	36.2	21.7	21.9	29.1	30	32	32
24	25	1	2122	2	3	2	1	4		4	4.6	1.6	2	8	1	0.4	3	1	2	0	24	25.5	25.2	25.2	26.9	27.3	28.4	18.3	19.2	19.5	19.5	19	19.8	20.4	26	19.3	26.2	19.5	27.7	19.8	33.4	33.2	36.2	21.7	21.9	29.1	30	32	32
24	26	2	2123	3	2	1	0	4		4	4.6	1.6	2	8	1	0.4	3	1	2	0	24	25.5	25.2	25.2	26.9	27.3	28.4	18.3	19.2	19.5	19.5	19	19.8	20.4	26	19.3	26.2	19.5	27.7	19.8	33.4	33.2	36.2	21.7	21.9	29.1	30	32	32
24	27	2	2124	3	2.5	2	1	4		4	4.6	1.6	2	8	1	0.4	3	1	2	0	24	25.5	25.2	25.2	26.9	27.3	28.4	18.3	19.2	19.5	19.5	19	19.8	20.4	26	19.3	26.2	19.5	27.7	19.8	33.4	33.2	36.2	21.7	21.9	29.1	30	32	32
24	28	2	2125	3	2.75	2	1	4		4	4.6	1.6	2	8	1	0.4	3	1	2	0	24	25.5	25.2	25.2	26.9	27.3	28.4	18.3	19.2	19.5	19.5	19	19.8	20.4	26	19.3	26.2	19.5	27.7	19.8	33.4	33.2	36.2	21.7	21.9	29.1	30	32	32
24	29	2	2126	2	3	2	1	4		4	4.6	1.6	2	8	1	0.4	3	1	2	0	24	25.5	25.2	25.2	26.9	27.3	28.4	18.3	19.2	19.5	19.5	19	19.8	20.4	26	19.3	26.2	19.5	27.7	19.8	33.4	33.2	36.2	21.7	21.9	29.1	30	32	32
24	30	2	2127	1	2.5	2	0	4		4	4.6	1.6	2	8	1	0.4	3	1	2	0	24	25.5	25.2	25.2	26.9	27.3	28.4	18.3	19.2	19.5	19.5	19	19.8	20.4	26	19.3	26.2	19.5	27.7	19.8	33.4	33.2	36.2	21.7	21.9	29.1	30	32	32
24	31	2	2128	5	2.5	2	0	4		4	4.6	1.6	2	8	1	0.4	3	1	2	0	24	25.5	25.2	25.2	26.9	27.3	28.4	18.3	19.2	19.5	19.5	19	19.8	20.4	26	19.3	26.2	19.5	27.7	19.8	33.4	33.2	36.2	21.7	21.9	29.1	30	32	32
24	32	2	2129	1	2	1	0	4		4	4.6	1.6	2	8	1	0.4	3	1	2	0	24	25.5	25.2	25.2	26.9	27.3	28.4	18.3	19.2	19.5	19.5	19	19.8	20.4	26	19.3	26.2	19.5	27.7	19.8	33.4	33.2	36.2	21.7	21.9	29.1	30	32	32
24	33	2	2130	2	2	1	0	4		4	4.6	1.6	2	8	1	0.4	3	1	2	0	24	25.5	25.2	25.2	26.9	27.3	28.4	18.3	19.2	19.5	19.5	19	19.8	20.4	26	19.3	26.2	19.5	27.7	19.8	33.4	33.2	36.2	21.7	21.9	29.1	30	32	32
24	34	2	2131	4	3.25	2	1	4		4	4.6	1.6	2	8	1	0.4	3	1	2	0	24	25.5	25.2	25.2	26.9	27.3	28.4	18.3	19.2	19.5	19.5	19	19.8	20.4	26	19.3	26.2	19.5	27.7	19.8	33.4	33.2	36.2	21.7	21.9	29.1	30	32	32
24	35	2	2132	2	3	2	0	4		4	4.6	1.6	2	8	1	0.4	3	1	2	0	24	25.5	25.2	25.2	26.9	27.3	28.4	18.3	19.2	19.5	19.5	19	19.8	20.4	26	19.3	26.2	19.5	27.7	19.8	33.4	33.2	36.2	21.7	21.9	29.1	30	32	32
24	36	2	2133	3	2.75	2	1	4		4	4.6	1.6	2	8	1	0.4	3	1	2	0	24	25.5	25.2	25.2	26.9	27.3	28.4	18.3	19.2	19.5	19.5	19	19.8	20.4	26	19.3	26.2	19.5	27.7	19.8	33.4	33.2	36.2	21.7	21.9	29.1	30	32	32
24	37	2	2134	3	2.5	2	0	4		4	4.6	1.6	2	8	1	0.4	3	1	2	0	24	25.5	25.2	25.2	26.9	27.3	28.4	18.3	19.2	19.5	19.5	19	19.8	20.4	26	19.3	26.2	19.5	27.7	19.8	33.4	33.2	36.2	21.7	21.9	29.1	30	32	32
24	38	2	2135	2	3	2	0	4		4	4.6	1.6	2	8	1	0.4	3	1	2	0	24	25.5	25.2	25.2	26.9	27.3	28.4	18.3	19.2	19.5	19.5	19	19.8	20.4	26	19.3	26.2	19.5	27.7	19.8	33.4	33.2	36.2	21.7	21.9	29.1	30	32	32
24	39	2	2136	2	3	2	0	4		4	4.6	1.6	2	8	1	0.4	3	1	2	0	24	25.5	25.2	25.2	26.9	27.3	28.4	18.3	19.2	19.5	19.5	19	19.8	20.4	26	19.3	26.2	19.5	27.7	19.8	33.4	33.2	36.2	21.7	21.9	29.1	30	32	32
24	40	2	2137	4	2.5	2	1	4		4	4.6	1.6	2	8	1	0.4	3	1	2	0	24	25.5	25.2	25.2	26.9	27.3	28.4	18.3	19.2	19.5	19.5	19	19.8	20.4	26	19.3	26.2	19.5	27.7	19.8	33.4	33.2	36.2	21.7	21.9	29.1	30	32	32
24	41	2	2138	2	2	1	1	4		4	4.6	1.6	2	8	1	0.4	3	1	2	0	24	25.5	25.2	25.2	26.9	27.3	28.4	18.3	19.2	19.5	19.5	19	19.8	20.4	26	19.3	26.2	19.5	27.7	19.8	33.4	33.2	36.2	21.7	21.9	29.1	30	32	32
24	42	2	2139	1	3.25	2	0	4		4	4.6	1.6	2	8	1	0.4	3	1	2	0	24	25.5	25.2	25.2	26.9	27.3	28.4	18.3	19.2	19.5	19.5	19	19.8	20.4	26	19.3	26.2	19.5	27.7	19.8	33.4	33.2	36.2	21.7	21.9	29.1	30	32	32
24	43	2	2140	2	2.25	2	0	4		4	4.6	1.6	2	8	1	0.4	3	1	2	0	24	25.5	25.2	25.2	26.9	27.3	28.4	18.3	19.2	19.5	19.5	19	19.8	20.4	26	19.3	26.2	19.5	27.7	19.8	33.4	33.2	36.2	21.7	21.9	29.1	30	32	32
24	44	2	2141	2	2.5	2	0	4		4	4.6	1.6	2	8	1	0.4	3	1	2	0	24	25.5	25.2	25.2	26.9	27.3	28.4	18.3	19.2	19.5	19.5	19	19.8	20.4	26	19.3	26.2	19.5	27.7	19.8	33.4	33.2	36.2	21.7	21.9	29.1	30	32	32
24	45	2	2142	1	2.25	2	0	7		4	4.6	1.6	2	8	1	0.4	3	1	2	0	24	25.5	25.2	25.2	26.9	27.3	28.4	18.3	19.2	19.5	19.5	19	19.8	20.4	26	19.3	26.2	19.5	27.7	19.8	33.4	33.2	36.2	21.7	21.9	29.1	30	32	32
24	46	2	2143	2	2.25	2	1	7		4	4.6	1.6	2	8	1	0.4	3	1	2	0	24	25.5	25.2	25.2	26.9	27.3	28.4	18.3	19.2	19.5	19.5	19	19.8	20.4	26	19.3	26.2	19.5	27.7	19.8	33.4	33.2	36.2	21.7	21.9	29.1	30	32	32
24	47	2	2144	4	2.5	2	0	7		4	4.6	1.6	2	8	1	0.4	3	1	2	0	24	25.5	25.2	25.2	26.9	27.3	28.4	18.3	19.2	19.5	19.5	19	19.8	20.4	26	19.3	26.2	19.5	27.7	19.8	33.4	33.2	36.2	21.7	21.9	29.1	30	32	32
24	48	2	2145	3	2.5	2	1	7		4	4.6	1.6	2	8	1	0.4	3	1	2	0	24	25.5	25.2	25.2	26.9	27.3	28.4	18.3	19.2	19.5	19.5	19	19.8	20.4	26	19.3	26.2	19.5	27.7	19.8	33.4	33.2	36.2	21.7	21.9	29.1	30	32	32
24	49	2	2146	4	2.75	2	1	7		4	4.6	1.6	2	8	1	0.4	3	1	2	0	24	25.5	25.2	25.2	26.9	27.3	28.4	18.3	19.2	19.5	19.5	19	19.8	20.4	26	19.3	26.2	19.5	27.7	19.8	33.4	33.2	36.2	21.7	21.9	29.1	30	32	32
24	50	2	2147	4	3	2	0	7		4	4.6	1.6	2	8	1	0.4	3	1	2	0	24	25.5	25.2	25.2	26.9	27.3	28.4	18.3	19.2	19.5	19.5	19	19.8	20.4	26	19.3	26.2	19.5	27.7	19.8	33.4	33.2	36.2	21.7	21.9	29.1	30	32	32
24	51	3	2148	1	3	2	1	7		4	4.6	1.6	2	8	1	0.4	3	1	2	0	24	25.5	25.2	25.2	26.9	27.3	28.4	18.3	19.2	19.5	19.5	19	19.8	20.4	26	19.3	26.2	19.5	27.7	19.8	33.4	33.2	36.2	21.7	21.9	29.1	30	32	32
24	52	3	2149	3	2	1	0	7		4	4.6	1.6	2	8	1	0.4	3	1	2	0	24	25.5	25.2	25.2	26.9	27.3	28.4	18.3	19.2	19.5	19.5	19	19.8	20.4	26	19.3	26.2	19.5	27.7	19.8	33.4	33.2	36.2	21.7	21.9	29.1	30	32	32
24	53	3	2150	1	3.25	2	1	7		4	4.6	1.6	2	8	1	0.4	3	1	2	0	24	25.5	25.2	25.2	26.9	27.3	28.4	18.3	19.2	19.5	19.5	19	19.8	20.4	26	19.3	26.2	19.5	27.7	19.8	33.4	33.2	36.2	21.7	21.9	29.1	30	32	32
24	54	3	2151	4	2.5	2	0	7		4	4.6	1.6	2	8	1	0.4	3	1	2	0	24	25.5	25.2	25.2	26.9	27.3	28.4	18.3	19.2	19.5	19.5	19	19.8	20.4	26	19.3	26.2	19.5	27.7	19.8	33.4	33.2	36.2	21.7	21.9	29.1	30	32	32
24	55	3	2152	3	2.5	2	0	7		4	4.6	1.6	2	8	1	0.4	3	1	2	0	24	25.5	25.2	25.2	26.9	27.3	28.4	18.3	19.2	19.5	19.5	19	19.8	20.4	26	19.3	26.2	19.5	27.7	19.8	33.4	33.2	36.2	21.7	21.9	29.1	30	32	32
24	56	3	2153	2	2.25	2	0	7		4	4.6	1.6	2	8	1	0.4	3	1	2	0	24	25.5	25.2	25.2	26.9	27.3	28.4	18.3	19.2	19.5	19.5	19	19.8	20.4	26	19.3	26.2	19.5	27.7	19.8	33.4	33.2	36.2	21.7	21.9	29.1	30	32	32
24	57	3	2154	1	2	1	0	7		4	4.6	1.6	2	8	1	0.4	3	1	2	0	24	25.5	25.2	25.2	26.9	27.3	28.4	18.3	19.2	19.5	19.5	19	19.8	20.4	26	19.3	26.2	19.5	27.7	19.8	33.4	33.2	36.2	21.7	21.9	29.1	30	32	32
24	58	3	2155	5	2.5	2	1	7		4	4.6	1.6	2	8	1	0.4	3	1	2	0	24	25.5	25.2	25.2	26.9	27.3	28.4	18.3	19.2	19.5	19.5	19	19.8	20.4	26	19.3	26.2	19.5	27.7	19.8	33.4	33.2	36.2	21.7	21.9	29.1	30	32	32
24	59	3	2156	4	3	2	0	7		4	4.6	1.6	2	8	1	0.4	3	1	2	0	24	25.5	25.2	25.2	26.9	27.3	28.4	18.3	19.2	19.5	19.5	19	19.8	20.4	26	19.3	26.2	19.5	27.7	19.8	33.4	33.2	36.2	21.7	21.9	29.1	30	32	32
24	60	3	2157	5	2.75	2	1	7		4	4.6	1.6	2	8	1	0.4	3	1	2	0	24	25.5	25.2	25.2	26.9	27.3	28.4	18.3	19.2	19.5	19.5	19	19.8	20.4	26	19.3	26.2	19.5	27.7	19.8	33.4	33.2	36.2	21.7	21.9	29.1	30	32	32
24	61	3	2158	4	3.25	2	0	7		4	4.6	1.6	2	8	1	0.4	3	1	2	0	24	25.5	25.2	25.2	26.9	27.3	28.4	18.3	19.2	19.5	19.5	19	19.8	20.4	26	19.3	26.2	19.5	27.7	19.8	33.4	33.2	36.2	21.7	21.9	29.1	30	32	32
24	62	3	2159	1	2.5	2	1	7		4	4.6	1.6	2	8	1	0.4	3	1	2	0	24	25.5	25.2	25.2	26.9	27.3	28.4	18.3	19.2	19.5	19.5	19	19.8	20.4	26	19.3	26.2	19.5	27.7	19.8	33.4	33.2	36.2	21.7	21.9	29.1	30	32	32
24	63	3	2160	3	2.25	2	0	7		4	4.6	1.6	2	8	1	0.4	3	1	2	0	24	25.5	25.2	25.2	26.9	27.3	28.4	18.3	19.2	19.5	19.5	19	19.8	20.4	26	19.3	26.2	19.5	27.7	19.8	33.4	33.2	36.2	21.7	21.9	29.1	30	32	32
24	64	3	2161	5	3	2	0	7		4	4.6	1.6	2	8	1	0.4	3	1	2	0	24	25.5	25.2	25.2	26.9	27.3	28.4	18.3	19.2	19.5	19.5	19	19.8	20.4	26	19.3	26.2	19.5	27.7	19.8	33.4	33.2	36.2	21.7	21.9	29.1	30	32	32
24	65	3	2162	2	3	2	1	7		4	4.6	1.6	2	8	1	0.4	3	1	2	0	24	25.5	25.2	25.2	26.9	27.3	28.4	18.3	19.2	19.5	19.5	19	19.8	20.4	26	19.3	26.2	19.5	27.7	19.8	33.4	33.2	36.2	21.7	21.9	29.1	30	32	32
24	66	3	2163	2	3	2	1	7		4	4.6	1.6	2	8	1	0.4	3	1	2	0	24	25.5	25.2	25.2	26.9	27.3	28.4	18.3	19.2	19.5	19.5	19	19.8	20.4	26	19.3	26.2	19.5	27.7	19.8	33.4	33.2	36.2	21.7	21.9	29.1	30	32	32
24	67	3	2164	3	2.25	2	0	7		4	4.6	1.6	2	8	1	0.4	3	1	2	0	24	25.5	25.2	25.2	26.9	27.3	28.4	18.3	19.2	19.5	19.5	19	19.8	20.4	26	19.3	26.2	19.5	27.7	19.8	33.4	33.2	36.2	21.7	21.9	29.1	30	32	32
24	68	3	2165	2	3.25	2	0	7		4	4.6	1.6	2	8	1	0.4	3	1	2	0	24	25.5	25.2	25.2	26.9	27.3	28.4	18.3	19.2	19.5	19.5	19	19.8	20.4	26	19.3	26.2	19.5	27.7	19.8	33.4	33.2	36.2	21.7	21.9	29.1	30	32	32
24	69	3	2166	4	2.75	2	0	7		4	4.6	1.6	2	8	1	0.4	3	1	2	0	24	25.5	25.2	25.2	26.9	27.3	28.4	18.3	19.2	19.5	19.5	19	19.8	20.4	26	19.3	26.2	19.5	27.7	19.8	33.4	33.2	36.2	21.7	21.9	29.1	30	32	32
24	70	3	2167	4	3.5	2	1	7		4	4.6	1.6	2	8	1	0.4	3	1	2	0	24	25.5	25.2	25.2	26.9	27.3	28.4	18.3	19.2	19.5	19.5	19	19.8	20.4	26	19.3	26.2	19.5	27.7	19.8	33.4	33.2	36.2	21.7	21.9	29.1	30	32	32
24	71	3	2168	3	2.5	2	1	7		4	4.6	1.6	2	8	1	0.4	3	1	2	0	24	25.5	25.2	25.2	26.9	27.3	28.4	18.3	19.2	19.5	19.5	19	19.8	20.4	26	19.3	26.2	19.5	27.7	19.8	33.4	33.2	36.2	21.7	21.9	29.1	30	32	32
24	72	3	2169	3	3.5	2	1	7		4	4.6	1.6	2	8	1	0.4	3	1	2	0	24	25.5	25.2	25.2	26.9	27.3	28.4	18.3	19.2	19.5	19.5	19	19.8	20.4	26	19.3	26.2	19.5	27.7	19.8	33.4	33.2	36.2	21.7	21.9	29.1	30	32	32
24	73	3	2170	4	3.25	2	0	7		4	4.6	1.6	2	8	1	0.4	3	1	2	0	24	25.5	25.2	25.2	26.9	27.3	28.4	18.3	19.2	19.5	19.5	19	19.8	20.4	26	19.3	26.2	19.5	27.7	19.8	33.4	33.2	36.2	21.7	21.9	29.1	30	32	32
24	74	3	2171	2	2.5	2	0	7		4	4.6	1.6	2	8	1	0.4	3	1	2	0	24	25.5	25.2	25.2	26.9	27.3	28.4	18.3	19.2	19.5	19.5	19	19.8	20.4	26	19.3	26.2	19.5	27.7	19.8	33.4	33.2	36.2	21.7	21.9	29.1	30	32	32
24	75	3	2172	3	3.25	2	0	7		4	4.6	1.6	2	8	1	0.4	3	1	2	0	24	25.5	25.2	25.2	26.9	27.3	28.4	18.3	19.2	19.5	19.5	19	19.8	20.4	26	19.3	26.2	19.5	27.7	19.8	33.4	33.2	36.2	21.7	21.9	29.1	30	32	32
24	76	4	2173	2	2.75	2	1	7		4	4.6	1.6	2	8	1	0.4	3	1	2	0	24	25.5	25.2	25.2	26.9	27.3	28.4	18.3	19.2	19.5	19.5	19	19.8	20.4	26	19.3	26.2	19.5	27.7	19.8	33.4	33.2	36.2	21.7	21.9	29.1	30	32	32
24	77	4	2174	2	2.75	2	0	7		4	4.6	1.6	2	8	1	0.4	3	1	2	0	24	25.5	25.2	25.2	26.9	27.3	28.4	18.3	19.2	19.5	19.5	19	19.8	20.4	26	19.3	26.2	19.5	27.7	19.8	33.4	33.2	36.2	21.7	21.9	29.1	30	32	32
24	78	4	2175	3	3.5	2	1	7		4	4.6	1.6	2	8	1	0.4	3	1	2	0	24	25.5	25.2	25.2	26.9	27.3	28.4	18.3	19.2	19.5	19.5	19	19.8	20.4	26	19.3	26.2	19.5	27.7	19.8	33.4	33.2	36.2	21.7	21.9	29.1	30	32	32
24	79	4	2176	4	2.25	2	0	7		4	4.6	1.6	2	8	1	0.4	3	1	2	0	24	25.5	25.2	25.2	26.9	27.3	28.4	18.3	19.2	19.5	19.5	19	19.8	20.4	26	19.3	26.2	19.5	27.7	19.8	33.4	33.2	36.2	21.7	21.9	29.1	30	32	32
24	80	4	2177	5	2	1	1	7		4	4.6	1.6	2	8	1	0.4	3	1	2	0	24	25.5	25.2	25.2	26.9	27.3	28.4	18.3	19.2	19.5	19.5	19	19.8	20.4	26	19.3	26.2	19.5	27.7	19.8	33.4	33.2	36.2	21.7	21.9	29.1	30	32	32
24	81	4	2178	3	2	1	1	7		4	4.6	1.6	2	8	1	0.4	3	1	2	0	24	25.5	25.2	25.2	26.9	27.3	28.4	18.3	19.2	19.5	19.5	19	19.8	20.4	26	19.3	26.2	19.5	27.7	19.8	33.4	33.2	36.2	21.7	21.9	29.1	30	32	32
24	82	4	2179	4	2.75	2	0	7		4	4.6	1.6	2	8	1	0.4	3	1	2	0	24	25.5	25.2	25.2	26.9	27.3	28.4	18.3	19.2	19.5	19.5	19	19.8	20.4	26	19.3	26.2	19.5	27.7	19.8	33.4	33.2	36.2	21.7	21.9	29.1	30	32	32
24	83	4	2180	5	2.25	2	1	7		4	4.6	1.6	2	8	1	0.4	3	1	2	0	24	25.5	25.2	25.2	26.9	27.3	28.4	18.3	19.2	19.5	19.5	19	19.8	20.4	26	19.3	26.2	19.5	27.7	19.8	33.4	33.2	36.2	21.7	21.9	29.1	30	32	32
24	84	4	2181	3	3	2	1	7		4	4.6	1.6	2	8	1	0.4	3	1	2	0	24	25.5	25.2	25.2	26.9	27.3	28.4	18.3	19.2	19.5	19.5	19	19.8	20.4	26	19.3	26.2	19.5	27.7	19.8	33.4	33.2	36.2	21.7	21.9	29.1	30	32	32
24	85	4	2182	2	3	2	1	7		4	4.6	1.6	2	8	1	0.4	3	1	2	0	24	25.5	25.2	25.2	26.9	27.3	28.4	18.3	19.2	19.5	19.5	19	19.8	20.4	26	19.3	26.2	19.5	27.7	19.8	33.4	33.2	36.2	21.7	21.9	29.1	30	32	32
24	86	4	2183	2	3	2	1	7		4	4.6	1.6	2	8	1	0.4	3	1	2	0	24	25.5	25.2	25.2	26.9	27.3	28.4	18.3	19.2	19.5	19.5	19	19.8	20.4	26	19.3	26.2	19.5	27.7	19.8	33.4	33.2	36.2	21.7	21.9	29.1	30	32	32
24	87	4	2184	5	2.25	2	1	7		4	4.6	1.6	2	8	1	0.4	3	1	2	0	24	25.5	25.2	25.2	26.9	27.3	28.4	18.3	19.2	19.5	19.5	19	19.8	20.4	26	19.3	26.2	19.5	27.7	19.8	33.4	33.2	36.2	21.7	21.9	29.1	30	32	32
24	88	4	2185	5	2.25	2	1	7		4	4.6	1.6	2	8	1	0.4	3	1	2	0	24	25.5	25.2	25.2	26.9	27.3	28.4	18.3	19.2	19.5	19.5	19	19.8	20.4	26	19.3	26.2	19.5	27.7	19.8	33.4	33.2	36.2	21.7	21.9	29.1	30	32	32
24	89	4	2186	4	3	2	1	7		4	4.6	1.6	2	8	1	0.4	3	1	2	0	24	25.5	25.2	25.2	26.9	27.3	28.4	18.3	19.2	19.5	19.5	19	19.8	20.4	26	19.3	26.2	19.5	27.7	19.8	33.4	33.2	36.2	21.7	21.9	29.1	30	32	32
24	90	4	2187	5	2	1	0	7		4	4.6	1.6	2	8	1	0.4	3	1	2	0	24	25.5	25.2	25.2	26.9	27.3	28.4	18.3	19.2	19.5	19.5	19	19.8	20.4	26	19.3	26.2	19.5	27.7	19.8	33.4	33.2	36.2	21.7	21.9	29.1	30	32	32
24	91	4	2188	2	2.25	2	1	7		4	4.6	1.6	2	8	1	0.4	3	1	2	0	24	25.5	25.2	25.2	26.9	27.3	28.4	18.3	19.2	19.5	19.5	19	19.8	20.4	26	19.3	26.2	19.5	27.7	19.8	33.4	33.2	36.2	21.7	21.9	29.1	30	32	32
24	92	4	2189	1	3	2	0	7		4	4.6	1.6	2	8	1	0.4	3	1	2	0	24	25.5	25.2	25.2	26.9	27.3	28.4	18.3	19.2	19.5	19.5	19	19.8	20.4	26	19.3	26.2	19.5	27.7	19.8	33.4	33.2	36.2	21.7	21.9	29.1	30	32	32
24	93	4	2190	1	3	2	1	6		4	4.6	1.6	2	8	1	0.4	3	1	2	0	24	25.5	25.2	25.2	26.9	27.3	28.4	18.3	19.2	19.5	19.5	19	19.8	20.4	26	19.3	26.2	19.5	27.7	19.8	33.4	33.2	36.2	21.7	21.9	29.1	30	32	32
24	94	4	2191	1	3.25	2	1	6		4	4.6	1.6	2	8	1	0.4	3	1	2	0	24	25.5	25.2	25.2	26.9	27.3	28.4	18.3	19.2	19.5	19.5	19	19.8	20.4	26	19.3	26.2	19.5	27.7	19.8	33.4	33.2	36.2	21.7	21.9	29.1	30	32	32
24	95	4	2192	2	3	2	1	6		4	4.6	1.6	2	8	1	0.4	3	1	2	0	24	25.5	25.2	25.2	26.9	27.3	28.4	18.3	19.2	19.5	19.5	19	19.8	20.4	26	19.3	26.2	19.5	27.7	19.8	33.4	33.2	36.2	21.7	21.9	29.1	30	32	32
24	96	4	2193	3	2.75	2	1	6		4	4.6	1.6	2	8	1	0.4	3	1	2	0	24	25.5	25.2	25.2	26.9	27.3	28.4	18.3	19.2	19.5	19.5	19	19.8	20.4	26	19.3	26.2	19.5	27.7	19.8	33.4	33.2	36.2	21.7	21.9	29.1	30	32	32
24	97	4	2194	1	2.75	2	1	6		4	4.6	1.6	2	8	1	0.4	3	1	2	0	24	25.5	25.2	25.2	26.9	27.3	28.4	18.3	19.2	19.5	19.5	19	19.8	20.4	26	19.3	26.2	19.5	27.7	19.8	33.4	33.2	36.2	21.7	21.9	29.1	30	32	32
24	98	4	2195	2	2	1	0	6		4	4.6	1.6	2	8	1	0.4	3	1	2	0	24	25.5	25.2	25.2	26.9	27.3	28.4	18.3	19.2	19.5	19.5	19	19.8	20.4	26	19.3	26.2	19.5	27.7	19.8	33.4	33.2	36.2	21.7	21.9	29.1	30	32	32
24	99	4	2196	2	4	3	0	6		4	4.6	1.6	2	8	1	0.4	3	1	2	0	24	25.5	25.2	25.2	26.9	27.3	28.4	18.3	19.2	19.5	19.5	19	19.8	20.4	26	19.3	26.2	19.5	27.7	19.8	33.4	33.2	36.2	21.7	21.9	29.1	30	32	32
24	100	4	2197	4	2.25	2	1	6		4	4.6	1.6	2	8	1	0.4	3	1	2	0	24	25.5	25.2	25.2	26.9	27.3	28.4	18.3	19.2	19.5	19.5	19	19.8	20.4	26	19.3	26.2	19.5	27.7	19.8	33.4	33.2	36.2	21.7	21.9	29.1	30	32	32
24	101	5	2198	4	3.5	2	1	6		4	4.6	1.6	2	8	1	0.4	3	1	2	0	24	25.5	25.2	25.2	26.9	27.3	28.4	18.3	19.2	19.5	19.5	19	19.8	20.4	26	19.3	26.2	19.5	27.7	19.8	33.4	33.2	36.2	21.7	21.9	29.1	30	32	32
24	102	5	2199	3	3	2	1	6		4	4.6	1.6	2	8	1	0.4	3	1	2	0	24	25.5	25.2	25.2	26.9	27.3	28.4	18.3	19.2	19.5	19.5	19	19.8	20.4	26	19.3	26.2	19.5	27.7	19.8	33.4	33.2	36.2	21.7	21.9	29.1	30	32	32
24	103	5	2200	5	3.5	2	0	6		4	4.6	1.6	2	8	1	0.4	3	1	2	0	24	25.5	25.2	25.2	26.9	27.3	28.4	18.3	19.2	19.5	19.5	19	19.8	20.4	26	19.3	26.2	19.5	27.7	19.8	33.4	33.2	36.2	21.7	21.9	29.1	30	32	32
24	104	5	2201	5	2.75	2	1	6		4	4.6	1.6	2	8	1	0.4	3	1	2	0	24	25.5	25.2	25.2	26.9	27.3	28.4	18.3	19.2	19.5	19.5	19	19.8	20.4	26	19.3	26.2	19.5	27.7	19.8	33.4	33.2	36.2	21.7	21.9	29.1	30	32	32
24	105	5	2202	1	2.5	2	1	6		4	4.6	1.6	2	8	1	0.4	3	1	2	0	24	25.5	25.2	25.2	26.9	27.3	28.4	18.3	19.2	19.5	19.5	19	19.8	20.4	26	19.3	26.2	19.5	27.7	19.8	33.4	33.2	36.2	21.7	21.9	29.1	30	32	32
24	106	5	2203	2	3.25	2	0	6		4	4.6	1.6	2	8	1	0.4	3	1	2	0	24	25.5	25.2	25.2	26.9	27.3	28.4	18.3	19.2	19.5	19.5	19	19.8	20.4	26	19.3	26.2	19.5	27.7	19.8	33.4	33.2	36.2	21.7	21.9	29.1	30	32	32
24	107	5	2204	2	3.5	2	0	6		4	4.6	1.6	2	8	1	0.4	3	1	2	0	24	25.5	25.2	25.2	26.9	27.3	28.4	18.3	19.2	19.5	19.5	19	19.8	20.4	26	19.3	26.2	19.5	27.7	19.8	33.4	33.2	36.2	21.7	21.9	29.1	30	32	32
24	108	5	2205	2	2.5	2	1	6		4	4.6	1.6	2	8	1	0.4	3	1	2	0	24	25.5	25.2	25.2	26.9	27.3	28.4	18.3	19.2	19.5	19.5	19	19.8	20.4	26	19.3	26.2	19.5	27.7	19.8	33.4	33.2	36.2	21.7	21.9	29.1	30	32	32
24	109	5	2206	1	2.75	2	0	6		4	4.6	1.6	2	8	1	0.4	3	1	2	0	24	25.5	25.2	25.2	26.9	27.3	28.4	18.3	19.2	19.5	19.5	19	19.8	20.4	26	19.3	26.2	19.5	27.7	19.8	33.4	33.2	36.2	21.7	21.9	29.1	30	32	32
24	110	5	2207	1	3.25	2	0	6		4	4.6	1.6	2	8	1	0.4	3	1	2	0	24	25.5	25.2	25.2	26.9	27.3	28.4	18.3	19.2	19.5	19.5	19	19.8	20.4	26	19.3	26.2	19.5	27.7	19.8	33.4	33.2	36.2	21.7	21.9	29.1	30	32	32
24	111	5	2208	1	3.25	2	0	6		4	4.6	1.6	2	8	1	0.4	3	1	2	0	24	25.5	25.2	25.2	26.9	27.3	28.4	18.3	19.2	19.5	19.5	19	19.8	20.4	26	19.3	26.2	19.5	27.7	19.8	33.4	33.2	36.2	21.7	21.9	29.1	30	32	32
24	112	5	2209	4	3	2	0	6		4	4.6	1.6	2	8	1	0.4	3	1	2	0	24	25.5	25.2	25.2	26.9	27.3	28.4	18.3	19.2	19.5	19.5	19	19.8	20.4	26	19.3	26.2	19.5	27.7	19.8	33.4	33.2	36.2	21.7	21.9	29.1	30	32	32
24	113	5	2210	5	2.5	2	0	6		4	4.6	1.6	2	8	1	0.4	3	1	2	0	24	25.5	25.2	25.2	26.9	27.3	28.4	18.3	19.2	19.5	19.5	19	19.8	20.4	26	19.3	26.2	19.5	27.7	19.8	33.4	33.2	36.2	21.7	21.9	29.1	30	32	32
24	114	5	2211	5	3.25	2	1	6		4	4.6	1.6	2	8	1	0.4	3	1	2	0	24	25.5	25.2	25.2	26.9	27.3	28.4	18.3	19.2	19.5	19.5	19	19.8	20.4	26	19.3	26.2	19.5	27.7	19.8	33.4	33.2	36.2	21.7	21.9	29.1	30	32	32
24	115	5	2212	5	3.5	2	0	6		4	4.6	1.6	2	8	1	0.4	3	1	2	0	24	25.5	25.2	25.2	26.9	27.3	28.4	18.3	19.2	19.5	19.5	19	19.8	20.4	26	19.3	26.2	19.5	27.7	19.8	33.4	33.2	36.2	21.7	21.9	29.1	30	32	32
24	116	5	2213	4	3.25	2	1	6		4	4.6	1.6	2	8	1	0.4	3	1	2	0	24	25.5	25.2	25.2	26.9	27.3	28.4	18.3	19.2	19.5	19.5	19	19.8	20.4	26	19.3	26.2	19.5	27.7	19.8	33.4	33.2	36.2	21.7	21.9	29.1	30	32	32
24	117	5	2214	4	3.25	2	1	6		4	4.6	1.6	2	8	1	0.4	3	1	2	0	24	25.5	25.2	25.2	26.9	27.3	28.4	18.3	19.2	19.5	19.5	19	19.8	20.4	26	19.3	26.2	19.5	27.7	19.8	33.4	33.2	36.2	21.7	21.9	29.1	30	32	32
24	118	5	2215	4	2.5	2	1	6		4	4.6	1.6	2	8	1	0.4	3	1	2	0	24	25.5	25.2	25.2	26.9	27.3	28.4	18.3	19.2	19.5	19.5	19	19.8	20.4	26	19.3	26.2	19.5	27.7	19.8	33.4	33.2	36.2	21.7	21.9	29.1	30	32	32
24	119	5	2216	3	2.75	2	0	6		4	4.6	1.6	2	8	1	0.4	3	1	2	0	24	25.5	25.2	25.2	26.9	27.3	28.4	18.3	19.2	19.5	19.5	19	19.8	20.4	26	19.3	26.2	19.5	27.7	19.8	33.4	33.2	36.2	21.7	21.9	29.1	30	32	32
24	120	5	2217	3	3.25	2	0	6		4	4.6	1.6	2	8	1	0.4	3	1	2	0	24	25.5	25.2	25.2	26.9	27.3	28.4	18.3	19.2	19.5	19.5	19	19.8	20.4	26	19.3	26.2	19.5	27.7	19.8	33.4	33.2	36.2	21.7	21.9	29.1	30	32	32
24	121	5	2218	3	3.5	2	0	6		4	4.6	1.6	2	8	1	0.4	3	1	2	0	24	25.5	25.2	25.2	26.9	27.3	28.4	18.3	19.2	19.5	19.5	19	19.8	20.4	26	19.3	26.2	19.5	27.7	19.8	33.4	33.2	36.2	21.7	21.9	29.1	30	32	32
24	122	5	2219	3	2.5	2	1	6		4	4.6	1.6	2	8	1	0.4	3	1	2	0	24	25.5	25.2	25.2	26.9	27.3	28.4	18.3	19.2	19.5	19.5	19	19.8	20.4	26	19.3	26.2	19.5	27.7	19.8	33.4	33.2	36.2	21.7	21.9	29.1	30	32	32
25	1	1	2313	2	3	2	0	12		4	4.4	1.6	2	9.5	2	0.4	10	2	1	1	27.4	28.1	28.8	28.8	27.4	27.4	27.9	23.4	23.5	23.9	24.2	24.1	21.3	24	27.4	23.8	27.7	23.7	27.7	22.6	33	33.5	33.4	26	25.5	24.8	33	34	35
25	2	1	2314	3	3.5	2	1	12		4	4.4	1.6	2	9.5	2	0.4	10	2	1	1	27.4	28.1	28.8	28.8	27.4	27.4	27.9	23.4	23.5	23.9	24.2	24.1	21.3	24	27.4	23.8	27.7	23.7	27.7	22.6	33	33.5	33.4	26	25.5	24.8	33	34	35
25	3	1	2315	2	4	3	0	12		4	4.4	1.6	2	9.5	2	0.4	10	2	1	1	27.4	28.1	28.8	28.8	27.4	27.4	27.9	23.4	23.5	23.9	24.2	24.1	21.3	24	27.4	23.8	27.7	23.7	27.7	22.6	33	33.5	33.4	26	25.5	24.8	33	34	35
25	4	1	2316	2	3.75	3	1	12		4	4.4	1.6	2	9.5	2	0.4	10	2	1	1	27.4	28.1	28.8	28.8	27.4	27.4	27.9	23.4	23.5	23.9	24.2	24.1	21.3	24	27.4	23.8	27.7	23.7	27.7	22.6	33	33.5	33.4	26	25.5	24.8	33	34	35
25	5	1	2317	2	3.5	2	0	12		4	4.4	1.6	2	9.5	2	0.4	10	2	1	1	27.4	28.1	28.8	28.8	27.4	27.4	27.9	23.4	23.5	23.9	24.2	24.1	21.3	24	27.4	23.8	27.7	23.7	27.7	22.6	33	33.5	33.4	26	25.5	24.8	33	34	35
25	6	1	2318	2	3.5	2	0	12		4	4.4	1.6	2	9.5	2	0.4	10	2	1	1	27.4	28.1	28.8	28.8	27.4	27.4	27.9	23.4	23.5	23.9	24.2	24.1	21.3	24	27.4	23.8	27.7	23.7	27.7	22.6	33	33.5	33.4	26	25.5	24.8	33	34	35
25	7	1	2319	4	4	3	1	12		4	4.4	1.6	2	9.5	2	0.4	10	2	1	1	27.4	28.1	28.8	28.8	27.4	27.4	27.9	23.4	23.5	23.9	24.2	24.1	21.3	24	27.4	23.8	27.7	23.7	27.7	22.6	33	33.5	33.4	26	25.5	24.8	33	34	35
25	8	1	2320	2	2.5	2	0	12		4	4.4	1.6	2	9.5	2	0.4	10	2	1	1	27.4	28.1	28.8	28.8	27.4	27.4	27.9	23.4	23.5	23.9	24.2	24.1	21.3	24	27.4	23.8	27.7	23.7	27.7	22.6	33	33.5	33.4	26	25.5	24.8	33	34	35
25	9	1	2321	3	3	2	0	12		4	4.4	1.6	2	9.5	2	0.4	10	2	1	1	27.4	28.1	28.8	28.8	27.4	27.4	27.9	23.4	23.5	23.9	24.2	24.1	21.3	24	27.4	23.8	27.7	23.7	27.7	22.6	33	33.5	33.4	26	25.5	24.8	33	34	35
25	10	1	2322	2	3	2	1	12		4	4.4	1.6	2	9.5	2	0.4	10	2	1	1	27.4	28.1	28.8	28.8	27.4	27.4	27.9	23.4	23.5	23.9	24.2	24.1	21.3	24	27.4	23.8	27.7	23.7	27.7	22.6	33	33.5	33.4	26	25.5	24.8	33	34	35
25	11	1	2323	2	3.5	2	0	12		4	4.4	1.6	2	9.5	2	0.4	10	2	1	1	27.4	28.1	28.8	28.8	27.4	27.4	27.9	23.4	23.5	23.9	24.2	24.1	21.3	24	27.4	23.8	27.7	23.7	27.7	22.6	33	33.5	33.4	26	25.5	24.8	33	34	35
25	12	1	2324	4	2.75	2	0	12		4	4.4	1.6	2	9.5	2	0.4	10	2	1	1	27.4	28.1	28.8	28.8	27.4	27.4	27.9	23.4	23.5	23.9	24.2	24.1	21.3	24	27.4	23.8	27.7	23.7	27.7	22.6	33	33.5	33.4	26	25.5	24.8	33	34	35
25	13	1	2325	3	4	3	0	12		4	4.4	1.6	2	9.5	2	0.4	10	2	1	1	27.4	28.1	28.8	28.8	27.4	27.4	27.9	23.4	23.5	23.9	24.2	24.1	21.3	24	27.4	23.8	27.7	23.7	27.7	22.6	33	33.5	33.4	26	25.5	24.8	33	34	35
25	14	1	2326	2	2.5	2	0	12		4	4.4	1.6	2	9.5	2	0.4	10	2	1	1	27.4	28.1	28.8	28.8	27.4	27.4	27.9	23.4	23.5	23.9	24.2	24.1	21.3	24	27.4	23.8	27.7	23.7	27.7	22.6	33	33.5	33.4	26	25.5	24.8	33	34	35
25	15	1	2327	2	3.25	2	0	12		4	4.4	1.6	2	9.5	2	0.4	10	2	1	1	27.4	28.1	28.8	28.8	27.4	27.4	27.9	23.4	23.5	23.9	24.2	24.1	21.3	24	27.4	23.8	27.7	23.7	27.7	22.6	33	33.5	33.4	26	25.5	24.8	33	34	35
25	16	1	2328	2	3.25	2	0	12		4	4.4	1.6	2	9.5	2	0.4	10	2	1	1	27.4	28.1	28.8	28.8	27.4	27.4	27.9	23.4	23.5	23.9	24.2	24.1	21.3	24	27.4	23.8	27.7	23.7	27.7	22.6	33	33.5	33.4	26	25.5	24.8	33	34	35
25	17	1	2329	4	3.5	2	1	8		4	4.4	1.6	2	9.5	2	0.4	10	2	1	1	27.4	28.1	28.8	28.8	27.4	27.4	27.9	23.4	23.5	23.9	24.2	24.1	21.3	24	27.4	23.8	27.7	23.7	27.7	22.6	33	33.5	33.4	26	25.5	24.8	33	34	35
25	18	1	2330	4	3	2	0	8		4	4.4	1.6	2	9.5	2	0.4	10	2	1	1	27.4	28.1	28.8	28.8	27.4	27.4	27.9	23.4	23.5	23.9	24.2	24.1	21.3	24	27.4	23.8	27.7	23.7	27.7	22.6	33	33.5	33.4	26	25.5	24.8	33	34	35
25	19	1	2331	4	3.25	2	0	8		4	4.4	1.6	2	9.5	2	0.4	10	2	1	1	27.4	28.1	28.8	28.8	27.4	27.4	27.9	23.4	23.5	23.9	24.2	24.1	21.3	24	27.4	23.8	27.7	23.7	27.7	22.6	33	33.5	33.4	26	25.5	24.8	33	34	35
25	20	1	2332	2	3.25	2	0	8		4	4.4	1.6	2	9.5	2	0.4	10	2	1	1	27.4	28.1	28.8	28.8	27.4	27.4	27.9	23.4	23.5	23.9	24.2	24.1	21.3	24	27.4	23.8	27.7	23.7	27.7	22.6	33	33.5	33.4	26	25.5	24.8	33	34	35
25	21	1	2333	4	3.5	2	1	8		4	4.4	1.6	2	9.5	2	0.4	10	2	1	1	27.4	28.1	28.8	28.8	27.4	27.4	27.9	23.4	23.5	23.9	24.2	24.1	21.3	24	27.4	23.8	27.7	23.7	27.7	22.6	33	33.5	33.4	26	25.5	24.8	33	34	35
25	22	1	2334	2	3.5	2	1	8		4	4.4	1.6	2	9.5	2	0.4	10	2	1	1	27.4	28.1	28.8	28.8	27.4	27.4	27.9	23.4	23.5	23.9	24.2	24.1	21.3	24	27.4	23.8	27.7	23.7	27.7	22.6	33	33.5	33.4	26	25.5	24.8	33	34	35
25	23	1	2335	2	4	3	1	8		4	4.4	1.6	2	9.5	2	0.4	10	2	1	1	27.4	28.1	28.8	28.8	27.4	27.4	27.9	23.4	23.5	23.9	24.2	24.1	21.3	24	27.4	23.8	27.7	23.7	27.7	22.6	33	33.5	33.4	26	25.5	24.8	33	34	35
25	24	1	2336	3	3	2	0	8		4	4.4	1.6	2	9.5	2	0.4	10	2	1	1	27.4	28.1	28.8	28.8	27.4	27.4	27.9	23.4	23.5	23.9	24.2	24.1	21.3	24	27.4	23.8	27.7	23.7	27.7	22.6	33	33.5	33.4	26	25.5	24.8	33	34	35
25	25	1	2337	3	3.25	2	0	8		4	4.4	1.6	2	9.5	2	0.4	10	2	1	1	27.4	28.1	28.8	28.8	27.4	27.4	27.9	23.4	23.5	23.9	24.2	24.1	21.3	24	27.4	23.8	27.7	23.7	27.7	22.6	33	33.5	33.4	26	25.5	24.8	33	34	35
25	26	2	2338	3	3.5	2	0	8		4	4.4	1.6	2	9.5	2	0.4	10	2	1	1	27.4	28.1	28.8	28.8	27.4	27.4	27.9	23.4	23.5	23.9	24.2	24.1	21.3	24	27.4	23.8	27.7	23.7	27.7	22.6	33	33.5	33.4	26	25.5	24.8	33	34	35
25	27	2	2339	2	3.75	3	0	8		4	4.4	1.6	2	9.5	2	0.4	10	2	1	1	27.4	28.1	28.8	28.8	27.4	27.4	27.9	23.4	23.5	23.9	24.2	24.1	21.3	24	27.4	23.8	27.7	23.7	27.7	22.6	33	33.5	33.4	26	25.5	24.8	33	34	35
25	28	2	2340	2	3.5	2	1	8		4	4.4	1.6	2	9.5	2	0.4	10	2	1	1	27.4	28.1	28.8	28.8	27.4	27.4	27.9	23.4	23.5	23.9	24.2	24.1	21.3	24	27.4	23.8	27.7	23.7	27.7	22.6	33	33.5	33.4	26	25.5	24.8	33	34	35
25	29	2	2341	2	4	3	1	8		4	4.4	1.6	2	9.5	2	0.4	10	2	1	1	27.4	28.1	28.8	28.8	27.4	27.4	27.9	23.4	23.5	23.9	24.2	24.1	21.3	24	27.4	23.8	27.7	23.7	27.7	22.6	33	33.5	33.4	26	25.5	24.8	33	34	35
25	30	2	2342	4	3.5	2	0	8		4	4.4	1.6	2	9.5	2	0.4	10	2	1	1	27.4	28.1	28.8	28.8	27.4	27.4	27.9	23.4	23.5	23.9	24.2	24.1	21.3	24	27.4	23.8	27.7	23.7	27.7	22.6	33	33.5	33.4	26	25.5	24.8	33	34	35
25	31	2	2343	5	3.5	2	0	8		4	4.4	1.6	2	9.5	2	0.4	10	2	1	1	27.4	28.1	28.8	28.8	27.4	27.4	27.9	23.4	23.5	23.9	24.2	24.1	21.3	24	27.4	23.8	27.7	23.7	27.7	22.6	33	33.5	33.4	26	25.5	24.8	33	34	35
25	32	2	2344	5	3.5	2	1	8		4	4.4	1.6	2	9.5	2	0.4	10	2	1	1	27.4	28.1	28.8	28.8	27.4	27.4	27.9	23.4	23.5	23.9	24.2	24.1	21.3	24	27.4	23.8	27.7	23.7	27.7	22.6	33	33.5	33.4	26	25.5	24.8	33	34	35
25	33	2	2345	4	3.5	2	0	8		4	4.4	1.6	2	9.5	2	0.4	10	2	1	1	27.4	28.1	28.8	28.8	27.4	27.4	27.9	23.4	23.5	23.9	24.2	24.1	21.3	24	27.4	23.8	27.7	23.7	27.7	22.6	33	33.5	33.4	26	25.5	24.8	33	34	35
25	34	2	2346	4	4	3	1	8		4	4.4	1.6	2	9.5	2	0.4	10	2	1	1	27.4	28.1	28.8	28.8	27.4	27.4	27.9	23.4	23.5	23.9	24.2	24.1	21.3	24	27.4	23.8	27.7	23.7	27.7	22.6	33	33.5	33.4	26	25.5	24.8	33	34	35
25	35	2	2347	4	3.5	2	1	11		4	4.4	1.6	2	9.5	2	0.4	10	2	1	1	27.4	28.1	28.8	28.8	27.4	27.4	27.9	23.4	23.5	23.9	24.2	24.1	21.3	24	27.4	23.8	27.7	23.7	27.7	22.6	33	33.5	33.4	26	25.5	24.8	33	34	35
25	36	2	2348	4	3	2	0	11		4	4.4	1.6	2	9.5	2	0.4	10	2	1	1	27.4	28.1	28.8	28.8	27.4	27.4	27.9	23.4	23.5	23.9	24.2	24.1	21.3	24	27.4	23.8	27.7	23.7	27.7	22.6	33	33.5	33.4	26	25.5	24.8	33	34	35
25	37	2	2349	4	3.5	2	1	11		4	4.4	1.6	2	9.5	2	0.4	10	2	1	1	27.4	28.1	28.8	28.8	27.4	27.4	27.9	23.4	23.5	23.9	24.2	24.1	21.3	24	27.4	23.8	27.7	23.7	27.7	22.6	33	33.5	33.4	26	25.5	24.8	33	34	35
25	38	2	2350	4	2.75	2	1	11		4	4.4	1.6	2	9.5	2	0.4	10	2	1	1	27.4	28.1	28.8	28.8	27.4	27.4	27.9	23.4	23.5	23.9	24.2	24.1	21.3	24	27.4	23.8	27.7	23.7	27.7	22.6	33	33.5	33.4	26	25.5	24.8	33	34	35
25	39	2	2351	4	2.25	2	0	11		4	4.4	1.6	2	9.5	2	0.4	10	2	1	1	27.4	28.1	28.8	28.8	27.4	27.4	27.9	23.4	23.5	23.9	24.2	24.1	21.3	24	27.4	23.8	27.7	23.7	27.7	22.6	33	33.5	33.4	26	25.5	24.8	33	34	35
25	40	2	2352	4	3.5	2	0	11		4	4.4	1.6	2	9.5	2	0.4	10	2	1	1	27.4	28.1	28.8	28.8	27.4	27.4	27.9	23.4	23.5	23.9	24.2	24.1	21.3	24	27.4	23.8	27.7	23.7	27.7	22.6	33	33.5	33.4	26	25.5	24.8	33	34	35
25	41	2	2353	3	2.75	2	0	11		4	4.4	1.6	2	9.5	2	0.4	10	2	1	1	27.4	28.1	28.8	28.8	27.4	27.4	27.9	23.4	23.5	23.9	24.2	24.1	21.3	24	27.4	23.8	27.7	23.7	27.7	22.6	33	33.5	33.4	26	25.5	24.8	33	34	35
25	42	2	2354	3	3.5	2	0	11		4	4.4	1.6	2	9.5	2	0.4	10	2	1	1	27.4	28.1	28.8	28.8	27.4	27.4	27.9	23.4	23.5	23.9	24.2	24.1	21.3	24	27.4	23.8	27.7	23.7	27.7	22.6	33	33.5	33.4	26	25.5	24.8	33	34	35
25	43	2	2355	3	3.5	2	1	11		4	4.4	1.6	2	9.5	2	0.4	10	2	1	1	27.4	28.1	28.8	28.8	27.4	27.4	27.9	23.4	23.5	23.9	24.2	24.1	21.3	24	27.4	23.8	27.7	23.7	27.7	22.6	33	33.5	33.4	26	25.5	24.8	33	34	35
25	44	2	2356	3	2.5	2	0	11		4	4.4	1.6	2	9.5	2	0.4	10	2	1	1	27.4	28.1	28.8	28.8	27.4	27.4	27.9	23.4	23.5	23.9	24.2	24.1	21.3	24	27.4	23.8	27.7	23.7	27.7	22.6	33	33.5	33.4	26	25.5	24.8	33	34	35
25	45	2	2357	3	3	2	0	11		4	4.4	1.6	2	9.5	2	0.4	10	2	1	1	27.4	28.1	28.8	28.8	27.4	27.4	27.9	23.4	23.5	23.9	24.2	24.1	21.3	24	27.4	23.8	27.7	23.7	27.7	22.6	33	33.5	33.4	26	25.5	24.8	33	34	35
25	46	2	2358	3	2.25	2	1	11		4	4.4	1.6	2	9.5	2	0.4	10	2	1	1	27.4	28.1	28.8	28.8	27.4	27.4	27.9	23.4	23.5	23.9	24.2	24.1	21.3	24	27.4	23.8	27.7	23.7	27.7	22.6	33	33.5	33.4	26	25.5	24.8	33	34	35
25	47	2	2359	3	3.5	2	1	11		4	4.4	1.6	2	9.5	2	0.4	10	2	1	1	27.4	28.1	28.8	28.8	27.4	27.4	27.9	23.4	23.5	23.9	24.2	24.1	21.3	24	27.4	23.8	27.7	23.7	27.7	22.6	33	33.5	33.4	26	25.5	24.8	33	34	35
25	48	2	2360	3	2.25	2	0	11		4	4.4	1.6	2	9.5	2	0.4	10	2	1	1	27.4	28.1	28.8	28.8	27.4	27.4	27.9	23.4	23.5	23.9	24.2	24.1	21.3	24	27.4	23.8	27.7	23.7	27.7	22.6	33	33.5	33.4	26	25.5	24.8	33	34	35
25	49	2	2361	3	4	3	0	9		4	4.4	1.6	2	9.5	2	0.4	10	2	1	1	27.4	28.1	28.8	28.8	27.4	27.4	27.9	23.4	23.5	23.9	24.2	24.1	21.3	24	27.4	23.8	27.7	23.7	27.7	22.6	33	33.5	33.4	26	25.5	24.8	33	34	35
25	50	2	2362	3	3.25	2	0	9		4	4.4	1.6	2	9.5	2	0.4	10	2	1	1	27.4	28.1	28.8	28.8	27.4	27.4	27.9	23.4	23.5	23.9	24.2	24.1	21.3	24	27.4	23.8	27.7	23.7	27.7	22.6	33	33.5	33.4	26	25.5	24.8	33	34	35
25	51	3	2363	3	4	3	0	9		4	4.4	1.6	2	9.5	2	0.4	10	2	1	1	27.4	28.1	28.8	28.8	27.4	27.4	27.9	23.4	23.5	23.9	24.2	24.1	21.3	24	27.4	23.8	27.7	23.7	27.7	22.6	33	33.5	33.4	26	25.5	24.8	33	34	35
25	52	3	2364	3	4	3	0	9		4	4.4	1.6	2	9.5	2	0.4	10	2	1	1	27.4	28.1	28.8	28.8	27.4	27.4	27.9	23.4	23.5	23.9	24.2	24.1	21.3	24	27.4	23.8	27.7	23.7	27.7	22.6	33	33.5	33.4	26	25.5	24.8	33	34	35
25	53	3	2365	3	3.5	2	0	9		4	4.4	1.6	2	9.5	2	0.4	10	2	1	1	27.4	28.1	28.8	28.8	27.4	27.4	27.9	23.4	23.5	23.9	24.2	24.1	21.3	24	27.4	23.8	27.7	23.7	27.7	22.6	33	33.5	33.4	26	25.5	24.8	33	34	35
25	54	3	2366	3	3.5	2	0	9		4	4.4	1.6	2	9.5	2	0.4	10	2	1	1	27.4	28.1	28.8	28.8	27.4	27.4	27.9	23.4	23.5	23.9	24.2	24.1	21.3	24	27.4	23.8	27.7	23.7	27.7	22.6	33	33.5	33.4	26	25.5	24.8	33	34	35
25	55	3	2367	3	3.5	2	1	9		4	4.4	1.6	2	9.5	2	0.4	10	2	1	1	27.4	28.1	28.8	28.8	27.4	27.4	27.9	23.4	23.5	23.9	24.2	24.1	21.3	24	27.4	23.8	27.7	23.7	27.7	22.6	33	33.5	33.4	26	25.5	24.8	33	34	35
25	56	3	2368	3	4	3	1	9		4	4.4	1.6	2	9.5	2	0.4	10	2	1	1	27.4	28.1	28.8	28.8	27.4	27.4	27.9	23.4	23.5	23.9	24.2	24.1	21.3	24	27.4	23.8	27.7	23.7	27.7	22.6	33	33.5	33.4	26	25.5	24.8	33	34	35
25	57	3	2369	3	3.75	3	1	9		4	4.4	1.6	2	9.5	2	0.4	10	2	1	1	27.4	28.1	28.8	28.8	27.4	27.4	27.9	23.4	23.5	23.9	24.2	24.1	21.3	24	27.4	23.8	27.7	23.7	27.7	22.6	33	33.5	33.4	26	25.5	24.8	33	34	35
25	58	3	2370	3	3.25	2	0	9		4	4.4	1.6	2	9.5	2	0.4	10	2	1	1	27.4	28.1	28.8	28.8	27.4	27.4	27.9	23.4	23.5	23.9	24.2	24.1	21.3	24	27.4	23.8	27.7	23.7	27.7	22.6	33	33.5	33.4	26	25.5	24.8	33	34	35
25	59	3	2371	3	4	3	0	9		4	4.4	1.6	2	9.5	2	0.4	10	2	1	1	27.4	28.1	28.8	28.8	27.4	27.4	27.9	23.4	23.5	23.9	24.2	24.1	21.3	24	27.4	23.8	27.7	23.7	27.7	22.6	33	33.5	33.4	26	25.5	24.8	33	34	35
25	60	3	2372	3	3.75	3	0	9		4	4.4	1.6	2	9.5	2	0.4	10	2	1	1	27.4	28.1	28.8	28.8	27.4	27.4	27.9	23.4	23.5	23.9	24.2	24.1	21.3	24	27.4	23.8	27.7	23.7	27.7	22.6	33	33.5	33.4	26	25.5	24.8	33	34	35
25	61	3	2373	3	3.5	2	0	9		4	4.4	1.6	2	9.5	2	0.4	10	2	1	1	27.4	28.1	28.8	28.8	27.4	27.4	27.9	23.4	23.5	23.9	24.2	24.1	21.3	24	27.4	23.8	27.7	23.7	27.7	22.6	33	33.5	33.4	26	25.5	24.8	33	34	35
25	62	3	2374	3	3.5	2	0	9		4	4.4	1.6	2	9.5	2	0.4	10	2	1	1	27.4	28.1	28.8	28.8	27.4	27.4	27.9	23.4	23.5	23.9	24.2	24.1	21.3	24	27.4	23.8	27.7	23.7	27.7	22.6	33	33.5	33.4	26	25.5	24.8	33	34	35
25	63	3	2375	3	2.5	2	1	4		4	4.4	1.6	2	9.5	2	0.4	10	2	1	1	27.4	28.1	28.8	28.8	27.4	27.4	27.9	23.4	23.5	23.9	24.2	24.1	21.3	24	27.4	23.8	27.7	23.7	27.7	22.6	33	33.5	33.4	26	25.5	24.8	33	34	35
25	64	3	2376	3	4	3	0	4		4	4.4	1.6	2	9.5	2	0.4	10	2	1	1	27.4	28.1	28.8	28.8	27.4	27.4	27.9	23.4	23.5	23.9	24.2	24.1	21.3	24	27.4	23.8	27.7	23.7	27.7	22.6	33	33.5	33.4	26	25.5	24.8	33	34	35
25	65	3	2377	3	4	3	1	4		4	4.4	1.6	2	9.5	2	0.4	10	2	1	1	27.4	28.1	28.8	28.8	27.4	27.4	27.9	23.4	23.5	23.9	24.2	24.1	21.3	24	27.4	23.8	27.7	23.7	27.7	22.6	33	33.5	33.4	26	25.5	24.8	33	34	35
25	66	3	2378	3	4	3	0	4		4	4.4	1.6	2	9.5	2	0.4	10	2	1	1	27.4	28.1	28.8	28.8	27.4	27.4	27.9	23.4	23.5	23.9	24.2	24.1	21.3	24	27.4	23.8	27.7	23.7	27.7	22.6	33	33.5	33.4	26	25.5	24.8	33	34	35
25	67	3	2379	3	4.5	3	0	4		4	4.4	1.6	2	9.5	2	0.4	10	2	1	1	27.4	28.1	28.8	28.8	27.4	27.4	27.9	23.4	23.5	23.9	24.2	24.1	21.3	24	27.4	23.8	27.7	23.7	27.7	22.6	33	33.5	33.4	26	25.5	24.8	33	34	35
25	68	3	2380	3	5	3	0	4		4	4.4	1.6	2	9.5	2	0.4	10	2	1	1	27.4	28.1	28.8	28.8	27.4	27.4	27.9	23.4	23.5	23.9	24.2	24.1	21.3	24	27.4	23.8	27.7	23.7	27.7	22.6	33	33.5	33.4	26	25.5	24.8	33	34	35
25	69	3	2381	3	2	1	0	4		4	4.4	1.6	2	9.5	2	0.4	10	2	1	1	27.4	28.1	28.8	28.8	27.4	27.4	27.9	23.4	23.5	23.9	24.2	24.1	21.3	24	27.4	23.8	27.7	23.7	27.7	22.6	33	33.5	33.4	26	25.5	24.8	33	34	35
25	70	3	2382	3	2	1	1	4		4	4.4	1.6	2	9.5	2	0.4	10	2	1	1	27.4	28.1	28.8	28.8	27.4	27.4	27.9	23.4	23.5	23.9	24.2	24.1	21.3	24	27.4	23.8	27.7	23.7	27.7	22.6	33	33.5	33.4	26	25.5	24.8	33	34	35
25	71	3	2383	2	4	3	1	4		4	4.4	1.6	2	9.5	2	0.4	10	2	1	1	27.4	28.1	28.8	28.8	27.4	27.4	27.9	23.4	23.5	23.9	24.2	24.1	21.3	24	27.4	23.8	27.7	23.7	27.7	22.6	33	33.5	33.4	26	25.5	24.8	33	34	35
25	72	3	2384	2	3.5	2	0	4		4	4.4	1.6	2	9.5	2	0.4	10	2	1	1	27.4	28.1	28.8	28.8	27.4	27.4	27.9	23.4	23.5	23.9	24.2	24.1	21.3	24	27.4	23.8	27.7	23.7	27.7	22.6	33	33.5	33.4	26	25.5	24.8	33	34	35
25	73	3	2385	2	2.5	2	0	4		4	4.4	1.6	2	9.5	2	0.4	10	2	1	1	27.4	28.1	28.8	28.8	27.4	27.4	27.9	23.4	23.5	23.9	24.2	24.1	21.3	24	27.4	23.8	27.7	23.7	27.7	22.6	33	33.5	33.4	26	25.5	24.8	33	34	35
25	74	3	2386	2	3.25	2	0	4		4	4.4	1.6	2	9.5	2	0.4	10	2	1	1	27.4	28.1	28.8	28.8	27.4	27.4	27.9	23.4	23.5	23.9	24.2	24.1	21.3	24	27.4	23.8	27.7	23.7	27.7	22.6	33	33.5	33.4	26	25.5	24.8	33	34	35
25	75	3	2387	2	3	2	0	4		4	4.4	1.6	2	9.5	2	0.4	10	2	1	1	27.4	28.1	28.8	28.8	27.4	27.4	27.9	23.4	23.5	23.9	24.2	24.1	21.3	24	27.4	23.8	27.7	23.7	27.7	22.6	33	33.5	33.4	26	25.5	24.8	33	34	35
25	76	4	2388	2	4	3	0	4		4	4.4	1.6	2	9.5	2	0.4	10	2	1	1	27.4	28.1	28.8	28.8	27.4	27.4	27.9	23.4	23.5	23.9	24.2	24.1	21.3	24	27.4	23.8	27.7	23.7	27.7	22.6	33	33.5	33.4	26	25.5	24.8	33	34	35
25	77	4	2389	2	3	2	1	6		4	4.4	1.6	2	9.5	2	0.4	10	2	1	1	27.4	28.1	28.8	28.8	27.4	27.4	27.9	23.4	23.5	23.9	24.2	24.1	21.3	24	27.4	23.8	27.7	23.7	27.7	22.6	33	33.5	33.4	26	25.5	24.8	33	34	35
25	78	4	2390	2	3.25	2	1	6		4	4.4	1.6	2	9.5	2	0.4	10	2	1	1	27.4	28.1	28.8	28.8	27.4	27.4	27.9	23.4	23.5	23.9	24.2	24.1	21.3	24	27.4	23.8	27.7	23.7	27.7	22.6	33	33.5	33.4	26	25.5	24.8	33	34	35
25	79	4	2391	2	3	2	0	6		4	4.4	1.6	2	9.5	2	0.4	10	2	1	1	27.4	28.1	28.8	28.8	27.4	27.4	27.9	23.4	23.5	23.9	24.2	24.1	21.3	24	27.4	23.8	27.7	23.7	27.7	22.6	33	33.5	33.4	26	25.5	24.8	33	34	35
25	80	4	2392	2	3.5	2	0	6		4	4.4	1.6	2	9.5	2	0.4	10	2	1	1	27.4	28.1	28.8	28.8	27.4	27.4	27.9	23.4	23.5	23.9	24.2	24.1	21.3	24	27.4	23.8	27.7	23.7	27.7	22.6	33	33.5	33.4	26	25.5	24.8	33	34	35
25	81	4	2393	2	3.75	3	0	6		4	4.4	1.6	2	9.5	2	0.4	10	2	1	1	27.4	28.1	28.8	28.8	27.4	27.4	27.9	23.4	23.5	23.9	24.2	24.1	21.3	24	27.4	23.8	27.7	23.7	27.7	22.6	33	33.5	33.4	26	25.5	24.8	33	34	35
25	82	4	2394	2	3.5	2	0	6		4	4.4	1.6	2	9.5	2	0.4	10	2	1	1	27.4	28.1	28.8	28.8	27.4	27.4	27.9	23.4	23.5	23.9	24.2	24.1	21.3	24	27.4	23.8	27.7	23.7	27.7	22.6	33	33.5	33.4	26	25.5	24.8	33	34	35
25	83	4	2395	2	2.25	2	0	6		4	4.4	1.6	2	9.5	2	0.4	10	2	1	1	27.4	28.1	28.8	28.8	27.4	27.4	27.9	23.4	23.5	23.9	24.2	24.1	21.3	24	27.4	23.8	27.7	23.7	27.7	22.6	33	33.5	33.4	26	25.5	24.8	33	34	35
25	84	4	2396	2	3.25	2	0	6		4	4.4	1.6	2	9.5	2	0.4	10	2	1	1	27.4	28.1	28.8	28.8	27.4	27.4	27.9	23.4	23.5	23.9	24.2	24.1	21.3	24	27.4	23.8	27.7	23.7	27.7	22.6	33	33.5	33.4	26	25.5	24.8	33	34	35
25	85	4	2397	2	3.25	2	0	6		4	4.4	1.6	2	9.5	2	0.4	10	2	1	1	27.4	28.1	28.8	28.8	27.4	27.4	27.9	23.4	23.5	23.9	24.2	24.1	21.3	24	27.4	23.8	27.7	23.7	27.7	22.6	33	33.5	33.4	26	25.5	24.8	33	34	35
25	86	4	2398	2	4	3	1	6		4	4.4	1.6	2	9.5	2	0.4	10	2	1	1	27.4	28.1	28.8	28.8	27.4	27.4	27.9	23.4	23.5	23.9	24.2	24.1	21.3	24	27.4	23.8	27.7	23.7	27.7	22.6	33	33.5	33.4	26	25.5	24.8	33	34	35
25	87	4	2399	2	2.5	2	0	6		4	4.4	1.6	2	9.5	2	0.4	10	2	1	1	27.4	28.1	28.8	28.8	27.4	27.4	27.9	23.4	23.5	23.9	24.2	24.1	21.3	24	27.4	23.8	27.7	23.7	27.7	22.6	33	33.5	33.4	26	25.5	24.8	33	34	35
25	88	4	2400	2	3	2	0	6		4	4.4	1.6	2	9.5	2	0.4	10	2	1	1	27.4	28.1	28.8	28.8	27.4	27.4	27.9	23.4	23.5	23.9	24.2	24.1	21.3	24	27.4	23.8	27.7	23.7	27.7	22.6	33	33.5	33.4	26	25.5	24.8	33	34	35
25	89	4	2401	2	3	2	0	6		4	4.4	1.6	2	9.5	2	0.4	10	2	1	1	27.4	28.1	28.8	28.8	27.4	27.4	27.9	23.4	23.5	23.9	24.2	24.1	21.3	24	27.4	23.8	27.7	23.7	27.7	22.6	33	33.5	33.4	26	25.5	24.8	33	34	35
25	90	4	2402	2	3.75	3	0	6		4	4.4	1.6	2	9.5	2	0.4	10	2	1	1	27.4	28.1	28.8	28.8	27.4	27.4	27.9	23.4	23.5	23.9	24.2	24.1	21.3	24	27.4	23.8	27.7	23.7	27.7	22.6	33	33.5	33.4	26	25.5	24.8	33	34	35
25	91	4	2403	2	4	3	1	6		4	4.4	1.6	2	9.5	2	0.4	10	2	1	1	27.4	28.1	28.8	28.8	27.4	27.4	27.9	23.4	23.5	23.9	24.2	24.1	21.3	24	27.4	23.8	27.7	23.7	27.7	22.6	33	33.5	33.4	26	25.5	24.8	33	34	35
25	92	4	2404	2	3.5	2	0	6		4	4.4	1.6	2	9.5	2	0.4	10	2	1	1	27.4	28.1	28.8	28.8	27.4	27.4	27.9	23.4	23.5	23.9	24.2	24.1	21.3	24	27.4	23.8	27.7	23.7	27.7	22.6	33	33.5	33.4	26	25.5	24.8	33	34	35
25	93	4	2405	1	4	3	0	6		4	4.4	1.6	2	9.5	2	0.4	10	2	1	1	27.4	28.1	28.8	28.8	27.4	27.4	27.9	23.4	23.5	23.9	24.2	24.1	21.3	24	27.4	23.8	27.7	23.7	27.7	22.6	33	33.5	33.4	26	25.5	24.8	33	34	35
25	94	4	2406	1	2.5	2	0	6		4	4.4	1.6	2	9.5	2	0.4	10	2	1	1	27.4	28.1	28.8	28.8	27.4	27.4	27.9	23.4	23.5	23.9	24.2	24.1	21.3	24	27.4	23.8	27.7	23.7	27.7	22.6	33	33.5	33.4	26	25.5	24.8	33	34	35
25	95	4	2407	1	3.75	3	1	6		4	4.4	1.6	2	9.5	2	0.4	10	2	1	1	27.4	28.1	28.8	28.8	27.4	27.4	27.9	23.4	23.5	23.9	24.2	24.1	21.3	24	27.4	23.8	27.7	23.7	27.7	22.6	33	33.5	33.4	26	25.5	24.8	33	34	35
25	96	4	2408	1	3.5	2	1	6		4	4.4	1.6	2	9.5	2	0.4	10	2	1	1	27.4	28.1	28.8	28.8	27.4	27.4	27.9	23.4	23.5	23.9	24.2	24.1	21.3	24	27.4	23.8	27.7	23.7	27.7	22.6	33	33.5	33.4	26	25.5	24.8	33	34	35
25	97	4	2409	1	3.5	2	1	6		4	4.4	1.6	2	9.5	2	0.4	10	2	1	1	27.4	28.1	28.8	28.8	27.4	27.4	27.9	23.4	23.5	23.9	24.2	24.1	21.3	24	27.4	23.8	27.7	23.7	27.7	22.6	33	33.5	33.4	26	25.5	24.8	33	34	35
26	1	1	2220	3	3.25	2	0	12		4	4.4	1.6	2	9.5	2	0.4	10	2	1	1	28.1	27.5	28.8	28.9	28.1	26.9	26.2	23.4	22.7	23.9	24.2	25	21.3	22.3	27.8	23.4	27.7	23.9	28	22.9	33.5	33.6	34.1	25.6	25.9	24.9	34	34	35
26	2	1	2221	4	2.5	2	0	12		4	4.4	1.6	2	9.5	2	0.4	10	2	1	1	28.1	27.5	28.8	28.9	28.1	26.9	26.2	23.4	22.7	23.9	24.2	25	21.3	22.3	27.8	23.4	27.7	23.9	28	22.9	33.5	33.6	34.1	25.6	25.9	24.9	34	34	35
26	3	1	2222	4	3.5	2	0	12		4	4.4	1.6	2	9.5	2	0.4	10	2	1	1	28.1	27.5	28.8	28.9	28.1	26.9	26.2	23.4	22.7	23.9	24.2	25	21.3	22.3	27.8	23.4	27.7	23.9	28	22.9	33.5	33.6	34.1	25.6	25.9	24.9	34	34	35
26	4	1	2223	3	3.5	2	0	12		4	4.4	1.6	2	9.5	2	0.4	10	2	1	1	28.1	27.5	28.8	28.9	28.1	26.9	26.2	23.4	22.7	23.9	24.2	25	21.3	22.3	27.8	23.4	27.7	23.9	28	22.9	33.5	33.6	34.1	25.6	25.9	24.9	34	34	35
26	5	1	2224	2	3.5	2	1	12		4	4.4	1.6	2	9.5	2	0.4	10	2	1	1	28.1	27.5	28.8	28.9	28.1	26.9	26.2	23.4	22.7	23.9	24.2	25	21.3	22.3	27.8	23.4	27.7	23.9	28	22.9	33.5	33.6	34.1	25.6	25.9	24.9	34	34	35
26	6	1	2225	3	3	2	0	12		4	4.4	1.6	2	9.5	2	0.4	10	2	1	1	28.1	27.5	28.8	28.9	28.1	26.9	26.2	23.4	22.7	23.9	24.2	25	21.3	22.3	27.8	23.4	27.7	23.9	28	22.9	33.5	33.6	34.1	25.6	25.9	24.9	34	34	35
26	7	1	2226	4	2.5	2	1	12		4	4.4	1.6	2	9.5	2	0.4	10	2	1	1	28.1	27.5	28.8	28.9	28.1	26.9	26.2	23.4	22.7	23.9	24.2	25	21.3	22.3	27.8	23.4	27.7	23.9	28	22.9	33.5	33.6	34.1	25.6	25.9	24.9	34	34	35
26	8	1	2227	4	2.5	2	0	12		4	4.4	1.6	2	9.5	2	0.4	10	2	1	1	28.1	27.5	28.8	28.9	28.1	26.9	26.2	23.4	22.7	23.9	24.2	25	21.3	22.3	27.8	23.4	27.7	23.9	28	22.9	33.5	33.6	34.1	25.6	25.9	24.9	34	34	35
26	9	1	2228	2	3	2	0	12		4	4.4	1.6	2	9.5	2	0.4	10	2	1	1	28.1	27.5	28.8	28.9	28.1	26.9	26.2	23.4	22.7	23.9	24.2	25	21.3	22.3	27.8	23.4	27.7	23.9	28	22.9	33.5	33.6	34.1	25.6	25.9	24.9	34	34	35
26	10	1	2229	2	3.25	2	0	12		4	4.4	1.6	2	9.5	2	0.4	10	2	1	1	28.1	27.5	28.8	28.9	28.1	26.9	26.2	23.4	22.7	23.9	24.2	25	21.3	22.3	27.8	23.4	27.7	23.9	28	22.9	33.5	33.6	34.1	25.6	25.9	24.9	34	34	35
26	11	1	2230	1	3	2	1	12		4	4.4	1.6	2	9.5	2	0.4	10	2	1	1	28.1	27.5	28.8	28.9	28.1	26.9	26.2	23.4	22.7	23.9	24.2	25	21.3	22.3	27.8	23.4	27.7	23.9	28	22.9	33.5	33.6	34.1	25.6	25.9	24.9	34	34	35
26	12	1	2231	1	3	2	0	12		4	4.4	1.6	2	9.5	2	0.4	10	2	1	1	28.1	27.5	28.8	28.9	28.1	26.9	26.2	23.4	22.7	23.9	24.2	25	21.3	22.3	27.8	23.4	27.7	23.9	28	22.9	33.5	33.6	34.1	25.6	25.9	24.9	34	34	35
26	13	1	2232	1	2.5	2	0	12		4	4.4	1.6	2	9.5	2	0.4	10	2	1	1	28.1	27.5	28.8	28.9	28.1	26.9	26.2	23.4	22.7	23.9	24.2	25	21.3	22.3	27.8	23.4	27.7	23.9	28	22.9	33.5	33.6	34.1	25.6	25.9	24.9	34	34	35
26	14	1	2233	3	2	1	0	11		4	4.4	1.6	2	9.5	2	0.4	10	2	1	1	28.1	27.5	28.8	28.9	28.1	26.9	26.2	23.4	22.7	23.9	24.2	25	21.3	22.3	27.8	23.4	27.7	23.9	28	22.9	33.5	33.6	34.1	25.6	25.9	24.9	34	34	35
26	15	1	2234	2	3.5	2	1	11		4	4.4	1.6	2	9.5	2	0.4	10	2	1	1	28.1	27.5	28.8	28.9	28.1	26.9	26.2	23.4	22.7	23.9	24.2	25	21.3	22.3	27.8	23.4	27.7	23.9	28	22.9	33.5	33.6	34.1	25.6	25.9	24.9	34	34	35
26	16	1	2235	4	2.5	2	0	11		4	4.4	1.6	2	9.5	2	0.4	10	2	1	1	28.1	27.5	28.8	28.9	28.1	26.9	26.2	23.4	22.7	23.9	24.2	25	21.3	22.3	27.8	23.4	27.7	23.9	28	22.9	33.5	33.6	34.1	25.6	25.9	24.9	34	34	35
26	17	1	2236	4	2.5	2	1	11		4	4.4	1.6	2	9.5	2	0.4	10	2	1	1	28.1	27.5	28.8	28.9	28.1	26.9	26.2	23.4	22.7	23.9	24.2	25	21.3	22.3	27.8	23.4	27.7	23.9	28	22.9	33.5	33.6	34.1	25.6	25.9	24.9	34	34	35
26	18	1	2237	4	2	1	1	11		4	4.4	1.6	2	9.5	2	0.4	10	2	1	1	28.1	27.5	28.8	28.9	28.1	26.9	26.2	23.4	22.7	23.9	24.2	25	21.3	22.3	27.8	23.4	27.7	23.9	28	22.9	33.5	33.6	34.1	25.6	25.9	24.9	34	34	35
26	19	1	2238	5	2	1	0	11		4	4.4	1.6	2	9.5	2	0.4	10	2	1	1	28.1	27.5	28.8	28.9	28.1	26.9	26.2	23.4	22.7	23.9	24.2	25	21.3	22.3	27.8	23.4	27.7	23.9	28	22.9	33.5	33.6	34.1	25.6	25.9	24.9	34	34	35
26	20	1	2239	1	2.5	2	0	11		4	4.4	1.6	2	9.5	2	0.4	10	2	1	1	28.1	27.5	28.8	28.9	28.1	26.9	26.2	23.4	22.7	23.9	24.2	25	21.3	22.3	27.8	23.4	27.7	23.9	28	22.9	33.5	33.6	34.1	25.6	25.9	24.9	34	34	35
26	21	1	2240	2	4	3	1	11		4	4.4	1.6	2	9.5	2	0.4	10	2	1	1	28.1	27.5	28.8	28.9	28.1	26.9	26.2	23.4	22.7	23.9	24.2	25	21.3	22.3	27.8	23.4	27.7	23.9	28	22.9	33.5	33.6	34.1	25.6	25.9	24.9	34	34	35
26	22	1	2241	5	2.5	2	0	11		4	4.4	1.6	2	9.5	2	0.4	10	2	1	1	28.1	27.5	28.8	28.9	28.1	26.9	26.2	23.4	22.7	23.9	24.2	25	21.3	22.3	27.8	23.4	27.7	23.9	28	22.9	33.5	33.6	34.1	25.6	25.9	24.9	34	34	35
26	23	1	2242	4	2	1	0	8		4	4.4	1.6	2	9.5	2	0.4	10	2	1	1	28.1	27.5	28.8	28.9	28.1	26.9	26.2	23.4	22.7	23.9	24.2	25	21.3	22.3	27.8	23.4	27.7	23.9	28	22.9	33.5	33.6	34.1	25.6	25.9	24.9	34	34	35
26	24	1	2243	4	2.5	2	0	8		4	4.4	1.6	2	9.5	2	0.4	10	2	1	1	28.1	27.5	28.8	28.9	28.1	26.9	26.2	23.4	22.7	23.9	24.2	25	21.3	22.3	27.8	23.4	27.7	23.9	28	22.9	33.5	33.6	34.1	25.6	25.9	24.9	34	34	35
26	25	1	2244	4	3.5	2	0	8		4	4.4	1.6	2	9.5	2	0.4	10	2	1	1	28.1	27.5	28.8	28.9	28.1	26.9	26.2	23.4	22.7	23.9	24.2	25	21.3	22.3	27.8	23.4	27.7	23.9	28	22.9	33.5	33.6	34.1	25.6	25.9	24.9	34	34	35
26	26	2	2245	5	3.5	2	0	8		4	4.4	1.6	2	9.5	2	0.4	10	2	1	1	28.1	27.5	28.8	28.9	28.1	26.9	26.2	23.4	22.7	23.9	24.2	25	21.3	22.3	27.8	23.4	27.7	23.9	28	22.9	33.5	33.6	34.1	25.6	25.9	24.9	34	34	35
26	27	2	2246	4	3.5	2	0	8		4	4.4	1.6	2	9.5	2	0.4	10	2	1	1	28.1	27.5	28.8	28.9	28.1	26.9	26.2	23.4	22.7	23.9	24.2	25	21.3	22.3	27.8	23.4	27.7	23.9	28	22.9	33.5	33.6	34.1	25.6	25.9	24.9	34	34	35
26	28	2	2247	3	3.25	2	1	8		4	4.4	1.6	2	9.5	2	0.4	10	2	1	1	28.1	27.5	28.8	28.9	28.1	26.9	26.2	23.4	22.7	23.9	24.2	25	21.3	22.3	27.8	23.4	27.7	23.9	28	22.9	33.5	33.6	34.1	25.6	25.9	24.9	34	34	35
26	29	2	2248	2	4	3	0	8		4	4.4	1.6	2	9.5	2	0.4	10	2	1	1	28.1	27.5	28.8	28.9	28.1	26.9	26.2	23.4	22.7	23.9	24.2	25	21.3	22.3	27.8	23.4	27.7	23.9	28	22.9	33.5	33.6	34.1	25.6	25.9	24.9	34	34	35
26	30	2	2249	5	2.5	2	0	8		4	4.4	1.6	2	9.5	2	0.4	10	2	1	1	28.1	27.5	28.8	28.9	28.1	26.9	26.2	23.4	22.7	23.9	24.2	25	21.3	22.3	27.8	23.4	27.7	23.9	28	22.9	33.5	33.6	34.1	25.6	25.9	24.9	34	34	35
26	31	2	2250	5	4	3	0	8		4	4.4	1.6	2	9.5	2	0.4	10	2	1	1	28.1	27.5	28.8	28.9	28.1	26.9	26.2	23.4	22.7	23.9	24.2	25	21.3	22.3	27.8	23.4	27.7	23.9	28	22.9	33.5	33.6	34.1	25.6	25.9	24.9	34	34	35
26	32	2	2251	2	4	3	0	8		4	4.4	1.6	2	9.5	2	0.4	10	2	1	1	28.1	27.5	28.8	28.9	28.1	26.9	26.2	23.4	22.7	23.9	24.2	25	21.3	22.3	27.8	23.4	27.7	23.9	28	22.9	33.5	33.6	34.1	25.6	25.9	24.9	34	34	35
26	33	2	2252	4	4	3	1	8		4	4.4	1.6	2	9.5	2	0.4	10	2	1	1	28.1	27.5	28.8	28.9	28.1	26.9	26.2	23.4	22.7	23.9	24.2	25	21.3	22.3	27.8	23.4	27.7	23.9	28	22.9	33.5	33.6	34.1	25.6	25.9	24.9	34	34	35
26	34	2	2253	1	3	2	0	8		4	4.4	1.6	2	9.5	2	0.4	10	2	1	1	28.1	27.5	28.8	28.9	28.1	26.9	26.2	23.4	22.7	23.9	24.2	25	21.3	22.3	27.8	23.4	27.7	23.9	28	22.9	33.5	33.6	34.1	25.6	25.9	24.9	34	34	35
26	35	2	2254	1	3.75	3	1	8		4	4.4	1.6	2	9.5	2	0.4	10	2	1	1	28.1	27.5	28.8	28.9	28.1	26.9	26.2	23.4	22.7	23.9	24.2	25	21.3	22.3	27.8	23.4	27.7	23.9	28	22.9	33.5	33.6	34.1	25.6	25.9	24.9	34	34	35
26	36	2	2255	2	2.75	2	0	8		4	4.4	1.6	2	9.5	2	0.4	10	2	1	1	28.1	27.5	28.8	28.9	28.1	26.9	26.2	23.4	22.7	23.9	24.2	25	21.3	22.3	27.8	23.4	27.7	23.9	28	22.9	33.5	33.6	34.1	25.6	25.9	24.9	34	34	35
26	37	2	2256	3	3.5	2	0	8		4	4.4	1.6	2	9.5	2	0.4	10	2	1	1	28.1	27.5	28.8	28.9	28.1	26.9	26.2	23.4	22.7	23.9	24.2	25	21.3	22.3	27.8	23.4	27.7	23.9	28	22.9	33.5	33.6	34.1	25.6	25.9	24.9	34	34	35
26	38	2	2257	2	4	3	0	8		4	4.4	1.6	2	9.5	2	0.4	10	2	1	1	28.1	27.5	28.8	28.9	28.1	26.9	26.2	23.4	22.7	23.9	24.2	25	21.3	22.3	27.8	23.4	27.7	23.9	28	22.9	33.5	33.6	34.1	25.6	25.9	24.9	34	34	35
26	39	2	2258	5	3	2	1	8		4	4.4	1.6	2	9.5	2	0.4	10	2	1	1	28.1	27.5	28.8	28.9	28.1	26.9	26.2	23.4	22.7	23.9	24.2	25	21.3	22.3	27.8	23.4	27.7	23.9	28	22.9	33.5	33.6	34.1	25.6	25.9	24.9	34	34	35
26	40	2	2259	3	2	1	0	8		4	4.4	1.6	2	9.5	2	0.4	10	2	1	1	28.1	27.5	28.8	28.9	28.1	26.9	26.2	23.4	22.7	23.9	24.2	25	21.3	22.3	27.8	23.4	27.7	23.9	28	22.9	33.5	33.6	34.1	25.6	25.9	24.9	34	34	35
26	41	2	2260	1	4	3	0	8		4	4.4	1.6	2	9.5	2	0.4	10	2	1	1	28.1	27.5	28.8	28.9	28.1	26.9	26.2	23.4	22.7	23.9	24.2	25	21.3	22.3	27.8	23.4	27.7	23.9	28	22.9	33.5	33.6	34.1	25.6	25.9	24.9	34	34	35
26	42	2	2261	5	4	3	0	8		4	4.4	1.6	2	9.5	2	0.4	10	2	1	1	28.1	27.5	28.8	28.9	28.1	26.9	26.2	23.4	22.7	23.9	24.2	25	21.3	22.3	27.8	23.4	27.7	23.9	28	22.9	33.5	33.6	34.1	25.6	25.9	24.9	34	34	35
26	43	2	2262	4	3.5	2	0	8		4	4.4	1.6	2	9.5	2	0.4	10	2	1	1	28.1	27.5	28.8	28.9	28.1	26.9	26.2	23.4	22.7	23.9	24.2	25	21.3	22.3	27.8	23.4	27.7	23.9	28	22.9	33.5	33.6	34.1	25.6	25.9	24.9	34	34	35
26	44	2	2263	3	4	3	0	8		4	4.4	1.6	2	9.5	2	0.4	10	2	1	1	28.1	27.5	28.8	28.9	28.1	26.9	26.2	23.4	22.7	23.9	24.2	25	21.3	22.3	27.8	23.4	27.7	23.9	28	22.9	33.5	33.6	34.1	25.6	25.9	24.9	34	34	35
26	45	2	2264	2	2.5	2	0	8		4	4.4	1.6	2	9.5	2	0.4	10	2	1	1	28.1	27.5	28.8	28.9	28.1	26.9	26.2	23.4	22.7	23.9	24.2	25	21.3	22.3	27.8	23.4	27.7	23.9	28	22.9	33.5	33.6	34.1	25.6	25.9	24.9	34	34	35
26	46	2	2265	5	3.75	3	0	8		4	4.4	1.6	2	9.5	2	0.4	10	2	1	1	28.1	27.5	28.8	28.9	28.1	26.9	26.2	23.4	22.7	23.9	24.2	25	21.3	22.3	27.8	23.4	27.7	23.9	28	22.9	33.5	33.6	34.1	25.6	25.9	24.9	34	34	35
26	47	2	2266	4	2	1	0	9		4	4.4	1.6	2	9.5	2	0.4	10	2	1	1	28.1	27.5	28.8	28.9	28.1	26.9	26.2	23.4	22.7	23.9	24.2	25	21.3	22.3	27.8	23.4	27.7	23.9	28	22.9	33.5	33.6	34.1	25.6	25.9	24.9	34	34	35
26	48	2	2267	3	2.5	2	0	9		4	4.4	1.6	2	9.5	2	0.4	10	2	1	1	28.1	27.5	28.8	28.9	28.1	26.9	26.2	23.4	22.7	23.9	24.2	25	21.3	22.3	27.8	23.4	27.7	23.9	28	22.9	33.5	33.6	34.1	25.6	25.9	24.9	34	34	35
26	49	2	2268	4	3	2	1	9		4	4.4	1.6	2	9.5	2	0.4	10	2	1	1	28.1	27.5	28.8	28.9	28.1	26.9	26.2	23.4	22.7	23.9	24.2	25	21.3	22.3	27.8	23.4	27.7	23.9	28	22.9	33.5	33.6	34.1	25.6	25.9	24.9	34	34	35
26	50	2	2269	5	4	3	1	9		4	4.4	1.6	2	9.5	2	0.4	10	2	1	1	28.1	27.5	28.8	28.9	28.1	26.9	26.2	23.4	22.7	23.9	24.2	25	21.3	22.3	27.8	23.4	27.7	23.9	28	22.9	33.5	33.6	34.1	25.6	25.9	24.9	34	34	35
26	51	3	2270	5	4	3	0	9		4	4.4	1.6	2	9.5	2	0.4	10	2	1	1	28.1	27.5	28.8	28.9	28.1	26.9	26.2	23.4	22.7	23.9	24.2	25	21.3	22.3	27.8	23.4	27.7	23.9	28	22.9	33.5	33.6	34.1	25.6	25.9	24.9	34	34	35
26	52	3	2271	4	2.5	2	0	9		4	4.4	1.6	2	9.5	2	0.4	10	2	1	1	28.1	27.5	28.8	28.9	28.1	26.9	26.2	23.4	22.7	23.9	24.2	25	21.3	22.3	27.8	23.4	27.7	23.9	28	22.9	33.5	33.6	34.1	25.6	25.9	24.9	34	34	35
26	53	3	2272	4	3	2	1	9		4	4.4	1.6	2	9.5	2	0.4	10	2	1	1	28.1	27.5	28.8	28.9	28.1	26.9	26.2	23.4	22.7	23.9	24.2	25	21.3	22.3	27.8	23.4	27.7	23.9	28	22.9	33.5	33.6	34.1	25.6	25.9	24.9	34	34	35
26	54	3	2273	4	4	3	0	9		4	4.4	1.6	2	9.5	2	0.4	10	2	1	1	28.1	27.5	28.8	28.9	28.1	26.9	26.2	23.4	22.7	23.9	24.2	25	21.3	22.3	27.8	23.4	27.7	23.9	28	22.9	33.5	33.6	34.1	25.6	25.9	24.9	34	34	35
26	55	3	2274	4	3	2	1	9		4	4.4	1.6	2	9.5	2	0.4	10	2	1	1	28.1	27.5	28.8	28.9	28.1	26.9	26.2	23.4	22.7	23.9	24.2	25	21.3	22.3	27.8	23.4	27.7	23.9	28	22.9	33.5	33.6	34.1	25.6	25.9	24.9	34	34	35
26	56	3	2275	4	4	3	1	9		4	4.4	1.6	2	9.5	2	0.4	10	2	1	1	28.1	27.5	28.8	28.9	28.1	26.9	26.2	23.4	22.7	23.9	24.2	25	21.3	22.3	27.8	23.4	27.7	23.9	28	22.9	33.5	33.6	34.1	25.6	25.9	24.9	34	34	35
26	57	3	2276	4	3.5	2	0	9		4	4.4	1.6	2	9.5	2	0.4	10	2	1	1	28.1	27.5	28.8	28.9	28.1	26.9	26.2	23.4	22.7	23.9	24.2	25	21.3	22.3	27.8	23.4	27.7	23.9	28	22.9	33.5	33.6	34.1	25.6	25.9	24.9	34	34	35
26	58	3	2277	4	3.5	2	0	9		4	4.4	1.6	2	9.5	2	0.4	10	2	1	1	28.1	27.5	28.8	28.9	28.1	26.9	26.2	23.4	22.7	23.9	24.2	25	21.3	22.3	27.8	23.4	27.7	23.9	28	22.9	33.5	33.6	34.1	25.6	25.9	24.9	34	34	35
26	59	3	2278	4	2	1	0	4		4	4.4	1.6	2	9.5	2	0.4	10	2	1	1	28.1	27.5	28.8	28.9	28.1	26.9	26.2	23.4	22.7	23.9	24.2	25	21.3	22.3	27.8	23.4	27.7	23.9	28	22.9	33.5	33.6	34.1	25.6	25.9	24.9	34	34	35
26	60	3	2279	3	2.25	2	0	4		4	4.4	1.6	2	9.5	2	0.4	10	2	1	1	28.1	27.5	28.8	28.9	28.1	26.9	26.2	23.4	22.7	23.9	24.2	25	21.3	22.3	27.8	23.4	27.7	23.9	28	22.9	33.5	33.6	34.1	25.6	25.9	24.9	34	34	35
26	61	3	2280	3	2.25	2	0	4		4	4.4	1.6	2	9.5	2	0.4	10	2	1	1	28.1	27.5	28.8	28.9	28.1	26.9	26.2	23.4	22.7	23.9	24.2	25	21.3	22.3	27.8	23.4	27.7	23.9	28	22.9	33.5	33.6	34.1	25.6	25.9	24.9	34	34	35
26	62	3	2281	3	4	3	0	4		4	4.4	1.6	2	9.5	2	0.4	10	2	1	1	28.1	27.5	28.8	28.9	28.1	26.9	26.2	23.4	22.7	23.9	24.2	25	21.3	22.3	27.8	23.4	27.7	23.9	28	22.9	33.5	33.6	34.1	25.6	25.9	24.9	34	34	35
26	63	3	2282	3	4	3	0	4		4	4.4	1.6	2	9.5	2	0.4	10	2	1	1	28.1	27.5	28.8	28.9	28.1	26.9	26.2	23.4	22.7	23.9	24.2	25	21.3	22.3	27.8	23.4	27.7	23.9	28	22.9	33.5	33.6	34.1	25.6	25.9	24.9	34	34	35
26	64	3	2283	3	2.5	2	0	4		4	4.4	1.6	2	9.5	2	0.4	10	2	1	1	28.1	27.5	28.8	28.9	28.1	26.9	26.2	23.4	22.7	23.9	24.2	25	21.3	22.3	27.8	23.4	27.7	23.9	28	22.9	33.5	33.6	34.1	25.6	25.9	24.9	34	34	35
26	65	3	2284	3	3.5	2	0	4		4	4.4	1.6	2	9.5	2	0.4	10	2	1	1	28.1	27.5	28.8	28.9	28.1	26.9	26.2	23.4	22.7	23.9	24.2	25	21.3	22.3	27.8	23.4	27.7	23.9	28	22.9	33.5	33.6	34.1	25.6	25.9	24.9	34	34	35
26	66	3	2285	3	3.5	2	0	4		4	4.4	1.6	2	9.5	2	0.4	10	2	1	1	28.1	27.5	28.8	28.9	28.1	26.9	26.2	23.4	22.7	23.9	24.2	25	21.3	22.3	27.8	23.4	27.7	23.9	28	22.9	33.5	33.6	34.1	25.6	25.9	24.9	34	34	35
26	67	3	2286	3	3.5	2	1	4		4	4.4	1.6	2	9.5	2	0.4	10	2	1	1	28.1	27.5	28.8	28.9	28.1	26.9	26.2	23.4	22.7	23.9	24.2	25	21.3	22.3	27.8	23.4	27.7	23.9	28	22.9	33.5	33.6	34.1	25.6	25.9	24.9	34	34	35
26	68	3	2287	3	1.5	1	0	4		4	4.4	1.6	2	9.5	2	0.4	10	2	1	1	28.1	27.5	28.8	28.9	28.1	26.9	26.2	23.4	22.7	23.9	24.2	25	21.3	22.3	27.8	23.4	27.7	23.9	28	22.9	33.5	33.6	34.1	25.6	25.9	24.9	34	34	35
26	69	3	2288	3	4	3	1	4		4	4.4	1.6	2	9.5	2	0.4	10	2	1	1	28.1	27.5	28.8	28.9	28.1	26.9	26.2	23.4	22.7	23.9	24.2	25	21.3	22.3	27.8	23.4	27.7	23.9	28	22.9	33.5	33.6	34.1	25.6	25.9	24.9	34	34	35
26	70	3	2289	3	4	3	0	4		4	4.4	1.6	2	9.5	2	0.4	10	2	1	1	28.1	27.5	28.8	28.9	28.1	26.9	26.2	23.4	22.7	23.9	24.2	25	21.3	22.3	27.8	23.4	27.7	23.9	28	22.9	33.5	33.6	34.1	25.6	25.9	24.9	34	34	35
26	71	3	2290	3	4	3	0	4		4	4.4	1.6	2	9.5	2	0.4	10	2	1	1	28.1	27.5	28.8	28.9	28.1	26.9	26.2	23.4	22.7	23.9	24.2	25	21.3	22.3	27.8	23.4	27.7	23.9	28	22.9	33.5	33.6	34.1	25.6	25.9	24.9	34	34	35
26	72	3	2291	3	3.5	2	1	4		4	4.4	1.6	2	9.5	2	0.4	10	2	1	1	28.1	27.5	28.8	28.9	28.1	26.9	26.2	23.4	22.7	23.9	24.2	25	21.3	22.3	27.8	23.4	27.7	23.9	28	22.9	33.5	33.6	34.1	25.6	25.9	24.9	34	34	35
26	73	3	2292	3	3.5	2	1	4		4	4.4	1.6	2	9.5	2	0.4	10	2	1	1	28.1	27.5	28.8	28.9	28.1	26.9	26.2	23.4	22.7	23.9	24.2	25	21.3	22.3	27.8	23.4	27.7	23.9	28	22.9	33.5	33.6	34.1	25.6	25.9	24.9	34	34	35
26	74	3	2293	3	3.5	2	0	4		4	4.4	1.6	2	9.5	2	0.4	10	2	1	1	28.1	27.5	28.8	28.9	28.1	26.9	26.2	23.4	22.7	23.9	24.2	25	21.3	22.3	27.8	23.4	27.7	23.9	28	22.9	33.5	33.6	34.1	25.6	25.9	24.9	34	34	35
26	75	3	2294	3	3.5	2	0	4		4	4.4	1.6	2	9.5	2	0.4	10	2	1	1	28.1	27.5	28.8	28.9	28.1	26.9	26.2	23.4	22.7	23.9	24.2	25	21.3	22.3	27.8	23.4	27.7	23.9	28	22.9	33.5	33.6	34.1	25.6	25.9	24.9	34	34	35
26	76	4	2295	3	3.5	2	1	4		4	4.4	1.6	2	9.5	2	0.4	10	2	1	1	28.1	27.5	28.8	28.9	28.1	26.9	26.2	23.4	22.7	23.9	24.2	25	21.3	22.3	27.8	23.4	27.7	23.9	28	22.9	33.5	33.6	34.1	25.6	25.9	24.9	34	34	35
26	77	4	2296	3	3.5	2	0	4		4	4.4	1.6	2	9.5	2	0.4	10	2	1	1	28.1	27.5	28.8	28.9	28.1	26.9	26.2	23.4	22.7	23.9	24.2	25	21.3	22.3	27.8	23.4	27.7	23.9	28	22.9	33.5	33.6	34.1	25.6	25.9	24.9	34	34	35
26	78	4	2297	3	4	3	0	4		4	4.4	1.6	2	9.5	2	0.4	10	2	1	1	28.1	27.5	28.8	28.9	28.1	26.9	26.2	23.4	22.7	23.9	24.2	25	21.3	22.3	27.8	23.4	27.7	23.9	28	22.9	33.5	33.6	34.1	25.6	25.9	24.9	34	34	35
26	79	4	2298	3	3.25	2	0	4		4	4.4	1.6	2	9.5	2	0.4	10	2	1	1	28.1	27.5	28.8	28.9	28.1	26.9	26.2	23.4	22.7	23.9	24.2	25	21.3	22.3	27.8	23.4	27.7	23.9	28	22.9	33.5	33.6	34.1	25.6	25.9	24.9	34	34	35
26	80	4	2299	3	3.5	2	0	4		4	4.4	1.6	2	9.5	2	0.4	10	2	1	1	28.1	27.5	28.8	28.9	28.1	26.9	26.2	23.4	22.7	23.9	24.2	25	21.3	22.3	27.8	23.4	27.7	23.9	28	22.9	33.5	33.6	34.1	25.6	25.9	24.9	34	34	35
26	81	4	2300	3	3.5	2	0	4		4	4.4	1.6	2	9.5	2	0.4	10	2	1	1	28.1	27.5	28.8	28.9	28.1	26.9	26.2	23.4	22.7	23.9	24.2	25	21.3	22.3	27.8	23.4	27.7	23.9	28	22.9	33.5	33.6	34.1	25.6	25.9	24.9	34	34	35
26	82	4	2301	3	2	1	0	4		4	4.4	1.6	2	9.5	2	0.4	10	2	1	1	28.1	27.5	28.8	28.9	28.1	26.9	26.2	23.4	22.7	23.9	24.2	25	21.3	22.3	27.8	23.4	27.7	23.9	28	22.9	33.5	33.6	34.1	25.6	25.9	24.9	34	34	35
26	83	4	2302	3	2	1	0	4		4	4.4	1.6	2	9.5	2	0.4	10	2	1	1	28.1	27.5	28.8	28.9	28.1	26.9	26.2	23.4	22.7	23.9	24.2	25	21.3	22.3	27.8	23.4	27.7	23.9	28	22.9	33.5	33.6	34.1	25.6	25.9	24.9	34	34	35
26	84	4	2303	3	3.5	2	0	4		4	4.4	1.6	2	9.5	2	0.4	10	2	1	1	28.1	27.5	28.8	28.9	28.1	26.9	26.2	23.4	22.7	23.9	24.2	25	21.3	22.3	27.8	23.4	27.7	23.9	28	22.9	33.5	33.6	34.1	25.6	25.9	24.9	34	34	35
26	85	4	2304	3	2.5	2	0	4		4	4.4	1.6	2	9.5	2	0.4	10	2	1	1	28.1	27.5	28.8	28.9	28.1	26.9	26.2	23.4	22.7	23.9	24.2	25	21.3	22.3	27.8	23.4	27.7	23.9	28	22.9	33.5	33.6	34.1	25.6	25.9	24.9	34	34	35
26	86	4	2305	3	3.25	2	1	4		4	4.4	1.6	2	9.5	2	0.4	10	2	1	1	28.1	27.5	28.8	28.9	28.1	26.9	26.2	23.4	22.7	23.9	24.2	25	21.3	22.3	27.8	23.4	27.7	23.9	28	22.9	33.5	33.6	34.1	25.6	25.9	24.9	34	34	35
26	87	4	2306	3	4	3	0	4		4	4.4	1.6	2	9.5	2	0.4	10	2	1	1	28.1	27.5	28.8	28.9	28.1	26.9	26.2	23.4	22.7	23.9	24.2	25	21.3	22.3	27.8	23.4	27.7	23.9	28	22.9	33.5	33.6	34.1	25.6	25.9	24.9	34	34	35
26	88	4	2307	3	2.25	2	0	6		4	4.4	1.6	2	9.5	2	0.4	10	2	1	1	28.1	27.5	28.8	28.9	28.1	26.9	26.2	23.4	22.7	23.9	24.2	25	21.3	22.3	27.8	23.4	27.7	23.9	28	22.9	33.5	33.6	34.1	25.6	25.9	24.9	34	34	35
26	89	4	2308	3	3	2	0	6		4	4.4	1.6	2	9.5	2	0.4	10	2	1	1	28.1	27.5	28.8	28.9	28.1	26.9	26.2	23.4	22.7	23.9	24.2	25	21.3	22.3	27.8	23.4	27.7	23.9	28	22.9	33.5	33.6	34.1	25.6	25.9	24.9	34	34	35
26	90	4	2309	5	3.75	3	0	6		4	4.4	1.6	2	9.5	2	0.4	10	2	1	1	28.1	27.5	28.8	28.9	28.1	26.9	26.2	23.4	22.7	23.9	24.2	25	21.3	22.3	27.8	23.4	27.7	23.9	28	22.9	33.5	33.6	34.1	25.6	25.9	24.9	34	34	35
26	91	4	2310	3	3.75	3	1	6		4	4.4	1.6	2	9.5	2	0.4	10	2	1	1	28.1	27.5	28.8	28.9	28.1	26.9	26.2	23.4	22.7	23.9	24.2	25	21.3	22.3	27.8	23.4	27.7	23.9	28	22.9	33.5	33.6	34.1	25.6	25.9	24.9	34	34	35
26	92	4	2311	2	4	3	1	6		4	4.4	1.6	2	9.5	2	0.4	10	2	1	1	28.1	27.5	28.8	28.9	28.1	26.9	26.2	23.4	22.7	23.9	24.2	25	21.3	22.3	27.8	23.4	27.7	23.9	28	22.9	33.5	33.6	34.1	25.6	25.9	24.9	34	34	35
26	93	4	2312	2	3.5	2	1	6		4	4.4	1.6	2	9.5	2	0.4	10	2	1	1	28.1	27.5	28.8	28.9	28.1	26.9	26.2	23.4	22.7	23.9	24.2	25	21.3	22.3	27.8	23.4	27.7	23.9	28	22.9	33.5	33.6	34.1	25.6	25.9	24.9	34	34	35
30	1	1	2412	3	3	2	1	11		4.7	5	1.7	2	10	2	0.36	4	1	2	0	23	23.7	23.9	21.5	22.3	22.7	22.1	18	20.1	17.3	16.5	17.5	19.5	19.2	23.3	19	22.8	18.7	22.7	19.4	28.2	26.8	26.6	20.8	20.5	20.5	27	30	29
30	2	1	2413	4	3.5	2	1	11		4.7	5	1.7	2	10	2	0.36	4	1	2	0	23	23.7	23.9	21.5	22.3	22.7	22.1	18	20.1	17.3	16.5	17.5	19.5	19.2	23.3	19	22.8	18.7	22.7	19.4	28.2	26.8	26.6	20.8	20.5	20.5	27	30	29
30	3	1	2410	2	3.5	2	1	11		4.7	5	1.7	2	10	2	0.36	4	1	2	0	23	23.7	23.9	21.5	22.3	22.7	22.1	18	20.1	17.3	16.5	17.5	19.5	19.2	23.3	19	22.8	18.7	22.7	19.4	28.2	26.8	26.6	20.8	20.5	20.5	27	30	29
30	4	1	2411	4	3.25	2	1	11		4.7	5	1.7	2	10	2	0.36	4	1	2	0	23	23.7	23.9	21.5	22.3	22.7	22.1	18	20.1	17.3	16.5	17.5	19.5	19.2	23.3	19	22.8	18.7	22.7	19.4	28.2	26.8	26.6	20.8	20.5	20.5	27	30	29
30	5	1	2414	3	3	2	1	11		4.7	5	1.7	2	10	2	0.36	4	1	2	0	23	23.7	23.9	21.5	22.3	22.7	22.1	18	20.1	17.3	16.5	17.5	19.5	19.2	23.3	19	22.8	18.7	22.7	19.4	28.2	26.8	26.6	20.8	20.5	20.5	27	30	29
30	6	1	2415	3	3.25	2	1	11		4.7	5	1.7	2	10	2	0.36	4	1	2	0	23	23.7	23.9	21.5	22.3	22.7	22.1	18	20.1	17.3	16.5	17.5	19.5	19.2	23.3	19	22.8	18.7	22.7	19.4	28.2	26.8	26.6	20.8	20.5	20.5	27	30	29
30	7	1	2418	2	2.75	2	1	11		4.7	5	1.7	2	10	2	0.36	4	1	2	0	23	23.7	23.9	21.5	22.3	22.7	22.1	18	20.1	17.3	16.5	17.5	19.5	19.2	23.3	19	22.8	18.7	22.7	19.4	28.2	26.8	26.6	20.8	20.5	20.5	27	30	29
30	8	1	2419	2	4	3	0	11		4.7	5	1.7	2	10	2	0.36	4	1	2	0	23	23.7	23.9	21.5	22.3	22.7	22.1	18	20.1	17.3	16.5	17.5	19.5	19.2	23.3	19	22.8	18.7	22.7	19.4	28.2	26.8	26.6	20.8	20.5	20.5	27	30	29
30	9	1	2416	2	3	2	0	11		4.7	5	1.7	2	10	2	0.36	4	1	2	0	23	23.7	23.9	21.5	22.3	22.7	22.1	18	20.1	17.3	16.5	17.5	19.5	19.2	23.3	19	22.8	18.7	22.7	19.4	28.2	26.8	26.6	20.8	20.5	20.5	27	30	29
30	10	1	2417	3	3.5	2	1	11		4.7	5	1.7	2	10	2	0.36	4	1	2	0	23	23.7	23.9	21.5	22.3	22.7	22.1	18	20.1	17.3	16.5	17.5	19.5	19.2	23.3	19	22.8	18.7	22.7	19.4	28.2	26.8	26.6	20.8	20.5	20.5	27	30	29
30	11	1	2420	3	3	2	1	11		4.7	5	1.7	2	10	2	0.36	4	1	2	0	23	23.7	23.9	21.5	22.3	22.7	22.1	18	20.1	17.3	16.5	17.5	19.5	19.2	23.3	19	22.8	18.7	22.7	19.4	28.2	26.8	26.6	20.8	20.5	20.5	27	30	29
30	12	1	2421	2	3	2	0	11		4.7	5	1.7	2	10	2	0.36	4	1	2	0	23	23.7	23.9	21.5	22.3	22.7	22.1	18	20.1	17.3	16.5	17.5	19.5	19.2	23.3	19	22.8	18.7	22.7	19.4	28.2	26.8	26.6	20.8	20.5	20.5	27	30	29
30	13	1	2424	5	3	2	0	12		4.7	5	1.7	2	10	2	0.36	4	1	2	0	23	23.7	23.9	21.5	22.3	22.7	22.1	18	20.1	17.3	16.5	17.5	19.5	19.2	23.3	19	22.8	18.7	22.7	19.4	28.2	26.8	26.6	20.8	20.5	20.5	27	30	29
30	14	1	2425	4	3.25	2	0	12		4.7	5	1.7	2	10	2	0.36	4	1	2	0	23	23.7	23.9	21.5	22.3	22.7	22.1	18	20.1	17.3	16.5	17.5	19.5	19.2	23.3	19	22.8	18.7	22.7	19.4	28.2	26.8	26.6	20.8	20.5	20.5	27	30	29
30	15	1	2422	1	2.75	2	0	12		4.7	5	1.7	2	10	2	0.36	4	1	2	0	23	23.7	23.9	21.5	22.3	22.7	22.1	18	20.1	17.3	16.5	17.5	19.5	19.2	23.3	19	22.8	18.7	22.7	19.4	28.2	26.8	26.6	20.8	20.5	20.5	27	30	29
30	16	1	2423	2	2.5	2	1	12		4.7	5	1.7	2	10	2	0.36	4	1	2	0	23	23.7	23.9	21.5	22.3	22.7	22.1	18	20.1	17.3	16.5	17.5	19.5	19.2	23.3	19	22.8	18.7	22.7	19.4	28.2	26.8	26.6	20.8	20.5	20.5	27	30	29
30	17	1	2426	5	3	2	0	12		4.7	5	1.7	2	10	2	0.36	4	1	2	0	23	23.7	23.9	21.5	22.3	22.7	22.1	18	20.1	17.3	16.5	17.5	19.5	19.2	23.3	19	22.8	18.7	22.7	19.4	28.2	26.8	26.6	20.8	20.5	20.5	27	30	29
30	18	1	2427	4	2.5	2	0	12		4.7	5	1.7	2	10	2	0.36	4	1	2	0	23	23.7	23.9	21.5	22.3	22.7	22.1	18	20.1	17.3	16.5	17.5	19.5	19.2	23.3	19	22.8	18.7	22.7	19.4	28.2	26.8	26.6	20.8	20.5	20.5	27	30	29
30	19	1	2428	4	3.5	2	0	12		4.7	5	1.7	2	10	2	0.36	4	1	2	0	23	23.7	23.9	21.5	22.3	22.7	22.1	18	20.1	17.3	16.5	17.5	19.5	19.2	23.3	19	22.8	18.7	22.7	19.4	28.2	26.8	26.6	20.8	20.5	20.5	27	30	29
30	20	1	2431	5	2.5	2	0	12		4.7	5	1.7	2	10	2	0.36	4	1	2	0	23	23.7	23.9	21.5	22.3	22.7	22.1	18	20.1	17.3	16.5	17.5	19.5	19.2	23.3	19	22.8	18.7	22.7	19.4	28.2	26.8	26.6	20.8	20.5	20.5	27	30	29
30	21	1	2432	4	2.75	2	1	12		4.7	5	1.7	2	10	2	0.36	4	1	2	0	23	23.7	23.9	21.5	22.3	22.7	22.1	18	20.1	17.3	16.5	17.5	19.5	19.2	23.3	19	22.8	18.7	22.7	19.4	28.2	26.8	26.6	20.8	20.5	20.5	27	30	29
30	22	1	2429	5	2.25	2	1	12		4.7	5	1.7	2	10	2	0.36	4	1	2	0	23	23.7	23.9	21.5	22.3	22.7	22.1	18	20.1	17.3	16.5	17.5	19.5	19.2	23.3	19	22.8	18.7	22.7	19.4	28.2	26.8	26.6	20.8	20.5	20.5	27	30	29
30	23	1	2430	3	3.5	2	1	12		4.7	5	1.7	2	10	2	0.36	4	1	2	0	23	23.7	23.9	21.5	22.3	22.7	22.1	18	20.1	17.3	16.5	17.5	19.5	19.2	23.3	19	22.8	18.7	22.7	19.4	28.2	26.8	26.6	20.8	20.5	20.5	27	30	29
30	24	1	2433	4	3.25	2	1	12		4.7	5	1.7	2	10	2	0.36	4	1	2	0	23	23.7	23.9	21.5	22.3	22.7	22.1	18	20.1	17.3	16.5	17.5	19.5	19.2	23.3	19	22.8	18.7	22.7	19.4	28.2	26.8	26.6	20.8	20.5	20.5	27	30	29
[truncated: 84 more rows]
[truncated: 21 more columns]

## Sheet: Sheet2
	FEM	RAMS	PROD
	1000	35	400
	300	10	420
	500	17	400
	460	15	420
	2000	70	300
	120	6	200
	350	15	380
	800	30	400
	800	30	400
	300	12	300
	400	17	350
	320	11	400
	280	10	380
	520	27	330
	520	27	330
	280	10	380
	200	10	370
	400	18	420
	400	17	350
	700	25	410
	450	22	320
	450	22	320
	240	11	340
	512.609	20.3043	361.739
	386.561	13.4111	52.6267
